# Supplementary material for: Comprehensive transcriptomic and metabolomic profiling reveals the differences between alfalfa sprouts germinated with or without light exposure
Source: Front Plant Sci. 2022 Aug 5;13:943740. doi: 10.3389/fpls.2022.943740 (PMC9389271; doi:10.3389/fpls.2022.943740)
Supplement: Supplementary file 1 [file Table_1.XLSX]

## Sheet: Sheet1
Supplementary Table S1 List of primers for real-time PCR
Gene	Primer name	Primer sequence
MS.gene26527	MS.gene26527 F	GCTTATTTGTGTTGCTGGGCA
	MS.gene26527 R	CCACAACACCACCCCAACTA
MS.gene043222	MS.gene043222 F	CCTCGACATCCTCTCAAGGC
	MS.gene043222 R	AGCTCAACTCGTGTGAACCC
MS.gene36009	MS.gene36009 F2	AGTGCCTCACAAGTCACCAC
	MS.gene36009 R2	TGGTGAACGGTTGGAAAGTGA
MS.gene39628	MS.gene39628 F	AGAAGAGCACCGGAACATCC
	MS.gene39628 R	TTCAGCCATTCATCAGAGCCA
MS.gene018287	MS.gene018287 F	ATTGCCGGATCACCAAGGTT
	MS.gene018287 R	AGCCAAACCAATCTCAATTCCAC
MS.gene043348	MS.gene043348 F	GCAGATTGTCGTGATCGTCC
	MS.gene043348 R	GCTGCCACAACAATACCGTC
MS.gene043352	MS.gene043352 F	GCTGGTTCACCGAAATTGGC
	MS.gene043352 R	TCCACCACCACCATCTCTACA
MS.gene31540	MS.gene31540 F	GCTGGTTCACCGAAATTGGC
	MS.gene31540 R	TCGAACCGGACGAATCAAGA
MS.gene35740	MS.gene35740 F	GCTGGTTCACCGAAATTGGC
	MS.gene35740 R	TCGAACCGGACGAATCAAGA
MS.gene48585	MS.gene48585 F	TTTGGAGTTTTTGGAGTGGCG
	MS.gene48585 R	ACCCCACCATTCCCATCTTTG
MS.gene91612	MS.gene91612 F	ACAACCGCATCAAAATCCGTG
	MS.gene91612 R	ACTGGGTGAAACCTTAGCCA
MS.gene066602	MS.gene066602 F	CAACGGGGTATGTGGCATCA
	MS.gene066602 R	GGTGTGATCTAACGGTGGCA
MS.gene018801	MS.gene018801 F	AAGCATCCGAAAGTTGCGTC
	MS.gene018801 R	GCGGGTTTTCCCACAGTTTG
MS.gene84951	MS.gene84951 F	AGCATCTGAAAGTTGCGTCG
	MS.gene84951 R	AGCGGGTTTTCCCACAGTTT
MS.gene90015	MS.gene90015 F	AAGCATCCGAAAGTTGCGTC
	MS.gene90015 R	GCGGGTTTTCCCACAGTTTG
MS.gene97679	MS.gene97679 F	AGCATCTGAAAGTTGCGTCG
	MS.gene97679 R	AGCGGGTTTTCCCACAGTTT
