# Supplementary material for: Comprehensive transcriptomic and metabolomic profiling reveals the differences between alfalfa sprouts germinated with or without light exposure
Source: Front Plant Sci. 2022 Aug 5;13:943740. doi: 10.3389/fpls.2022.943740 (PMC9389271; doi:10.3389/fpls.2022.943740)
Supplement: Supplementary file 2 [file Table_2.XLSX]

## Sheet: Sheet1
Supplementary Table S2 RNA-Seq data statistics of samples
Sample	Raw Reads	Clean Reads	Reads mapped	Clean Base(G)	Q20(%)	Q30(%)
1-1	64124352	57070946	49029494(85.91%)	8.56	95.63	90.11
1-2	65597036	58915944	50912306(86.42%)	8.84	95.69	90.22
1-3	61920710	55234074	47593331(86.17%)	8.29	95.69	90.23
2-1	82923144	74554652	65546686(87.92%)	11.18	95.58	89.99
2-2	75413122	68061286	60465753(88.84%)	10.21	95.63	90.05
2-3	61722194	56120508	50403545(89.81%)	8.42	95.62	90.02
3-1	67357060	60232400	53230686(88.38%)	9.03	95.68	90.18
3-2	56263308	51610590	44150817(85.55%)	7.74	94.34	87.69
3-3	60757234	55913696	47080496(84.20%)	8.39	94.43	87.85
