# Supplementary material for: Comprehensive transcriptomic and metabolomic profiling reveals the differences between alfalfa sprouts germinated with or without light exposure
Source: Front Plant Sci. 2022 Aug 5;13:943740. doi: 10.3389/fpls.2022.943740 (PMC9389271; doi:10.3389/fpls.2022.943740)
Supplement: Supplementary file 3 [file Table_3.XLSX]

## Sheet: 2 vs. 1
Differentially expressed genes of green sprouts vs. seeds
ID	FoldChange	log2FoldChange	pvalue	padj	regulated	KEGG	NR	Swissprot	Tremble	KOG	GO	Pfam
MS.gene000007	0.446	-1.165	0.00325538	0.00863783	down	K10640 E3 ubiquitin-protein ligase RNF25 [EC:2.3.2.27] | (RefSeq) RING finger protein (A)	RNA recognition motif 1 in plant MEI2-like protein [Medicago truncatula]	RecName: Full=Protein MEI2-like 5; Short=AML5; AltName: Full=MEI2-like protein 5;	SubName: Full=RNA recognition motif 1 in plant MEI2-like protein {ECO:0000313|EMBL:AES77846.2};	Protein Mei2, essential for commitment to meiosis, and related proteins	GO:0003729,mRNA binding; GO:0051321,meiotic cell cycle; GO:0045927,positive regulation of growth; GO:0045836,positive regulation of meiotic nuclear division	RNA recognition motif. (a.k.a. RRM, RBD, or RNP domain)
MS.gene000027	40.305	5.333	1.74933e-33	1.31787e-31	up	K00679 phospholipid:diacylglycerol acyltransferase [EC:2.3.1.158] | (RefSeq) hypothetical protein (A)	GDSL-like lipase/acylhydrolase [Medicago truncatula]	RecName: Full=GDSL esterase/lipase At1g29670; EC=3.1.1.-; AltName: Full=Extracellular lipase At1g29670; Flags: Precursor;	SubName: Full=GDSL-like lipase/acylhydrolase {ECO:0000313|EMBL:KEH33152.1};	--	GO:0048046,apoplast; GO:0005618,cell wall; GO:0009507,chloroplast; GO:0009534,chloroplast thylakoid; GO:0016788,hydrolase activity, acting on ester bonds; GO:0016042,lipid catabolic process	GDSL-like Lipase/Acylhydrolase
MS.gene00003	0.103	-3.283	0.00537116	0.013411	down	--	NAC transcription factor-like protein [Medicago truncatula]	RecName: Full=NAC domain-containing protein 73 {ECO:0000303|PubMed:15029955}; Short=ANAC073 {ECO:0000303|PubMed:15029955}; AltName: Full=Protein SECONDARY WALL-ASSOCIATED NAC DOMAIN PROTEIN 2 {ECO:0000303|PubMed:18952777};	SubName: Full=NAC transcription factor-like protein {ECO:0000313|EMBL:AES63907.1}; SubName: Full=No apical meristem (NAM) protein {ECO:0000313|EMBL:ABN08721.1};	--	GO:0005634,nucleus; GO:0003700,DNA-binding transcription factor activity; GO:0043565,sequence-specific DNA binding; GO:0044212,transcription regulatory region DNA binding; GO:0045893,positive regulation of transcription, DNA-templated; GO:2000652,regulation of secondary cell wall biogenesis; GO:0006351,transcription, DNA-templated	No apical meristem (NAM) protein
MS.gene000031	7.322	2.872	2.41639e-11	2.82528e-10	up	K01188 beta-glucosidase [EC:3.2.1.21] | (RefSeq) glycoside hydrolase family 1 protein (A)	glycoside hydrolase family 1 protein [Medicago truncatula]	RecName: Full=Beta-glucosidase 42 {ECO:0000303|PubMed:15604686}; Short=AtBGLU42 {ECO:0000303|PubMed:15604686}; EC=3.2.1.21 {ECO:0000250|UniProtKB:Q8L7J2};	RecName: Full=Beta-glucosidase {ECO:0000256|RuleBase:RU361175}; EC=3.2.1.21 {ECO:0000256|RuleBase:RU361175};	Beta-glucosidase, lactase phlorizinhydrolase, and related proteins	GO:0005829,cytosol; GO:0008422,beta-glucosidase activity; GO:0102483,scopolin beta-glucosidase activity; GO:0071369,cellular response to ethylene stimulus; GO:0071281,cellular response to iron ion; GO:0071732,cellular response to nitric oxide; GO:0030245,cellulose catabolic process; GO:1901657,glycosyl compound metabolic process; GO:0009866,induced systemic resistance, ethylene mediated signaling…	Cellulase (glycosyl hydrolase family 5)
MS.gene000032	39.487	5.303	7.17281e-09	5.89022e-08	up	K01188 beta-glucosidase [EC:3.2.1.21] | (RefSeq) glycoside hydrolase family 1 protein (A)	glycoside hydrolase family 1 protein [Medicago truncatula]	RecName: Full=Beta-glucosidase 42 {ECO:0000303|PubMed:15604686}; Short=AtBGLU42 {ECO:0000303|PubMed:15604686}; EC=3.2.1.21 {ECO:0000250|UniProtKB:Q8L7J2};	RecName: Full=Beta-glucosidase {ECO:0000256|RuleBase:RU361175}; EC=3.2.1.21 {ECO:0000256|RuleBase:RU361175};	Beta-glucosidase, lactase phlorizinhydrolase, and related proteins	GO:0005829,cytosol; GO:0008422,beta-glucosidase activity; GO:0102483,scopolin beta-glucosidase activity; GO:0071369,cellular response to ethylene stimulus; GO:0071281,cellular response to iron ion; GO:0071732,cellular response to nitric oxide; GO:0030245,cellulose catabolic process; GO:1901657,glycosyl compound metabolic process; GO:0009866,induced systemic resistance, ethylene mediated signaling…	Cellulase (glycosyl hydrolase family 5)
MS.gene000034	0.267	-1.908	0.000927177	0.00283832	down	K12818 ATP-dependent RNA helicase DHX8/PRP22 [EC:3.6.4.13] | (RefSeq) NB-ARC domain disease resistance protein, putative (A)	LRR and NB-ARC domain disease resistance protein [Medicago truncatula]	RecName: Full=Putative disease resistance RPP13-like protein 1;	SubName: Full=LRR and NB-ARC domain disease resistance protein {ECO:0000313|EMBL:KEH38203.1};	Apoptotic ATPase	GO:0005886,plasma membrane; GO:0043531,ADP binding; GO:0005524,ATP binding; GO:0009626,plant-type hypersensitive response; GO:0007165,signal transduction	AAA domain
MS.gene000035	23.111	4.531	0.0181473	0.0384852	up	K11649 SWI/SNF related-matrix-associated actin-dependent regulator of chromatin subfamily C | (RefSeq) F-box and associated interaction domain protein (A)	galactose oxidase [Medicago truncatula]	RecName: Full=F-box protein CPR1; AltName: Full=Protein CONSTITUTIVE EXPRESSER OF PR GENES 1; AltName: Full=Protein CONSTITUTIVE EXPRESSER OF PR GENES 30 {ECO:0000303|PubMed:19682297};	SubName: Full=Galactose oxidase {ECO:0000313|EMBL:AES69747.1};	--	GO:0005737,cytoplasm; GO:0005634,nucleus; GO:0004842,ubiquitin-protein transferase activity; GO:0031348,negative regulation of defense response; GO:0042177,negative regulation of protein catabolic process; GO:0009626,plant-type hypersensitive response; GO:0031146,SCF-dependent proteasomal ubiquitin-dependent protein catabolic process	--
MS.gene000040	0.402	-1.316	0.000174459	0.000633457	down	K02995 small subunit ribosomal protein S8e | (RefSeq) 40S ribosomal protein S8 (A)	hypothetical protein L195_g010751, partial [Trifolium pratense]	--	SubName: Full=Uncharacterized protein {ECO:0000313|EMBL:KRH00512.1};	--	GO:0046983,protein dimerization activity	Protein of unknown function (DUF 659)
MS.gene000041	0.351	-1.509	6.48181e-05	0.000259276	down	K14558 periodic tryptophan protein 2 | (RefSeq) Periodic tryptophan protein 2-like protein (A)	F-box/WD-40 repeat plant protein [Medicago truncatula]	RecName: Full=F-box/WD-40 repeat-containing protein At3g52030;	SubName: Full=F-box/WD-40 repeat plant protein {ECO:0000313|EMBL:AES69753.1};	--	--	PQQ-like domain
MS.gene000042	285.427	8.157	1.74467e-10	1.8159e-09	up	K16297 serine carboxypeptidase-like clade II [EC:3.4.16.-] | (RefSeq) serine carboxypeptidase-like protein (A)	serine carboxypeptidase-like protein [Medicago truncatula]	RecName: Full=Serine carboxypeptidase-like 40; EC=3.4.16.-; Flags: Precursor;	RecName: Full=Carboxypeptidase {ECO:0000256|RuleBase:RU361156}; EC=3.4.16.- {ECO:0000256|RuleBase:RU361156};	Serine carboxypeptidases (lysosomal cathepsin A)	GO:0005576,extracellular region; GO:0004185,serine-type carboxypeptidase activity; GO:0051603,proteolysis involved in cellular protein catabolic process	Serine carboxypeptidase
MS.gene000049	253.152	7.984	2.29593e-08	1.73748e-07	up	--	specific tissue protein [Medicago truncatula]	RecName: Full=Organ-specific protein S2;	SubName: Full=Specific tissue protein {ECO:0000313|EMBL:AES69782.1}; SubName: Full=Specific tissue protein 4 {ECO:0000313|EMBL:CEQ38271.1};	--	--	Organ specific protein
MS.gene00005	0.142	-2.812	5.53386e-17	1.23024e-15	down	K15196 transcription factor IIIB 90 kDa subunit | (RefSeq) zinc ion-binding protein (A)	zinc ion-binding protein [Medicago truncatula]	RecName: Full=Plant-specific TFIIB-related protein PTF2 {ECO:0000305}; AltName: Full=Protein POLLEN-EXPRESSED TRANSCRIPTION FACTOR 2 {ECO:0000303|PubMed:23713077}; AltName: Full=TFIIB-related protein PTF2 {ECO:0000305};	SubName: Full=Zinc ion-binding protein {ECO:0000313|EMBL:AES64855.1};	Transcription initiation factor TFIIIB, Brf1 subunit	GO:0005634,nucleus; GO:0003690,double-stranded DNA binding; GO:0046872,metal ion binding; GO:0042803,protein homodimerization activity; GO:0070063,RNA polymerase binding; GO:0001093,TFIIB-class transcription factor binding; GO:0070897,transcription preinitiation complex assembly; GO:0009793,embryo development ending in seed dormancy; GO:0009846,pollen germination; GO:0006355,regulation of transcr…	TFIIB zinc-binding
MS.gene000054	0.156	-2.677	3.94374e-08	2.87329e-07	down	K10779 transcriptional regulator ATRX [EC:3.6.4.12] | (RefSeq) hypothetical protein (A)	late embryogenesis abundant D-like protein [Medicago truncatula]	RecName: Full=Late embryogenesis abundant protein D-34; Short=LEA D-34;	SubName: Full=Late embryogenesis abundant D-like protein {ECO:0000313|EMBL:AES69784.1};	--	--	Seed maturation protein
MS.gene000055	0.301	-1.731	7.60744e-10	7.2257e-09	down	--	alpha/beta fold hydrolase [Medicago truncatula]	RecName: Full=Pheophytinase, chloroplastic; EC=3.1.1.-; AltName: Full=Pheophytin pheophorbide hydrolase; AltName: Full=Protein CO-REGULATED WITH NYE1; Flags: Precursor;	SubName: Full=Alpha/beta fold hydrolase {ECO:0000313|EMBL:AES69785.2};	Predicted hydrolase/acyltransferase (alpha/beta hydrolase superfamily)	GO:0009507,chloroplast; GO:0009570,chloroplast stroma; GO:0009535,chloroplast thylakoid membrane; GO:0080124,pheophytinase activity; GO:0015996,chlorophyll catabolic process	Uncharacterised protein family (UPF0227)
MS.gene000056	11.034	3.464	3.6721e-06	1.88664e-05	up	--	hypothetical protein PHAVU_005G034400g [Phaseolus vulgaris]	RecName: Full=Basic leucine zipper 24 {ECO:0000303|PubMed:11906833}; Short=AtbZIP24 {ECO:0000303|PubMed:11906833}; Short=bZIP protein 24 {ECO:0000305};	SubName: Full=Uncharacterized protein {ECO:0000313|EMBL:ESW21021.1};	--	GO:0005737,cytoplasm; GO:0005634,nucleus; GO:0003677,DNA binding; GO:0003700,DNA-binding transcription factor activity; GO:0042803,protein homodimerization activity; GO:1901001,negative regulation of response to salt stress; GO:0006351,transcription, DNA-templated	bZIP transcription factor
MS.gene00006	0.04	-4.654	0.0192895	0.0405156	down	K22395 cinnamyl-alcohol dehydrogenase [EC:1.1.1.195] | (RefSeq) berberine bridge enzyme-like 13 (A)	FAD-binding berberine family protein [Medicago truncatula]	RecName: Full=Berberine bridge enzyme-like 13 {ECO:0000303|PubMed:26037923}; Short=AtBBE-like 13 {ECO:0000303|PubMed:26037923}; EC=1.1.1.194 {ECO:0000269|PubMed:26037923}; EC=1.1.1.195 {ECO:0000269|PubMed:26037923}; Flags: Precursor;	SubName: Full=FAD-binding berberine family protein {ECO:0000313|EMBL:AES64856.1};	--	GO:0005618,cell wall; GO:0005576,extracellular region; GO:0045551,cinnamyl-alcohol dehydrogenase activity; GO:0050268,coniferyl-alcohol dehydrogenase activity; GO:0050660,flavin adenine dinucleotide binding; GO:0052747,sinapyl alcohol dehydrogenase activity	FAD binding domain
MS.gene000067	586.781	9.197	4.07309e-12	5.28658e-11	up	--	narbonin-like 2S protein [Medicago truncatula]	RecName: Full=Chitinase 2; EC=3.2.1.14; AltName: Full=Tulip bulb chitinase-2; Short=TBC-2;	SubName: Full=Narbonin-like 2S protein {ECO:0000313|EMBL:KEH16947.1};	--	GO:0008061,chitin binding; GO:0004568,chitinase activity; GO:0006032,chitin catabolic process; GO:0000272,polysaccharide catabolic process	Glycosyl hydrolases family 18
MS.gene000068	160.909	7.33	1.40359e-07	9.31513e-07	up	--	narbonin-like 2S protein [Medicago truncatula]	RecName: Full=Chitinase 2; EC=3.2.1.14; AltName: Full=Tulip bulb chitinase-2; Short=TBC-2;	SubName: Full=Narbonin-like 2S protein {ECO:0000313|EMBL:KEH16947.1};	--	GO:0008061,chitin binding; GO:0004568,chitinase activity; GO:0006032,chitin catabolic process; GO:0000272,polysaccharide catabolic process	Glycosyl hydrolases family 18
MS.gene000069	150.006	7.229	3.80379e-07	2.34704e-06	up	--	glycoside hydrolase family 18 protein [Medicago truncatula]	RecName: Full=Chitinase 2; EC=3.2.1.14; AltName: Full=Tulip bulb chitinase-2; Short=TBC-2;	SubName: Full=Glycoside hydrolase family 18 protein {ECO:0000313|EMBL:KEH16944.1};	--	GO:0008061,chitin binding; GO:0004568,chitinase activity; GO:0006032,chitin catabolic process; GO:0000272,polysaccharide catabolic process	Glycosyl hydrolases family 18
MS.gene000070	0.349	-1.518	8.49622e-08	5.84782e-07	down	K15135 mediator of RNA polymerase II transcription subunit 18 | (RefSeq) mediator of RNA polymerase II transcription subunit 18 (A)	mediator of RNA polymerase II transcription subunit 18 [Medicago truncatula]	RecName: Full=Mediator of RNA polymerase II transcription subunit 18 {ECO:0000303|PubMed:17560376};	SubName: Full=Mediator of RNA polymerase II transcription subunit 18 {ECO:0000313|EMBL:KEH37411.1};	Uncharacterized conserved protein	GO:0070847,core mediator complex; GO:0016592,mediator complex; GO:0005634,nucleus; GO:0001104,NA; GO:0009738,abscisic acid-activated signaling pathway; GO:0048440,carpel development; GO:0006952,defense response; GO:0009873,ethylene-activated signaling pathway; GO:0045892,negative regulation of transcription, DNA-templated; GO:0048441,petal development; GO:0035196,production of miRNAs involved in …	Med18 protein
MS.gene000074	13.057	3.707	0.000349565	0.00118441	up	K22733 magnesium transporter | (RefSeq) probable magnesium transporter NIPA4 (A)	ankyrin repeat plant-like protein [Medicago truncatula]	--	SubName: Full=Ankyrin repeat plant-like protein {ECO:0000313|EMBL:KEH37408.1};	FOG: Ankyrin repeat	GO:0016021,integral component of membrane	Ankyrin repeat
MS.gene000075	66.192	6.049	6.05802e-05	0.000243611	up	K20890 xylan alpha-glucuronosyltransferase [EC:2.4.1.-] | (RefSeq) UDP-glucuronate:xylan alpha-glucuronosyltransferase 1-like (A)	ankyrin repeat plant-like protein [Medicago truncatula]	RecName: Full=Probable E3 ubiquitin-protein ligase XBOS36; EC=2.3.2.27; AltName: Full=Ankyrin repeat domain and RING finger-containing protein XBOS36; AltName: Full=RING-type E3 ubiquitin transferase XBOS36; AltName: Full=XB3 protein homolog 6;	SubName: Full=Ankyrin repeat plant-like protein {ECO:0000313|EMBL:KEH37407.1};	FOG: Ankyrin repeat	GO:0046872,metal ion binding; GO:0016740,transferase activity; GO:0016567,protein ubiquitination	Ankyrin repeat
MS.gene000078	37.146	5.215	0.00153655	0.00444763	up	K20890 xylan alpha-glucuronosyltransferase [EC:2.4.1.-] | (RefSeq) UDP-glucuronate:xylan alpha-glucuronosyltransferase 1-like (A)	ankyrin repeat plant-like protein [Medicago truncatula]	RecName: Full=Ankyrin repeat-containing protein At5g02620;	SubName: Full=Ankyrin repeat plant-like protein {ECO:0000313|EMBL:KEH37408.1};	FOG: Ankyrin repeat	GO:0005783,endoplasmic reticulum; GO:0016021,integral component of membrane; GO:0005886,plasma membrane	Domain of unknown function (DUF4153)
MS.gene000079	27.231	4.767	0.000160527	0.000588051	up	K20890 xylan alpha-glucuronosyltransferase [EC:2.4.1.-] | (RefSeq) UDP-glucuronate:xylan alpha-glucuronosyltransferase 1-like (A)	ankyrin repeat plant-like protein [Medicago truncatula]	RecName: Full=Ankyrin repeat-containing protein ITN1; AltName: Full=Protein INCREASED TOLERANCE TO NACL {ECO:0000303|PubMed:18643991};	SubName: Full=Ankyrin repeat plant-like protein {ECO:0000313|EMBL:KEH37406.1};	FOG: Ankyrin repeat	GO:0016021,integral component of membrane; GO:0005634,nucleus; GO:0005886,plasma membrane; GO:0034613,cellular protein localization; GO:0009651,response to salt stress; GO:0007165,signal transduction	Ankyrin repeat
MS.gene00008	13.136	3.715	4.1523e-07	2.54457e-06	up	K22395 cinnamyl-alcohol dehydrogenase [EC:1.1.1.195] | (RefSeq) berberine bridge enzyme-like 13 (A)	FAD-binding berberine family protein [Medicago truncatula]	RecName: Full=Berberine bridge enzyme-like 21 {ECO:0000303|PubMed:26037923}; Short=AtBBE-like 21 {ECO:0000303|PubMed:26037923}; EC=1.1.1.- {ECO:0000250|UniProtKB:O64743}; Flags: Precursor;	SubName: Full=FAD-binding berberine family protein {ECO:0000313|EMBL:AES64861.1};	--	GO:0048046,apoplast; GO:0005618,cell wall; GO:0005886,plasma membrane; GO:0050660,flavin adenine dinucleotide binding; GO:0016614,oxidoreductase activity, acting on CH-OH group of donors	FAD binding domain
MS.gene000091	2.175	1.121	0.0123248	0.0276496	up	K13457 disease resistance protein RPM1 | (RefSeq) uncharacterized protein sll1770 (A)	unusual kinase, putative [Medicago truncatula]	RecName: Full=Protein ACTIVITY OF BC1 COMPLEX KINASE 7, chloroplastic {ECO:0000303|PubMed:22694836}; Short=ABC1-LIKE KINASE 7 {ECO:0000303|PubMed:22694836}; EC=2.7.11.1 {ECO:0000250|UniProtKB:Q9MA15}; AltName: Full=Salt-induced ABC1 kinase 1, chloroplastic {ECO:0000303|PubMed:24117441}; Short=AtSIA1 {ECO:0000303|PubMed:24117441}; Flags: Precursor;	SubName: Full=Unusual kinase, putative {ECO:0000313|EMBL:AES71785.1};	Predicted unusual protein kinase	GO:0009535,chloroplast thylakoid membrane; GO:0016021,integral component of membrane; GO:0010287,plastoglobule; GO:0005524,ATP binding; GO:0016301,kinase activity; GO:0034599,cellular response to oxidative stress; GO:0055072,iron ion homeostasis; GO:0046467,membrane lipid biosynthetic process; GO:0080177,plastoglobule organization; GO:1901031,regulation of response to reactive oxygen species; GO:…	ABC1 family
MS.gene000095	0.359	-1.477	5.45075e-05	0.000221298	down	K11314 transcriptional adapter 2-alpha | (RefSeq) transcriptional adapter ADA2a (A)	transcriptional adapter ADA2a [Medicago truncatula]	RecName: Full=Transcriptional adapter ADA2;	RecName: Full=Transcriptional adapter {ECO:0000256|PIRNR:PIRNR025024};	Histone acetyltransferase complex SAGA/ADA, subunit ADA2	GO:0005634,nucleus; GO:0003682,chromatin binding; GO:0003677,DNA binding; GO:0003700,DNA-binding transcription factor activity; GO:0003713,transcription coactivator activity; GO:0008270,zinc ion binding; GO:0006338,chromatin remodeling; GO:0016573,histone acetylation; GO:0035066,positive regulation of histone acetylation; GO:0006357,regulation of transcription by RNA polymerase II; GO:0006351,tra…	Myb-like DNA-binding domain
MS.gene000100	11.905	3.574	3.48323e-06	1.79745e-05	up	--	WRC protein [Medicago truncatula]	--	SubName: Full=WRC protein {ECO:0000313|EMBL:KEH41716.1};	--	GO:0005634,nucleus; GO:0032502,developmental process; GO:0006351,transcription, DNA-templated	WRC
MS.gene000108	100.478	6.651	4.31751e-07	2.63783e-06	up	K10355 actin, other eukaryote | (RefSeq) actin-97 (A)	actin-97 [Medicago truncatula]	RecName: Full=Actin;	SubName: Full=Actin-97 {ECO:0000313|EMBL:KEH17435.1};	Actin and related proteins	GO:0005737,cytoplasm; GO:0005856,cytoskeleton; GO:0005524,ATP binding	Actin
MS.gene000109	6.591	2.721	3.88461e-08	2.83329e-07	up	K01102 pyruvate dehydrogenase phosphatase [EC:3.1.3.43] | (RefSeq) serine/threonine phosphatase family, 2C domain protein (A)	serine/threonine phosphatase family, 2C domain protein [Medicago truncatula]	RecName: Full=Probable protein phosphatase 2C 25; Short=OsPP2C25; EC=3.1.3.16;	SubName: Full=Serine/threonine phosphatase family, 2C domain protein {ECO:0000313|EMBL:KEH17436.1};	Protein phosphatase 2C/pyruvate dehydrogenase (lipoamide) phosphatase	GO:0046872,metal ion binding; GO:0004722,protein serine/threonine phosphatase activity	Protein phosphatase 2C
MS.gene000110	9.327	3.221	2.88206e-10	2.9089e-09	up	--	plastid lipid-associated protein [Medicago truncatula]	RecName: Full=Probable plastid-lipid-associated protein 13, chloroplastic; AltName: Full=Fibrillin-7b; Short=AtPGL30; Flags: Precursor;	SubName: Full=Plastid lipid-associated protein {ECO:0000313|EMBL:KEH41710.1};	--	GO:0009507,chloroplast; GO:0009570,chloroplast stroma; GO:0009534,chloroplast thylakoid; GO:0010287,plastoglobule; GO:0009579,thylakoid	PAP_fibrillin
MS.gene000111	26.009	4.701	0.00932596	0.0217153	up	--	VQ motif protein [Medicago truncatula]	RecName: Full=VQ motif-containing protein 17 {ECO:0000303|PubMed:22535423}; Short=AtVQ17 {ECO:0000303|PubMed:22535423};	SubName: Full=VQ motif protein {ECO:0000313|EMBL:KEH41708.1};	--	GO:0005634,nucleus	VQ motif
MS.gene000112	11.89	3.572	3.68118e-06	1.89101e-05	up	K10256 omega-6 fatty acid desaturase / acyl-lipid omega-6 desaturase (Delta-12 desaturase) [EC:1.14.19.6 1.14.19.22] | (RefSeq) microsomal omega-3 fatty acid desaturase (A)	microsomal omega-3 fatty acid desaturase [Medicago truncatula]	RecName: Full=Delta(12)-fatty-acid desaturase FAD2 {ECO:0000303|PubMed:12481086}; EC=1.14.19.6 {ECO:0000269|PubMed:12481086};	SubName: Full=Microsomal omega-3 fatty acid desaturase {ECO:0000313|EMBL:KEH41705.1};	--	GO:0005789,endoplasmic reticulum membrane; GO:0016021,integral component of membrane; GO:0102985,Delta12-fatty-acid desaturase activity; GO:0006636,unsaturated fatty acid biosynthetic process	Domain of unknown function (DUF3474)
MS.gene000113	0.005	-7.768	9.96826e-10	9.31152e-09	down	--	seed maturation protein [Medicago truncatula]	RecName: Full=18 kDa seed maturation protein;	SubName: Full=Seed maturation protein {ECO:0000313|EMBL:KEH41703.1};	--	GO:0048030,disaccharide binding; GO:0070492,oligosaccharide binding; GO:0031210,phosphatidylcholine binding; GO:0009793,embryo development ending in seed dormancy	Late embryogenesis abundant (LEA) group 1
MS.gene00012	241.582	7.916	1.98232e-09	1.77439e-08	up	K22395 cinnamyl-alcohol dehydrogenase [EC:1.1.1.195] | (RefSeq) cannabidiolic acid synthase-like (A)	FAD-binding berberine family protein [Medicago truncatula]	RecName: Full=Berberine bridge enzyme-like 21 {ECO:0000303|PubMed:26037923}; Short=AtBBE-like 21 {ECO:0000303|PubMed:26037923}; EC=1.1.1.- {ECO:0000250|UniProtKB:O64743}; Flags: Precursor;	SubName: Full=FAD-binding berberine family protein {ECO:0000313|EMBL:AES64863.1};	--	GO:0048046,apoplast; GO:0005618,cell wall; GO:0005886,plasma membrane; GO:0050660,flavin adenine dinucleotide binding; GO:0016614,oxidoreductase activity, acting on CH-OH group of donors	FAD binding domain
MS.gene000121	2.574	1.364	0.0175772	0.0374532	up	--	glycoprotein membrane precursor GPI-anchored protein [Medicago truncatula]	RecName: Full=Uncharacterized GPI-anchored protein At3g06035; Flags: Precursor;	SubName: Full=Glycoprotein membrane GPI-anchored protein {ECO:0000313|EMBL:AES93625.1};	--	GO:0031225,anchored component of membrane; GO:0005886,plasma membrane	--
MS.gene000124	26.392	4.722	0.00881836	0.02068	up	K09528 DnaJ homolog subfamily C member 8 | (RefSeq) protein FAF-like, chloroplastic (A)	fantastic four-like protein [Medicago truncatula]	RecName: Full=Protein FANTASTIC FOUR 3;	SubName: Full=Fantastic four-like protein {ECO:0000313|EMBL:AES93630.1};	--	--	Fantastic Four meristem regulator
MS.gene00013	10.295	3.364	0.00178888	0.00508662	up	K05391 cyclic nucleotide gated channel, plant | (RefSeq) cyclic nucleotide-gated ion channel 1-like (A)	wall associated kinase-like protein [Medicago truncatula]	RecName: Full=Wall-associated receptor kinase-like 8; EC=2.7.11.-; Flags: Precursor;	SubName: Full=Wall associated kinase-like protein {ECO:0000313|EMBL:AES64865.1};	--	GO:0016021,integral component of membrane; GO:0005886,plasma membrane; GO:0005524,ATP binding; GO:0005509,calcium ion binding; GO:0030247,polysaccharide binding; GO:0004674,protein serine/threonine kinase activity; GO:0007166,cell surface receptor signaling pathway	Protein-kinase domain of FAM69
MS.gene000132	0.464	-1.107	0.00081556	0.00253263	down	K12585 exosome complex exonuclease DIS3/RRP44 [EC:3.1.13.-] | (RefSeq) exosome complex exonuclease RRP44-like (A)	ARM repeat protein interacting WITH ABF2 protein [Medicago truncatula]	RecName: Full=ARM REPEAT PROTEIN INTERACTING WITH ABF2; Short=ARIA;	SubName: Full=ARM repeat protein interacting WITH ABF2 protein {ECO:0000313|EMBL:AES93645.1};	FOG: Armadillo/beta-catenin-like repeats	GO:0005737,cytoplasm; GO:0005634,nucleus; GO:0005886,plasma membrane; GO:0010187,negative regulation of seed germination; GO:0016567,protein ubiquitination; GO:0009737,response to abscisic acid; GO:0009651,response to salt stress	Domain of unknown function (DUF3361)
MS.gene000138	200.655	7.649	1.15337e-08	9.15928e-08	up	--	plastocyanin-like domain protein [Medicago truncatula]	RecName: Full=Mavicyanin;	SubName: Full=Plastocyanin-like domain protein {ECO:0000313|EMBL:AES93656.1};	--	GO:0009055,electron transfer activity; GO:0046872,metal ion binding	Plastocyanin-like domain
MS.gene000139	4.164	2.058	6.91928e-07	4.06857e-06	up	K08139 MFS transporter, SP family, sugar:H+ symporter | (RefSeq) sugar transport protein 1 (A)	sugar porter (SP) family MFS transporter [Medicago truncatula]	RecName: Full=Sugar transport protein 13; AltName: Full=Hexose transporter 13; AltName: Full=Multicopy suppressor of snf4 deficiency protein 1;	SubName: Full=Sugar porter (SP) family MFS transporter {ECO:0000313|EMBL:AES93659.1};	Predicted transporter (major facilitator superfamily)	GO:0016021,integral component of membrane; GO:0005886,plasma membrane; GO:0009506,plasmodesma; GO:0009679,hexose:proton symporter activity; GO:0005358,high-affinity glucose:proton symporter activity; GO:0015145,monosaccharide transmembrane transporter activity; GO:0046323,glucose import; GO:0015749,monosaccharide transmembrane transport; GO:0009737,response to abscisic acid; GO:0009651,response t…	Major Facilitator Superfamily
MS.gene000141	118.577	6.89	2.35661e-41	2.69455e-39	up	K02692 photosystem I subunit II | (RefSeq) photosystem I reaction center subunit II (A)	photosystem I reaction center subunit II [Medicago truncatula]	RecName: Full=Photosystem I reaction center subunit II, chloroplastic; AltName: Full=PS I subunit 5; AltName: Full=Photosystem I 20 kDa subunit; Short=PSI-D; Flags: Precursor;	SubName: Full=Photosystem I reaction center subunit II {ECO:0000313|EMBL:AES93664.1};	--	GO:0009535,chloroplast thylakoid membrane; GO:0009538,photosystem I reaction center; GO:0015979,photosynthesis	PsaD
MS.gene000142	31.244	4.966	1.38392e-06	7.71967e-06	up	K18787 thermospermine synthase [EC:2.5.1.79] | (RefSeq) thermospermine synthase ACAULIS protein (A)	thermospermine synthase ACAULIS protein [Medicago truncatula]	RecName: Full=Thermospermine synthase ACAULIS5; EC=2.5.1.79;	SubName: Full=Thermospermine synthase ACAULIS protein {ECO:0000313|EMBL:AES93665.1};	Spermidine synthase	GO:0005737,cytoplasm; GO:0016768,spermine synthase activity; GO:0010487,thermospermine synthase activity; GO:0009926,auxin polar transport; GO:0010087,phloem or xylem histogenesis; GO:0006596,polyamine biosynthetic process; GO:0048759,xylem vessel member cell differentiation	Methyltransferase domain
MS.gene000144	0.044	-4.52	1.81402e-27	9.38428e-26	down	K09489 heat shock 70kDa protein 4 | (RefSeq) heat shock 70 kDa protein (A)	heat shock 70 kDa protein [Medicago truncatula]	RecName: Full=Heat shock 70 kDa protein 8; AltName: Full=Heat shock protein 70-8; Short=AtHsp70-8; AltName: Full=Heat-shock protein 70T-2;	SubName: Full=Heat shock 70 kDa protein {ECO:0000313|EMBL:AES93669.1};	Molecular chaperones HSP70/HSC70, HSP70 superfamily	GO:0005524,ATP binding; GO:0009408,response to heat; GO:0009644,response to high light intensity; GO:0042542,response to hydrogen peroxide	Hsp70 protein
MS.gene000148	4.715	2.237	1.4414e-07	9.54782e-07	up	--	Serine/Threonine-kinase STN7, related protein, putative [Medicago truncatula]	--	SubName: Full=Serine/Threonine-kinase STN7, related protein, putative {ECO:0000313|EMBL:AES93673.1};	--	GO:0009507,chloroplast; GO:0005524,ATP binding; GO:0004672,protein kinase activity	Protein kinase domain
MS.gene00015	11.434	3.515	3.10597e-05	0.000132682	up	K01187 alpha-glucosidase [EC:3.2.1.20] | (RefSeq) alpha-glucosidase (A)	PREDICTED: alpha-glucosidase isoform X1 [Cicer arietinum]	RecName: Full=Alpha-glucosidase; EC=3.2.1.20; AltName: Full=Maltase; Flags: Precursor;	SubName: Full=alpha-glucosidase isoform X1 {ECO:0000313|RefSeq:XP_004486491.1};	Maltase glucoamylase and related hydrolases, glycosyl hydrolase family 31	GO:0004558,alpha-1,4-glucosidase activity; GO:0030246,carbohydrate binding; GO:0032450,maltose alpha-glucosidase activity	Galactose mutarotase-like
MS.gene000150	178.146	7.477	1.92352e-08	1.4749e-07	up	K03787 5'-nucleotidase [EC:3.1.3.5] | (RefSeq) survival protein SurE-like phosphatase/nucleotidase (A)	5'-nucleotidase surE-like protein [Trifolium pratense]	--	SubName: Full=Survival protein SurE-like phosphatase/nucleotidase {ECO:0000313|EMBL:AES93677.1};	--	GO:0008252,nucleotidase activity	Survival protein SurE
MS.gene000153	0.31	-1.691	0.00234355	0.00646561	down	K01738 cysteine synthase A [EC:2.5.1.47] | (RefSeq) O-acetylserine (thiol) lyase (A)	O-acetylserine (thiol) lyase [Medicago truncatula]	RecName: Full=Cysteine synthase {ECO:0000303|PubMed:8280125}; Short=CSase; EC=2.5.1.47 {ECO:0000269|PubMed:8280125, ECO:0000269|PubMed:9013806}; AltName: Full=Beta-PA/CSase; EC=2.5.1.51 {ECO:0000269|PubMed:8280125, ECO:0000269|PubMed:9013806}; AltName: Full=Beta-pyrazolylalanine synthase {ECO:0000303|PubMed:8280125}; EC=4.2.1.50 {ECO:0000269|PubMed:8280125, ECO:0000269|PubMed:9013806}; AltName: F…	RecName: Full=Cysteine synthase {ECO:0000256|RuleBase:RU003985}; EC=2.5.1.47 {ECO:0000256|RuleBase:RU003985};	Cystathionine beta-synthase and related enzymes	GO:0005737,cytoplasm; GO:0047458,beta-pyrazolylalanine synthase activity; GO:0004124,cysteine synthase activity; GO:0050461,L-mimosine synthase activity; GO:0050234,pyrazolylalanine synthase activity; GO:0006535,cysteine biosynthetic process from serine	Pyridoxal-phosphate dependent enzyme
MS.gene000155	0.055	-4.195	3.13944e-29	1.8346e-27	down	K01759 lactoylglutathione lyase [EC:4.4.1.5] | (RefSeq) lactoylglutathione lyase-like (A)	lactoylglutathione lyase/glyoxalase I family protein [Medicago truncatula]	--	SubName: Full=Lactoylglutathione lyase/glyoxalase I family protein {ECO:0000313|EMBL:AES93685.1};	Glyoxalase	GO:0016829,lyase activity	Glyoxalase-like domain
MS.gene000156	2.485	1.313	0.00385505	0.0100182	up	K08234 glyoxylase I family protein | (RefSeq) uncharacterized protein LOC103951892 (A)	lactoylglutathione lyase/glyoxalase I family protein [Medicago truncatula]	--	SubName: Full=Lactoylglutathione lyase/glyoxalase I family protein {ECO:0000313|EMBL:AES93686.1};	Glyoxalase	GO:0016829,lyase activity	Glyoxalase-like domain
MS.gene000162	0.204	-2.295	1.10565e-09	1.02696e-08	down	K00799 glutathione S-transferase [EC:2.5.1.18] | (RefSeq) glutathione S-transferase L3-like (A)	glutathione S-transferase tau [Medicago truncatula]	RecName: Full=Glutathione S-transferase L3; Short=AtGSTL3; EC=2.5.1.18; AltName: Full=GST class-lambda member 3;	SubName: Full=Glutathione S-transferase tau {ECO:0000313|EMBL:KEH42311.1};	Glutathione S-transferase	GO:0005829,cytosol; GO:0004364,glutathione transferase activity; GO:0006749,glutathione metabolic process; GO:0010731,protein glutathionylation; GO:0046686,response to cadmium ion; GO:0009636,response to toxic substance	Glutathione S-transferase, C-terminal domain
MS.gene000170	0.249	-2.007	5.27336e-05	0.000214707	down	K06940 uncharacterized protein | (RefSeq) flagellin N-methylase (A)	flagellin N-methylase, partial [Medicago truncatula]	--	SubName: Full=Flagellin N-methylase {ECO:0000313|EMBL:KEH17418.1}; Flags: Fragment;	--	GO:0008168,methyltransferase activity	Putative zinc- or iron-chelating domain
MS.gene000176	14.575	3.865	0.00220815	0.00613505	up	--	transmembrane protein, putative [Medicago truncatula]	--	SubName: Full=Transmembrane protein, putative {ECO:0000313|EMBL:KEH38183.1};	--	GO:0016021,integral component of membrane	--
MS.gene000178	8.542	3.094	7.73442e-07	4.511e-06	up	K08900 mitochondrial chaperone BCS1 | (RefSeq) chaperone BCS1-A-like protein, putative (A)	chaperone BCS1-A-like protein, putative [Medicago truncatula]	RecName: Full=AAA-ATPase At4g25835; EC=3.6.1.3 {ECO:0000250|UniProtKB:Q9FLD5}; Flags: Precursor;	SubName: Full=Chaperone BCS1-A-like protein, putative {ECO:0000313|EMBL:KEH38185.1};	AAA+-type ATPase	GO:0005524,ATP binding; GO:0016887,ATPase activity	AAA domain
MS.gene000182	21.592	4.432	0.0188802	0.0397874	up	--	hypothetical protein MTR_2g062280 [Medicago truncatula]	--	SubName: Full=Uncharacterized protein {ECO:0000313|EMBL:ABN08121.1, ECO:0000313|EnsemblPlants:AES66079};	--	--	--
MS.gene000188	0.433	-1.208	0.0155787	0.0338271	down	--	PPR containing plant-like protein [Medicago truncatula]	RecName: Full=Uncharacterized protein At4g06744; Flags: Precursor;	SubName: Full=PPR containing plant-like protein {ECO:0000313|EMBL:AES78341.2};	--	GO:0005576,extracellular region	--
MS.gene000192	101.506	6.665	2.9793e-11	3.43453e-10	up	K03386 peroxiredoxin (alkyl hydroperoxide reductase subunit C) [EC:1.11.1.15] | (RefSeq) 2-Cys peroxiredoxin BAS1, chloroplastic (A)	DUF946 family protein [Medicago truncatula]	--	SubName: Full=DUF946 family protein {ECO:0000313|EMBL:AES66091.1};	--	--	Vacuolar protein sorting-associated protein 62
MS.gene000193	28.981	4.857	0.00190504	0.0053828	up	K19525 vacuolar protein sorting-associated protein 13A/C | (RefSeq) uncharacterized LOC104609851 (A)	DUF946 family protein [Medicago truncatula]	--	SubName: Full=DUF946 family protein {ECO:0000313|EMBL:AES66093.2};	--	--	Vacuolar protein sorting-associated protein 62
MS.gene000202	4.761	2.251	8.57447e-11	9.30825e-10	up	K12403 AP-4 complex subunit sigma-1 | (RefSeq) AP-4 complex subunit sigma-like isoform X1 (A)	carboxyl-terminal peptidase [Medicago truncatula]	--	SubName: Full=Carboxyl-terminal peptidase {ECO:0000313|EMBL:AES66105.1};	--	--	Neprosin activation peptide
MS.gene000206	210.233	7.716	5.01405e-50	8.43883e-48	up	--	--	--	--	--	--	--
MS.gene000208	83.945	6.391	1.75165e-22	6.32432e-21	up	--	--	--	--	--	--	--
MS.gene000209	117.435	6.876	1.41037e-07	9.3551e-07	up	--	--	--	--	--	--	--
MS.gene000211	144.586	7.176	5.42201e-14	8.7546e-13	up	--	--	--	--	--	--	--
MS.gene000219	0.022	-5.528	0.000851813	0.00263215	down	K22736 vacuolar iron transporter family protein | (RefSeq) vacuolar iron transporter-like protein (A)	vacuolar iron transporter-like protein [Medicago truncatula]	RecName: Full=Vacuolar iron transporter homolog 4; AltName: Full=Protein NODULIN-LIKE 4;	SubName: Full=Vacuolar iron transporter-like protein {ECO:0000313|EMBL:KEH25837.1};	Uncharacterized membrane protein	GO:0016021,integral component of membrane; GO:0016020,membrane; GO:0005774,vacuolar membrane; GO:0005381,iron ion transmembrane transporter activity; GO:0005384,manganese ion transmembrane transporter activity; GO:0030026,cellular manganese ion homeostasis; GO:0071281,cellular response to iron ion; GO:0006880,intracellular sequestering of iron ion; GO:0071421,manganese ion transmembrane transport	VIT family
MS.gene000225	0.137	-2.87	3.35028e-10	3.35078e-09	down	K13066 caffeic acid 3-O-methyltransferase [EC:2.1.1.68] | (RefSeq) COMT1-2; caffeic acid O-methyltransferase (A)	caffeic acid O-methyltransferase [Medicago truncatula]	RecName: Full=Caffeic acid 3-O-methyltransferase; Short=CAOMT; Short=COMT; EC=2.1.1.68; AltName: Full=S-adenosysl-L-methionine:caffeic acid 3-O-methyltransferase;	SubName: Full=Caffeic acid O-methyltransferase {ECO:0000313|EMBL:KEH38506.1};	Hydroxyindole-O-methyltransferase and related SAM-dependent methyltransferases	GO:0047763,caffeate O-methyltransferase activity; GO:0046983,protein dimerization activity; GO:0009809,lignin biosynthetic process	Dimerisation domain
MS.gene000228	0.022	-5.488	0.000130287	0.000487291	down	--	hypothetical protein MTR_2g072850 [Medicago truncatula]	--	SubName: Full=Uncharacterized protein {ECO:0000313|EMBL:KEH38514.1, ECO:0000313|EnsemblPlants:KEH38514};	--	--	--
MS.gene00023	7.091	2.826	6.10199e-07	3.62647e-06	up	K01187 alpha-glucosidase [EC:3.2.1.20] | (RefSeq) alpha-glucosidase (A)	PREDICTED: alpha-glucosidase isoform X1 [Cicer arietinum]	RecName: Full=Alpha-glucosidase; EC=3.2.1.20; AltName: Full=Maltase; Flags: Precursor;	SubName: Full=alpha-glucosidase isoform X1 {ECO:0000313|RefSeq:XP_004486491.1};	Maltase glucoamylase and related hydrolases, glycosyl hydrolase family 31	GO:0004558,alpha-1,4-glucosidase activity; GO:0030246,carbohydrate binding; GO:0032450,maltose alpha-glucosidase activity	Galactose mutarotase-like
MS.gene000230	0.001	-9.699	1.41951e-57	3.2334e-55	down	K14976 thebaine 6-O-demethylase [EC:1.14.11.31] | (RefSeq) thebaine 6-O-demethylase (A)	2OG-Fe(II) oxygenase family oxidoreductase [Medicago truncatula]	RecName: Full=Protein SRG1; Short=AtSRG1; AltName: Full=Protein SENESCENCE-RELATED GENE 1;	SubName: Full=2OG-Fe(II) oxygenase family oxidoreductase {ECO:0000313|EMBL:KEH38517.1};	Iron/ascorbate family oxidoreductases	GO:0046872,metal ion binding; GO:0016682,oxidoreductase activity, acting on diphenols and related substances as donors, oxygen as acceptor; GO:0010150,leaf senescence	non-haem dioxygenase in morphine synthesis N-terminal
MS.gene000242	329.315	8.363	5.14564e-11	5.75572e-10	up	K15777 4,5-DOPA dioxygenase extradiol [EC:1.13.11.-] | (RefSeq) uncharacterized protein LOC110630336 (A)	zinc finger homeodomain protein [Medicago truncatula]	RecName: Full=Zinc-finger homeodomain protein 11; Short=OsZHD11;	SubName: Full=Zinc finger homeodomain protein {ECO:0000313|EMBL:KEH26786.1};	--	GO:0005634,nucleus; GO:0003677,DNA binding; GO:0046872,metal ion binding; GO:0006355,regulation of transcription, DNA-templated; GO:0006351,transcription, DNA-templated	ZF-HD protein dimerisation region
MS.gene000248	0.379	-1.401	0.00494163	0.0124576	down	K12604 CCR4-NOT transcription complex subunit 1 | (RefSeq) CCR4-NOT transcription complex protein, putative (A)	CCR4-NOT transcription complex protein, putative [Medicago truncatula]	--	SubName: Full=CCR4-NOT transcription complex protein, putative {ECO:0000313|EMBL:AET01158.2};	--	--	--
MS.gene000257	0.033	-4.915	3.2596e-09	2.82497e-08	down	--	hypothetical protein MTR_8g005880 [Medicago truncatula]	--	SubName: Full=Uncharacterized protein {ECO:0000313|EMBL:AET01164.1, ECO:0000313|EnsemblPlants:AET01164};	--	--	--
MS.gene000259	47.992	5.585	9.97283e-09	7.99858e-08	up	K13415 protein brassinosteroid insensitive 1 [EC:2.7.10.1 2.7.11.1] | (RefSeq) uncharacterized protein LOC103413440 isoform X1 (A)	squamosa promoter-binding-like protein [Medicago truncatula]	RecName: Full=Squamosa promoter-binding-like protein 8;	SubName: Full=Squamosa promoter-binding-like protein {ECO:0000313|EMBL:AET01169.1};	--	GO:0005737,cytoplasm; GO:0005634,nucleus; GO:0003677,DNA binding; GO:0046872,metal ion binding; GO:0048653,anther development; GO:0030154,cell differentiation; GO:0009554,megasporogenesis; GO:0009556,microsporogenesis; GO:0006355,regulation of transcription, DNA-templated; GO:0006351,transcription, DNA-templated	SBP domain
MS.gene000260	5.534	2.468	0.000568622	0.0018342	up	K00025 malate dehydrogenase [EC:1.1.1.37] | (RefSeq) cytoplasmic-like malate dehydrogenase (A)	cytoplasmic-like malate dehydrogenase [Medicago truncatula]	RecName: Full=Malate dehydrogenase, cytoplasmic {ECO:0000303|Ref.1}; EC=1.1.1.37 {ECO:0000269|PubMed:23313174};	SubName: Full=Cytoplasmic-like malate dehydrogenase {ECO:0000313|EMBL:AET01171.1};	Malate dehydrogenase	GO:0005886,plasma membrane; GO:0030060,L-malate dehydrogenase activity; GO:0005975,carbohydrate metabolic process; GO:0006108,malate metabolic process; GO:0006099,tricarboxylic acid cycle	lactate/malate dehydrogenase, NAD binding domain
MS.gene00027	10.356	3.372	2.57262e-06	1.36196e-05	up	K01187 alpha-glucosidase [EC:3.2.1.20] | (RefSeq) alpha-glucosidase (A)	PREDICTED: alpha-glucosidase isoform X1 [Cicer arietinum]	RecName: Full=Alpha-glucosidase; EC=3.2.1.20; AltName: Full=Maltase; Flags: Precursor;	SubName: Full=alpha-glucosidase isoform X1 {ECO:0000313|RefSeq:XP_004486491.1};	Maltase glucoamylase and related hydrolases, glycosyl hydrolase family 31	GO:0004558,alpha-1,4-glucosidase activity; GO:0030246,carbohydrate binding; GO:0032450,maltose alpha-glucosidase activity	Galactose mutarotase-like
MS.gene000291	4.205	2.072	0.000185202	0.000668893	up	--	late blight resistance protein r1b-19 [Trifolium pratense]	RecName: Full=Heavy metal-associated isoprenylated plant protein 39 {ECO:0000303|PubMed:21072340, ECO:0000303|PubMed:23368984}; Short=AtHIP39 {ECO:0000303|PubMed:21072340, ECO:0000303|PubMed:23368984}; Flags: Precursor;	SubName: Full=Uncharacterized protein {ECO:0000313|EMBL:AFK47311.1};	Copper chaperone	GO:0005737,cytoplasm; GO:0046914,transition metal ion binding; GO:0046916,cellular transition metal ion homeostasis; GO:0030001,metal ion transport	Heavy-metal-associated domain
MS.gene000297	17.994	4.169	0.00164715	0.00472875	up	--	heavy metal-associated domain protein [Medicago truncatula]	RecName: Full=Heavy metal-associated isoprenylated plant protein 39 {ECO:0000303|PubMed:21072340, ECO:0000303|PubMed:23368984}; Short=AtHIP39 {ECO:0000303|PubMed:21072340, ECO:0000303|PubMed:23368984}; Flags: Precursor;	SubName: Full=Heavy metal-associated domain protein {ECO:0000313|EMBL:KEH26287.1};	Copper chaperone	GO:0005737,cytoplasm; GO:0046914,transition metal ion binding; GO:0046916,cellular transition metal ion homeostasis; GO:0030001,metal ion transport	Heavy-metal-associated domain
MS.gene000300	0.08	-3.648	5.80902e-10	5.6206e-09	down	K17279 receptor expression-enhancing protein 5/6 | (RefSeq) TB2/DP1, HVA22 family protein (A)	TB2/DP1, HVA22 family protein [Medicago truncatula]	RecName: Full=HVA22-like protein e; Short=AtHVA22e;	RecName: Full=HVA22-like protein {ECO:0000256|RuleBase:RU362006};	Protein involved in membrane traffic (YOP1/TB2/DP1/HVA22 family)	GO:0016021,integral component of membrane; GO:0042538,hyperosmotic salinity response; GO:0009737,response to abscisic acid; GO:0009409,response to cold; GO:0009414,response to water deprivation	TB2/DP1, HVA22 family
MS.gene000302	48.203	5.591	0.000396599	0.00132687	up	K06883 uncharacterized protein | (RefSeq) LOW QUALITY PROTEIN: uncharacterized protein LOC104799061 (A)	S-locus lectin kinase family protein [Medicago truncatula]	RecName: Full=G-type lectin S-receptor-like serine/threonine-protein kinase At4g03230; EC=2.7.11.1; Flags: Precursor;	SubName: Full=S-locus lectin kinase family protein {ECO:0000313|EMBL:KEH16558.1};	--	GO:0016021,integral component of membrane; GO:0005886,plasma membrane; GO:0005524,ATP binding; GO:0005516,calmodulin binding; GO:0030246,carbohydrate binding; GO:0004674,protein serine/threonine kinase activity; GO:0006468,protein phosphorylation; GO:0048544,recognition of pollen	Domain of unknown function (DUF3403)
MS.gene000303	29.227	4.869	0.00604859	0.0148544	up	K20606 mitogen-activated protein kinase kinase kinase ANP1 [EC:2.7.11.25] | (RefSeq) receptor-like serine/threonine-protein kinase SD1-7 isoform X1 (A)	S-locus lectin kinase family protein [Medicago truncatula]	RecName: Full=G-type lectin S-receptor-like serine/threonine-protein kinase At4g03230; EC=2.7.11.1; Flags: Precursor;	SubName: Full=S-locus lectin kinase family protein {ECO:0000313|EMBL:KEH41621.1};	--	GO:0016021,integral component of membrane; GO:0005886,plasma membrane; GO:0005524,ATP binding; GO:0005516,calmodulin binding; GO:0030246,carbohydrate binding; GO:0004674,protein serine/threonine kinase activity; GO:0006468,protein phosphorylation; GO:0048544,recognition of pollen	PAN domain
MS.gene000315	0.081	-3.633	1.22219e-09	1.12871e-08	down	K09286 EREBP-like factor | (RefSeq) dehydration-responsive element-binding protein 2C-like isoform X1 (A)	dehydration-responsive element-binding protein [Medicago truncatula]	RecName: Full=Dehydration-responsive element-binding protein 2C; Short=OsDREB2C;	SubName: Full=Dehydration-responsive element-binding protein {ECO:0000313|EMBL:KEH15489.1};	--	GO:0005634,nucleus; GO:0003700,DNA-binding transcription factor activity; GO:0043565,sequence-specific DNA binding; GO:0044212,transcription regulatory region DNA binding; GO:0045893,positive regulation of transcription, DNA-templated; GO:0006351,transcription, DNA-templated	AP2 domain
MS.gene00032	39.455	5.302	0.00177049	0.00504076	up	K22395 cinnamyl-alcohol dehydrogenase [EC:1.1.1.195] | (RefSeq) berberine bridge enzyme-like 13 (A)	FAD-binding berberine family protein [Medicago truncatula]	RecName: Full=Berberine bridge enzyme-like 21 {ECO:0000303|PubMed:26037923}; Short=AtBBE-like 21 {ECO:0000303|PubMed:26037923}; EC=1.1.1.- {ECO:0000250|UniProtKB:O64743}; Flags: Precursor;	SubName: Full=FAD-binding berberine family protein {ECO:0000313|EMBL:KEH37088.1};	--	GO:0048046,apoplast; GO:0005618,cell wall; GO:0005886,plasma membrane; GO:0050660,flavin adenine dinucleotide binding; GO:0016614,oxidoreductase activity, acting on CH-OH group of donors	FAD binding domain
MS.gene000320	12.263	3.616	1.01934e-14	1.79089e-13	up	K01177 beta-amylase [EC:3.2.1.2] | (RefSeq) beta-amylase (A)	RecName: Full=Beta-amylase; AltName: Full=1,4-alpha-D-glucan maltohydrolase AAD04188.1 beta-amylase [Medicago sativa]	RecName: Full=Beta-amylase; EC=3.2.1.2; AltName: Full=1,4-alpha-D-glucan maltohydrolase;	RecName: Full=Beta-amylase {ECO:0000256|RuleBase:RU000509}; EC=3.2.1.2 {ECO:0000256|RuleBase:RU000509};	--	GO:0102229,amylopectin maltohydrolase activity; GO:0016161,beta-amylase activity; GO:0000272,polysaccharide catabolic process	Glycosyl hydrolase family 14
MS.gene000328	0.216	-2.214	1.84808e-12	2.49468e-11	down	K19363 lipopolysaccharide-induced tumor necrosis factor-alpha factor | (RefSeq) LITAF-like zinc ribbon domain protein (A)	LITAF-like zinc ribbon domain protein [Medicago truncatula]	RecName: Full=GSH-induced LITAF domain protein {ECO:0000303|PubMed:21526181}; Short=AtGILP {ECO:0000303|PubMed:21526181};	SubName: Full=LITAF-like zinc ribbon domain protein {ECO:0000313|EMBL:AES77187.1};	--	GO:0005886,plasma membrane; GO:0046872,metal ion binding; GO:0034051,negative regulation of plant-type hypersensitive response	Transposase zinc-ribbon domain
MS.gene000333	5.237	2.389	7.7275e-08	5.35643e-07	up	K00521 ferric-chelate reductase [EC:1.16.1.7] | (RefSeq) ferric reduction oxidase 7, chloroplastic-like (A)	NAC transcription factor-like protein [Medicago truncatula]	RecName: Full=NAC domain-containing protein 83 {ECO:0000303|PubMed:15029955}; Short=ANAC083 {ECO:0000303|PubMed:15029955}; AltName: Full=Protein VND-INTERACTING 2 {ECO:0000303|PubMed:20388856};	SubName: Full=NAC transcription factor-like protein {ECO:0000313|EMBL:AES77175.1};	--	GO:0005634,nucleus; GO:0003677,DNA binding; GO:0003700,DNA-binding transcription factor activity; GO:0010150,leaf senescence; GO:0045892,negative regulation of transcription, DNA-templated; GO:0009737,response to abscisic acid; GO:0009651,response to salt stress; GO:0006351,transcription, DNA-templated; GO:0016032,viral process; GO:0010089,xylem development	No apical meristem (NAM) protein
MS.gene000336	309.733	8.275	3.32276e-10	3.32478e-09	up	K14488 SAUR family protein | (RefSeq) SAUR-like auxin-responsive family protein (A)	SAUR-like auxin-responsive family protein [Medicago truncatula]	RecName: Full=Auxin-responsive protein SAUR71 {ECO:0000305}; AltName: Full=Protein SMALL AUXIN UP RNA 71 {ECO:0000303|PubMed:12036261};	SubName: Full=SAUR-like auxin-responsive family protein {ECO:0000313|EMBL:KEH21449.1};	--	GO:0005737,cytoplasm; GO:0009734,auxin-activated signaling pathway; GO:0007275,multicellular organism development; GO:0040008,regulation of growth	Auxin responsive protein
MS.gene00034	96.097	6.586	2.28933e-06	1.22367e-05	up	K22395 cinnamyl-alcohol dehydrogenase [EC:1.1.1.195] | (RefSeq) reticuline oxidase-like protein (A)	FAD-binding berberine family protein [Medicago truncatula]	RecName: Full=Berberine bridge enzyme-like 8 {ECO:0000303|PubMed:26037923}; Short=AtBBE-like 8 {ECO:0000303|PubMed:26037923}; EC=1.1.1.- {ECO:0000250|UniProtKB:O64743}; Flags: Precursor;	SubName: Full=FAD-binding berberine family protein {ECO:0000313|EMBL:KEH37087.1};	--	GO:0005618,cell wall; GO:0005576,extracellular region; GO:0050660,flavin adenine dinucleotide binding; GO:0016614,oxidoreductase activity, acting on CH-OH group of donors	FAD binding domain
MS.gene000342	2.3	1.202	0.00967541	0.0224162	up	K07904 Ras-related protein Rab-11A | (RefSeq) RAB GTPase-like protein A1D (A)	RAB GTPase-like protein A1D [Medicago truncatula]	RecName: Full=Ras-related protein RABA5e; Short=AtRABA5e; AltName: Full=Ras-related protein Ara-1; Flags: Precursor;	SubName: Full=RAB GTPase-like protein A1D {ECO:0000313|EMBL:KEH21456.1};	GTPase Rab11/YPT3, small G protein superfamily	GO:0005886,plasma membrane; GO:0005525,GTP binding; GO:0003924,GTPase activity; GO:0015031,protein transport	Elongation factor Tu GTP binding domain
MS.gene000356	4.35	2.121	0.000800096	0.00248843	up	K08332 vacuolar protein 8 | (RefSeq) U-box domain-containing protein 4-like (A)	armadillo/beta-catenin repeat protein [Medicago truncatula]	RecName: Full=U-box domain-containing protein 3; EC=2.3.2.27; AltName: Full=Plant U-box protein 3; AltName: Full=RING-type E3 ubiquitin transferase PUB3 {ECO:0000305};	RecName: Full=RING-type E3 ubiquitin transferase {ECO:0000256|SAAS:SAAS00702733}; EC=2.3.2.27 {ECO:0000256|SAAS:SAAS00702733};	FOG: Armadillo/beta-catenin-like repeats	GO:0005737,cytoplasm; GO:0005634,nucleus; GO:0004842,ubiquitin-protein transferase activity	HEAT repeats
MS.gene000372	0.206	-2.28	0.000270731	0.00094093	down	K10144 RING finger and CHY zinc finger domain-containing protein 1 [EC:2.3.2.27] | (RefSeq) CHY and CTCHY and RING-type zinc finger protein (A)	CHY and CTCHY and RING-type zinc finger protein [Medicago truncatula]	RecName: Full=Probable E3 ubiquitin-protein ligase RZFP34 {ECO:0000305}; EC=2.3.2.27 {ECO:0000305}; AltName: Full=OsRFP1 {ECO:0000303|Ref.1}; AltName: Full=RING zinc-finger protein 34 {ECO:0000303|PubMed:25002225}; Short=OsRZFP34 {ECO:0000303|PubMed:25002225};	SubName: Full=CHY and CTCHY and RING-type zinc finger protein {ECO:0000313|EMBL:KEH41275.1};	Zn-finger protein	GO:0005634,nucleus; GO:0016740,transferase activity; GO:0008270,zinc ion binding; GO:0016567,protein ubiquitination	RING-like zinc finger
MS.gene000373	3.439	1.782	0.00346056	0.00911196	up	K14506 jasmonic acid-amino synthetase | (RefSeq) indole-3-acetic acid-amido synthetase (A)	indole-3-acetic acid-amido synthetase [Medicago truncatula]	RecName: Full=Jasmonic acid-amido synthetase JAR1 {ECO:0000305}; EC=6.3.2.-; AltName: Full=Auxin-responsive GH3-like protein 5 {ECO:0000303|PubMed:15856348}; Short=OsGH3-5 {ECO:0000303|PubMed:15856348}; AltName: Full=Indole-3-acetic acid-amido synthetase GH3.5 {ECO:0000305}; AltName: Full=Jasmonate-amino acid synthetase JAR1 {ECO:0000305}; AltName: Full=Protein JASMONATE RESISTANT 1 {ECO:0000303|…	SubName: Full=Indole-3-acetic acid-amido synthetase {ECO:0000313|EMBL:AES82769.2};	--	GO:0005773,vacuole; GO:0070566,adenylyltransferase activity; GO:0019899,enzyme binding; GO:0080123,jasmonate-amino synthetase activity; GO:0071365,cellular response to auxin stimulus; GO:0009864,induced systemic resistance, jasmonic acid mediated signaling pathway; GO:0009694,jasmonic acid metabolic process; GO:0031348,negative regulation of defense response; GO:0009640,photomorphogenesis; GO:000…	GH3 auxin-responsive promoter
MS.gene000390	2.532	1.34	0.00481944	0.0121937	up	K19996 phosphatidylinositol transfer protein SFH5 | (RefSeq) patellin-3-like (A)	patellin-3 protein [Medicago truncatula]	RecName: Full=Patellin-5;	SubName: Full=Patellin-3 protein {ECO:0000313|EMBL:AET04896.1};	Phosphatidylinositol transfer protein SEC14 and related proteins	GO:0009507,chloroplast; GO:0016020,membrane; GO:0008289,lipid binding; GO:0007049,cell cycle; GO:0051301,cell division	CRAL/TRIO, N-terminal domain
MS.gene000391	0.026	-5.289	0.00211339	0.00589948	down	--	Defensin MtDef4.7 [Medicago truncatula]	RecName: Full=Defensin-like protein 2; AltName: Full=Low-molecular-weight cysteine-rich protein 69; Short=Protein LCR69; AltName: Full=Plant defensin 2.2; Flags: Precursor;	SubName: Full=Defensin MtDef4.7 {ECO:0000313|EMBL:AET04898.1};	--	GO:0005618,cell wall; GO:0005576,extracellular region; GO:0009505,plant-type cell wall; GO:0005886,plasma membrane; GO:0006952,defense response; GO:0050832,defense response to fungus; GO:0031640,killing of cells of other organism	Gamma-thionin family
MS.gene000392	4.364	2.126	0.000271909	0.000944697	up	K09422 transcription factor MYB, plant | (RefSeq) myb transcription factor (A)	myb transcription factor [Medicago truncatula]	RecName: Full=Transcription repressor MYB4; AltName: Full=Myb-related protein 4; Short=AtMYB4;	SubName: Full=Myb transcription factor {ECO:0000313|EMBL:AET04900.1};	Transcription factor, Myb superfamily	GO:0005634,nucleus; GO:0003677,DNA binding; GO:0003700,DNA-binding transcription factor activity; GO:0000981,DNA-binding transcription factor activity, RNA polymerase II-specific; GO:0043565,sequence-specific DNA binding; GO:0001135,RNA polymerase II transcription regulator recruiting activity; GO:0044212,transcription regulatory region DNA binding; GO:0030154,cell differentiation; GO:1903086,neg…	SLIDE
MS.gene000393	0.267	-1.903	4.8325e-05	0.000198494	down	K10644 E3 ubiquitin-protein ligase CHFR [EC:2.3.2.27] | (RefSeq) C3HC4-type RING zinc finger protein (A)	C3HC4-type RING zinc finger protein [Medicago truncatula]	--	SubName: Full=C3HC4-type RING zinc finger protein {ECO:0000313|EMBL:AET04901.1};	--	GO:0046872,metal ion binding	PBZ domain
MS.gene000400	66.416	6.053	1.63759e-15	3.14969e-14	up	K13447 respiratory burst oxidase [EC:1.6.3.- 1.11.1.-] | (RefSeq) respiratory burst oxidase-like protein D (A)	respiratory burst oxidase-like protein D [Medicago truncatula]	RecName: Full=Respiratory burst oxidase homolog protein C; EC=1.11.1.-; EC=1.6.3.-; AltName: Full=NADPH oxidase RBOHC; AltName: Full=StRBOHC;	SubName: Full=Respiratory burst oxidase-like protein D {ECO:0000313|EMBL:AET04913.1};	Ferric reductase, NADH/NADPH oxidase and related proteins	GO:0016021,integral component of membrane; GO:0005509,calcium ion binding; GO:0050664,oxidoreductase activity, acting on NAD(P)H, oxygen as acceptor; GO:0004601,peroxidase activity	EF hand
MS.gene000405	0.401	-1.319	0.000604997	0.00193824	down	K08054 calnexin | (RefSeq) Calnexin 2 (A)	Calnexin 2 [Medicago truncatula]	RecName: Full=Calnexin homolog; Flags: Precursor;	SubName: Full=Calnexin 2 {ECO:0000313|EMBL:AET04926.1};	Calnexin	GO:0005789,endoplasmic reticulum membrane; GO:0016021,integral component of membrane; GO:0005509,calcium ion binding; GO:0030246,carbohydrate binding; GO:0051082,unfolded protein binding; GO:0006457,protein folding	Calreticulin family
MS.gene000408	0.392	-1.352	0.00625879	0.0153088	down	K08054 calnexin | (RefSeq) Calnexin 2 (A)	Calnexin 2 [Medicago truncatula]	RecName: Full=Calnexin homolog; Flags: Precursor;	SubName: Full=Calnexin 2 {ECO:0000313|EMBL:AET04926.1};	Calnexin	GO:0005789,endoplasmic reticulum membrane; GO:0016021,integral component of membrane; GO:0005509,calcium ion binding; GO:0030246,carbohydrate binding; GO:0051082,unfolded protein binding; GO:0006457,protein folding	Calreticulin family
MS.gene000409	0	-11.121	7.27198e-20	2.09522e-18	down	--	transmembrane protein, putative [Medicago truncatula]	--	SubName: Full=Transmembrane protein, putative {ECO:0000313|EMBL:KEH20955.1};	--	GO:0016021,integral component of membrane	--
MS.gene000411	0.246	-2.023	0.0045639	0.0116259	down	K14684 solute carrier family 25 (mitochondrial phosphate transporter), member 23/24/25/41 | (RefSeq) substrate carrier family protein (A)	substrate carrier family protein [Medicago truncatula]	RecName: Full=Mitochondrial adenine nucleotide transporter ADNT1; AltName: Full=Adenine nucleotide transporter 1;	SubName: Full=Substrate carrier family protein {ECO:0000313|EMBL:KEH20957.1};	Predicted mitochondrial carrier protein	GO:0016021,integral component of membrane; GO:0005743,mitochondrial inner membrane; GO:0006839,mitochondrial transport; GO:0055085,transmembrane transport	EF-hand domain
MS.gene000413	0.272	-1.876	2.4847e-09	2.19226e-08	down	--	TPR repeat region family protein [Medicago truncatula]	RecName: Full=Succinate dehydrogenase assembly factor 2, mitochondrial {ECO:0000305}; Short=SDH assembly factor 2 {ECO:0000305}; Flags: Precursor;	SubName: Full=TPR repeat region family protein {ECO:0000313|EMBL:KEH20959.1};	Uncharacterized conserved protein	GO:0005739,mitochondrion; GO:0006121,mitochondrial electron transport, succinate to ubiquinone; GO:0034553,mitochondrial respiratory chain complex II assembly; GO:0018293,protein-FAD linkage; GO:0006099,tricarboxylic acid cycle	Flavinator of succinate dehydrogenase
MS.gene000414	104.858	6.712	1.39855e-09	1.28056e-08	up	--	transferring glycosyl group transferase [Medicago truncatula]	RecName: Full=Uncharacterized protein At4g14100; Flags: Precursor;	SubName: Full=Transferring glycosyl group transferase {ECO:0000313|EMBL:KEH20960.1};	--	GO:0005773,vacuole	--
MS.gene000417	4.126	2.045	0.00929283	0.0216509	up	--	transferring glycosyl group transferase [Medicago truncatula]	RecName: Full=Uncharacterized protein At4g14100; Flags: Precursor;	SubName: Full=Transferring glycosyl group transferase {ECO:0000313|EMBL:KEH20962.1};	--	GO:0005773,vacuole	--
MS.gene000418	5.3	2.406	0.00856788	0.0201666	up	K00616 transaldolase [EC:2.2.1.2] | (RefSeq) transaldolase family protein (A)	transaldolase family protein [Medicago truncatula]	RecName: Full=Transaldolase {ECO:0000250|UniProtKB:P48983}; EC=2.2.1.2; Flags: Fragments;	SubName: Full=Transaldolase family protein {ECO:0000313|EMBL:KEH20964.1};	Transaldolase	GO:0005737,cytoplasm; GO:0004801,sedoheptulose-7-phosphate:D-glyceraldehyde-3-phosphate glyceronetransferase activity; GO:0005975,carbohydrate metabolic process; GO:0006098,pentose-phosphate shunt	Transaldolase/Fructose-6-phosphate aldolase
MS.gene000423	7.445	2.896	0.000714568	0.00225017	up	K14399 polyribonucleotide 5'-hydroxyl-kinase [EC:2.7.1.78] | (RefSeq) Clp1-domain-containing protein (A)	polyphosphoinositide-binding protein [Medicago truncatula]	RecName: Full=Phosphatidylinositol/phosphatidylcholine transfer protein SFH2; AltName: Full=Protein SEC FOURTEEN HOMOLOGS 2; Short=AtSFH2;	SubName: Full=Polyphosphoinositide-binding protein {ECO:0000313|EMBL:KEH20968.1};	Phosphatidylinositol transfer protein PDR16 and related proteins	GO:0000139,Golgi membrane; GO:0005886,plasma membrane; GO:0006656,phosphatidylcholine biosynthetic process; GO:0015031,protein transport	CRAL/TRIO, N-terminal domain
MS.gene000427	0.482	-1.052	0.00709587	0.017088	down	K17579 protein phosphatase 1 regulatory subunit 42 | (RefSeq) hypothetical protein (A)	RNA recognition motif 1 in plant MEI2-like protein [Medicago truncatula]	RecName: Full=Protein MEI2-like 4; Short=AML4; AltName: Full=MEI2-like protein 4;	SubName: Full=RNA recognition motif 1 in plant MEI2-like protein {ECO:0000313|EMBL:AET05071.1};	Protein Mei2, essential for commitment to meiosis, and related proteins	GO:0003729,mRNA binding; GO:0051321,meiotic cell cycle; GO:0045927,positive regulation of growth; GO:0045836,positive regulation of meiotic nuclear division	Occluded RNA-recognition motif
MS.gene000429	59.32	5.89	6.14514e-27	3.03984e-25	up	K03428 magnesium-protoporphyrin O-methyltransferase [EC:2.1.1.11] | (RefSeq) Mg-protoporphyrin IX methyltransferase (A)	Mg-protoporphyrin IX methyltransferase [Medicago truncatula]	RecName: Full=Magnesium protoporphyrin IX methyltransferase, chloroplastic; EC=2.1.1.11; Flags: Precursor;	SubName: Full=Mg-protoporphyrin IX methyltransferase {ECO:0000313|EMBL:AET05067.1};	Methyltransferases	GO:0009507,chloroplast; GO:0009941,chloroplast envelope; GO:0031969,chloroplast membrane; GO:0009534,chloroplast thylakoid; GO:0009535,chloroplast thylakoid membrane; GO:0046406,magnesium protoporphyrin IX methyltransferase activity; GO:0015995,chlorophyll biosynthetic process	Methyltransferase domain
MS.gene000435	0.231	-2.117	0.0237227	0.0483981	down	K11094 U2 small nuclear ribonucleoprotein B'' | (RefSeq) U2 small nuclear ribonucleoprotein B''-like isoform X1 (A)	transmembrane protein, putative [Medicago truncatula]	--	SubName: Full=Transmembrane protein, putative {ECO:0000313|EMBL:KEH22000.1};	--	GO:0016021,integral component of membrane	Protein of unknown function (DUF3339)
MS.gene000436	0.272	-1.88	0.000573014	0.00184659	down	K12164 ubiquitin-like modifier-activating enzyme 5 | (RefSeq) ubiquitin-like modifier-activating enzyme (A)	ubiquitin-like modifier-activating enzyme [Medicago truncatula]	RecName: Full=Ubiquitin-like modifier-activating enzyme 5; Short=Ubiquitin-activating enzyme 5;	SubName: Full=Ubiquitin-like modifier-activating enzyme {ECO:0000313|EMBL:AES73061.1};	Molybdopterin biosynthesis-related protein	GO:0005737,cytoplasm; GO:0005829,cytosol; GO:0005524,ATP binding; GO:0046872,metal ion binding; GO:0071566,UFM1 activating enzyme activity; GO:0071569,protein ufmylation	ThiF family
MS.gene000445	0.287	-1.803	0.00351326	0.00923452	down	--	transmembrane protein, putative [Medicago truncatula]	--	SubName: Full=Transmembrane protein, putative {ECO:0000313|EMBL:KEH21979.1};	--	GO:0016021,integral component of membrane	Domain of unknown function (DUF4635)
MS.gene000446	2.221	1.151	0.00937795	0.0218159	up	K13415 protein brassinosteroid insensitive 1 [EC:2.7.10.1 2.7.11.1] | (RefSeq) uncharacterized protein LOC103413440 isoform X1 (A)	squamosa promoter-binding-like protein [Medicago truncatula]	RecName: Full=Squamosa promoter-binding-like protein 13B;	SubName: Full=Squamosa promoter-binding-like protein {ECO:0000313|EMBL:KEH21978.1};	--	GO:0005634,nucleus; GO:0003677,DNA binding; GO:0046872,metal ion binding; GO:0048653,anther development; GO:0006355,regulation of transcription, DNA-templated; GO:0006351,transcription, DNA-templated	SBP domain
MS.gene000449	7.968	2.994	0.016445	0.0354094	up	K00695 sucrose synthase [EC:2.4.1.13] | (GenBank) sucrose synthase (A)	disease resistance protein (TIR-NBS-LRR class) [Medicago truncatula]	RecName: Full=TMV resistance protein N;	SubName: Full=Disease resistance protein (TIR-NBS-LRR class) {ECO:0000313|EMBL:AET03767.1};	--	GO:0005737,cytoplasm; GO:0043531,ADP binding; GO:0005524,ATP binding; GO:0009626,plant-type hypersensitive response; GO:0007165,signal transduction	ATPase family associated with various cellular activities (AAA)
MS.gene000461	0.019	-5.739	1.94909e-14	3.30725e-13	down	K12153 phenylalanine N-monooxygenase [EC:1.14.14.40] | (RefSeq) cytochrome P450 family protein (A)	cytochrome P450 family protein [Medicago truncatula]	RecName: Full=Isoleucine N-monooxygenase 2; EC=1.14.14.39 {ECO:0000269|PubMed:15122013}; AltName: Full=Cytochrome P450 79D4;	SubName: Full=Cytochrome P450 family protein {ECO:0000313|EMBL:AET03633.1};	Cytochrome P450 CYP2 subfamily	GO:0005783,endoplasmic reticulum; GO:0016021,integral component of membrane; GO:0031090,organelle membrane; GO:0020037,heme binding; GO:0005506,iron ion binding; GO:0004497,monooxygenase activity; GO:0016705,oxidoreductase activity, acting on paired donors, with incorporation or reduction of molecular oxygen; GO:0019756,cyanogenic glycoside biosynthetic process	Cytochrome P450
MS.gene000462	75.137	6.231	2.61266e-06	1.38147e-05	up	K21777 G2/mitotic-specific cyclin-B, other | (RefSeq) carboxy-terminal domain cyclin (A)	RecName: Full=G2/mitotic-specific cyclin-2; AltName: Full=B-like cyclin; AltName: Full=CycMs2 CAA57560.1 cycMs2 [Medicago sativa subsp. x varia]	RecName: Full=G2/mitotic-specific cyclin-2; AltName: Full=B-like cyclin; AltName: Full=CycMs2;	SubName: Full=Carboxy-terminal domain cyclin {ECO:0000313|EMBL:AET03638.1};	Cyclin B and related kinase-activating proteins	GO:0005634,nucleus; GO:0007049,cell cycle; GO:0051301,cell division	Cyclin, C-terminal domain
MS.gene000470	0.226	-2.149	9.32239e-13	1.30623e-11	down	--	hypothetical protein MtrDRAFT_AC136139g13v2 [Medicago truncatula]	RecName: Full=Unknown protein 1;	SubName: Full=Uncharacterized protein {ECO:0000313|EMBL:ABE93041.1};	--	--	--
MS.gene000475	4.425	2.146	0.000538285	0.00174735	up	K20728 vegetative storage protein 2 | (RefSeq) vegetative storage protein 2-like (A)	unknown [Medicago truncatula]	RecName: Full=Acid phosphatase 1; EC=3.1.3.2; AltName: Full=Apase-1(1); Flags: Precursor;	SubName: Full=Uncharacterized protein {ECO:0000313|EMBL:AFK46111.1};	--	GO:0003993,acid phosphatase activity	HAD superfamily, subfamily IIIB (Acid phosphatase)
MS.gene000479	0.437	-1.194	0.000183206	0.000662371	down	K01265 methionyl aminopeptidase [EC:3.4.11.18] | (RefSeq) methionine aminopeptidase 2A (A)	proliferation-associated 2G4-like protein [Medicago truncatula]	RecName: Full=ERBB-3 BINDING PROTEIN 1 {ECO:0000303|PubMed:17024182}; Short=StEBP1 {ECO:0000303|PubMed:17024182};	SubName: Full=Proliferation-associated 2G4-like protein {ECO:0000313|EMBL:AES79523.1};	Metallopeptidase	GO:0030529,NA; GO:0005634,nucleus; GO:0003723,RNA binding; GO:0009734,auxin-activated signaling pathway; GO:0044843,cell cycle G1/S phase transition; GO:0007275,multicellular organism development; GO:0051302,regulation of cell division; GO:0001558,regulation of cell growth; GO:0006364,rRNA processing	Metallopeptidase family M24
MS.gene000480	0.152	-2.714	6.38181e-10	6.13185e-09	down	K14820 ribosome biogenesis protein BRX1 | (RefSeq) ribosomal RNA processing brix domain protein (A)	ribosomal RNA processing brix domain protein [Medicago truncatula]	RecName: Full=Ribosome biogenesis protein BRX1 homolog 1 {ECO:0000305}; Short=AtBRX1-1 {ECO:0000303|PubMed:25605960}; AltName: Full=Brix domain-containing protein 2;	SubName: Full=Ribosomal RNA processing brix domain protein {ECO:0000313|EMBL:KEH39854.1};	RNA-binding protein required for biogenesis of the ribosomal 60S subunit	GO:0005730,nucleolus; GO:0003723,RNA binding; GO:0000027,ribosomal large subunit assembly; GO:0006364,rRNA processing	Brix domain
MS.gene000483	0.107	-3.222	1.22067e-09	1.12752e-08	down	K09515 DnaJ homolog subfamily B member 9 | (RefSeq) molecular chaperone DnaJ (A)	DnaJ heat shock amino-terminal domain protein [Medicago truncatula]	RecName: Full=DnaJ protein ERDJ3A; AltName: Full=Chaperone protein dnaJ 63; Short=AtDjA63; Short=AtJ63; AltName: Full=Endoplasmic reticulum dnaJ domain-containing protein 3A; Short=AtERdj3A; AltName: Full=Protein SCJ1 homolog ERDJ3A; AltName: Full=THERMOSENSITIVE MALE STERILE 1, TMS1; Flags: Precursor;	SubName: Full=DnaJ heat shock amino-terminal domain protein {ECO:0000313|EMBL:AES79532.1};	Molecular chaperone (DnaJ superfamily)	GO:0005788,endoplasmic reticulum lumen; GO:0009506,plasmodesma; GO:0005773,vacuole; GO:0016491,oxidoreductase activity; GO:0034605,cellular response to heat; GO:0009860,pollen tube growth; GO:0009408,response to heat	Thioredoxin-like domain
MS.gene000484	0.059	-4.092	1.90909e-24	8.01715e-23	down	K01568 pyruvate decarboxylase [EC:4.1.1.1] | (RefSeq) pyruvate decarboxylase 2 (A)	pyruvate decarboxylase [Trifolium pratense]	RecName: Full=Pyruvate decarboxylase 1; Short=AtPDC1; EC=4.1.1.1;	SubName: Full=Pyruvate decarboxylase 1 {ECO:0000313|EMBL:AAO72533.1}; EC=4.1.1.1 {ECO:0000313|EMBL:AAO72533.1};	Thiamine pyrophosphate-requiring enzyme	GO:0005829,cytosol; GO:0016020,membrane; GO:0016831,carboxy-lyase activity; GO:0000287,magnesium ion binding; GO:0004737,pyruvate decarboxylase activity; GO:0030976,thiamine pyrophosphate binding; GO:0034059,response to anoxia	Thiamine pyrophosphate enzyme, C-terminal TPP binding domain
MS.gene000486	4.458	2.156	0.000222994	0.000790007	up	K01188 beta-glucosidase [EC:3.2.1.21] | (RefSeq) beta-glucosidase 12-like (A)	polygalacturonase inhibitor [Medicago truncatula]	RecName: Full=Polygalacturonase inhibitor 1; AltName: Full=Polygalacturonase-inhibiting protein 1; Short=PGIP-1; Flags: Precursor;	SubName: Full=Polygalacturonase inhibitor {ECO:0000313|EMBL:KEH22127.1};	--	GO:0005618,cell wall; GO:0005576,extracellular region; GO:0005794,Golgi apparatus; GO:0016020,membrane; GO:0009505,plant-type cell wall; GO:0009506,plasmodesma; GO:0090353,polygalacturonase inhibitor activity	Leucine Rich repeats (2 copies)
MS.gene000493	0.292	-1.776	0.0140949	0.0310396	down	K14850 ribosomal RNA-processing protein 8 [EC:2.1.1.287] | (RefSeq) ribosomal RNA-processing-like protein (A)	ribosomal RNA-processing-like protein [Medicago truncatula]	RecName: Full=Ribosomal RNA-processing protein 8; EC=2.1.1.-;	SubName: Full=Ribosomal RNA-processing-like protein {ECO:0000313|EMBL:KEH22133.1};	Predicted RNA methylase involved in rRNA processing	GO:0005677,chromatin silencing complex; GO:0005730,nucleolus; GO:0033553,rDNA heterochromatin; GO:0035064,methylated histone binding; GO:0008757,S-adenosylmethionine-dependent methyltransferase activity; GO:0000183,chromatin silencing at rDNA; GO:0016569,covalent chromatin modification; GO:0006364,rRNA processing; GO:0006351,transcription, DNA-templated	ubiE/COQ5 methyltransferase family
MS.gene000499	0.284	-1.815	3.29697e-06	1.70904e-05	down	--	sucrase/ferredoxin family protein [Medicago truncatula]	--	SubName: Full=Sucrase/ferredoxin family protein {ECO:0000313|EMBL:KEH22139.1};	--	GO:0016021,integral component of membrane	Sucrase/ferredoxin-like
MS.gene000502	35.335	5.143	0.00430736	0.011053	up	K13258 2-hydroxyisoflavanone dehydratase [EC:4.2.1.105] | (RefSeq) 2-hydroxyisoflavanone dehydratase-like (A)	2-hydroxyisoflavanone dehydratase [Medicago truncatula]	RecName: Full=2-hydroxyisoflavanone dehydratase; EC=3.1.1.1; EC=4.2.1.105; AltName: Full=Carboxylesterase HIDM;	SubName: Full=2-hydroxyisoflavanone dehydratase {ECO:0000313|EMBL:KEH33676.1};	Arylacetamide deacetylase	GO:0033987,2-hydroxyisoflavanone dehydratase activity; GO:0052689,carboxylic ester hydrolase activity; GO:0009813,flavonoid biosynthetic process; GO:0009717,isoflavonoid biosynthetic process; GO:0046287,isoflavonoid metabolic process	Steryl acetyl hydrolase
MS.gene000509	22.936	4.52	1.28958e-05	5.96231e-05	up	--	hypothetical protein MTR_3g450760 [Medicago truncatula]	RecName: Full=Protein JASON {ECO:0000305};	SubName: Full=Uncharacterized protein {ECO:0000313|EMBL:KEH33680.1, ECO:0000313|EnsemblPlants:KEH33680};	--	GO:0007142,male meiosis II; GO:0009556,microsporogenesis; GO:0006355,regulation of transcription, DNA-templated	--
MS.gene00051	0.39	-1.36	0.000405242	0.00135246	down	K09422 transcription factor MYB, plant | (RefSeq) myb transcription factor (A)	myb transcription factor [Medicago truncatula]	RecName: Full=Telomere repeat-binding factor 1; Short=AtTRB1; AltName: Full=MYB transcription factor;	SubName: Full=Myb transcription factor {ECO:0000313|EMBL:KEH37110.1};	--	GO:0000785,chromatin; GO:0000784,nuclear chromosome, telomeric region; GO:0005730,nucleolus; GO:0000786,nucleosome; GO:0005634,nucleus; GO:0033613,activating transcription factor binding; GO:0003700,DNA-binding transcription factor activity; GO:0003691,double-stranded telomeric DNA binding; GO:1990841,promoter-specific chromatin binding; GO:0042803,protein homodimerization activity; GO:0070491,re…	Myb-like DNA-binding domain
MS.gene000514	2.037	1.027	0.000126039	0.000473103	up	K14486 auxin response factor | (RefSeq) auxin response factor 7-like (A)	auxin response factor 2 [Medicago truncatula]	RecName: Full=Auxin response factor 2; AltName: Full=ARF1-binding protein; Short=ARF1-BP; AltName: Full=Protein MEGAINTEGUMENTA;	RecName: Full=Auxin response factor {ECO:0000256|RuleBase:RU004561};	--	GO:0005634,nucleus; GO:0003700,DNA-binding transcription factor activity; GO:0043565,sequence-specific DNA binding; GO:0009734,auxin-activated signaling pathway; GO:0010227,floral organ abscission; GO:0010047,fruit dehiscence; GO:0010150,leaf senescence; GO:0008285,negative regulation of cell proliferation; GO:0045892,negative regulation of transcription, DNA-templated; GO:0048481,plant ovule dev…	AUX/IAA family
MS.gene000517	34.284	5.099	0.0197255	0.0413046	up	K16297 serine carboxypeptidase-like clade II [EC:3.4.16.-] | (RefSeq) serine carboxypeptidase-like protein (A)	serine carboxypeptidase-like protein [Medicago truncatula]	RecName: Full=Serine carboxypeptidase-like 45; EC=3.4.16.-; Flags: Precursor;	RecName: Full=Carboxypeptidase {ECO:0000256|RuleBase:RU361156}; EC=3.4.16.- {ECO:0000256|RuleBase:RU361156};	Serine carboxypeptidases (lysosomal cathepsin A)	GO:0005576,extracellular region; GO:0009505,plant-type cell wall; GO:0009506,plasmodesma; GO:0004185,serine-type carboxypeptidase activity; GO:0051603,proteolysis involved in cellular protein catabolic process	Serine carboxypeptidase
MS.gene000518	135.872	7.086	3.18342e-09	2.76349e-08	up	K21776 protein lin-54 | (RefSeq) Lin-54-like protein (A)	acyl carrier protein [Medicago truncatula]	RecName: Full=Acyl carrier protein 4, chloroplastic; Flags: Precursor;	RecName: Full=Acyl carrier protein {ECO:0000256|RuleBase:RU000722};	Acyl carrier protein/NADH-ubiquinone oxidoreductase, NDUFAB1/SDAP subunit	GO:0009507,chloroplast; GO:0005829,cytosol; GO:0000035,acyl binding; GO:0000036,acyl carrier activity; GO:0031177,phosphopantetheine binding; GO:0042335,cuticle development; GO:0006633,fatty acid biosynthetic process; GO:0009245,lipid A biosynthetic process; GO:0009627,systemic acquired resistance	Acyl-carrier
MS.gene00052	0.224	-2.158	0.00436683	0.0111825	down	K09422 transcription factor MYB, plant | (RefSeq) telomere repeat-binding factor 1 (A)	MYB transcription factor, putative [Medicago truncatula]	RecName: Full=Telomere repeat-binding factor 1; Short=AtTRB1; AltName: Full=MYB transcription factor;	SubName: Full=MYB transcription factor, putative {ECO:0000313|EMBL:KEH37112.1};	--	GO:0000785,chromatin; GO:0000784,nuclear chromosome, telomeric region; GO:0005730,nucleolus; GO:0000786,nucleosome; GO:0005634,nucleus; GO:0033613,activating transcription factor binding; GO:0003700,DNA-binding transcription factor activity; GO:0003691,double-stranded telomeric DNA binding; GO:1990841,promoter-specific chromatin binding; GO:0042803,protein homodimerization activity; GO:0070491,re…	--
MS.gene000521	0.237	-2.078	3.21769e-07	2.00992e-06	down	K01681 aconitate hydratase [EC:4.2.1.3] | (RefSeq) cytoplasmic-like aconitate hydratase (A)	aconitate hydratase 1-like isoform X2 [Hevea brasiliensis]	RecName: Full=Aconitate hydratase 3, mitochondrial {ECO:0000303|PubMed:25061985}; Short=Aconitase 3 {ECO:0000303|PubMed:25061985}; Short=mACO1 {ECO:0000303|PubMed:24296071}; EC=4.2.1.3 {ECO:0000250|UniProtKB:P19414}; AltName: Full=Citrate hydro-lyase 3 {ECO:0000303|PubMed:25061985}; Flags: Precursor;	RecName: Full=Aconitate hydratase {ECO:0000256|RuleBase:RU361275}; Short=Aconitase {ECO:0000256|RuleBase:RU361275}; EC=4.2.1.3 {ECO:0000256|RuleBase:RU361275};	RNA-binding translational regulator IRP (aconitase superfamily)	GO:0005618,cell wall; GO:0009507,chloroplast; GO:0009570,chloroplast stroma; GO:0005737,cytoplasm; GO:0005829,cytosol; GO:0005739,mitochondrion; GO:0005774,vacuolar membrane; GO:0051539,4 iron, 4 sulfur cluster binding; GO:0003994,aconitate hydratase activity; GO:0005524,ATP binding; GO:0005507,copper ion binding; GO:0006101,citrate metabolic process; GO:0006097,glyoxylate cycle; GO:0006102,isoci…	Aconitase family (aconitate hydratase)
MS.gene000524	0.258	-1.955	0.000492238	0.00161128	down	K15340 DNA cross-link repair 1A protein | (RefSeq) DNA cross-link repair 1A protein-like isoform X1 (A)	SAM domain protein [Medicago truncatula]	--	SubName: Full=SAM domain protein {ECO:0000313|EMBL:AET05035.2};	RNA-binding protein Bicaudal-C	--	PapC N-terminal domain
MS.gene000528	44.244	5.467	0.000622116	0.00198708	up	K00521 ferric-chelate reductase [EC:1.16.1.7] | (RefSeq) ferric reduction oxidase 7, chloroplastic-like (A)	NAC transcription factor-like protein [Medicago truncatula]	RecName: Full=NAC domain-containing protein 83 {ECO:0000303|PubMed:15029955}; Short=ANAC083 {ECO:0000303|PubMed:15029955}; AltName: Full=Protein VND-INTERACTING 2 {ECO:0000303|PubMed:20388856};	SubName: Full=NAC transcription factor-like protein {ECO:0000313|EMBL:AET05028.1};	--	GO:0005634,nucleus; GO:0003677,DNA binding; GO:0003700,DNA-binding transcription factor activity; GO:0010150,leaf senescence; GO:0045892,negative regulation of transcription, DNA-templated; GO:0009737,response to abscisic acid; GO:0009651,response to salt stress; GO:0006351,transcription, DNA-templated; GO:0016032,viral process; GO:0010089,xylem development	No apical meristem (NAM) protein
MS.gene000529	816.842	9.674	5.47625e-19	1.46257e-17	up	K15382 solute carrier family 50 (sugar transporter) | (RefSeq) bidirectional sugar transporter (A)	bidirectional sugar transporter [Medicago truncatula]	RecName: Full=Bidirectional sugar transporter SWEET13 {ECO:0000303|PubMed:21107422}; Short=AtSWEET13 {ECO:0000303|PubMed:21107422}; AltName: Full=Protein SUGARS WILL EVENTUALLY BE EXPORTED TRANSPORTERS 13 {ECO:0000303|PubMed:21107422};	RecName: Full=Bidirectional sugar transporter SWEET {ECO:0000256|RuleBase:RU910715};	Multitransmembrane protein	GO:0016021,integral component of membrane; GO:0005887,integral component of plasma membrane; GO:0005886,plasma membrane; GO:1905201,gibberellin transmembrane transporter activity; GO:0008515,sucrose transmembrane transporter activity; GO:0051119,sugar transmembrane transporter activity; GO:0009901,anther dehiscence; GO:0052543,callose deposition in cell wall; GO:1905200,gibberellic acid transmemb…	PQ loop repeat
MS.gene00053	0.033	-4.908	0.00833653	0.0196827	down	--	--	--	--	--	--	--
MS.gene000537	37.858	5.243	0.000462491	0.00152383	up	K22418 11beta/17beta-hydroxysteroid dehydrogenase [EC:1.1.1.146 1.1.1.-] | (RefSeq) hydroxysteroid 11-beta-dehydrogenase-like protein (A)	hydroxysteroid 11-beta-dehydrogenase-like protein [Medicago truncatula]	RecName: Full=11-beta-hydroxysteroid dehydrogenase 1B; EC=1.1.1.146; AltName: Full=17-beta-hydroxysteroid dehydrogenase 1B; EC=1.1.1.-; AltName: Full=Hydroxysteroid dehydrogenase 1; Short=AtHSD1;	SubName: Full=Hydroxysteroid 11-beta-dehydrogenase-like protein {ECO:0000313|EMBL:KEH21004.1};	Predicted dehydrogenase	GO:0016021,integral component of membrane; GO:0005811,lipid droplet; GO:0070524,11-beta-hydroxysteroid dehydrogenase (NADP+) activity; GO:0006694,steroid biosynthetic process	NAD dependent epimerase/dehydratase family
MS.gene000539	0	-12.171	1.99371e-23	7.76192e-22	down	K22418 11beta/17beta-hydroxysteroid dehydrogenase [EC:1.1.1.146 1.1.1.-] | (RefSeq) short-chain dehydrogenase/reductase (A)	short-chain dehydrogenase/reductase [Medicago truncatula]	RecName: Full=11-beta-hydroxysteroid dehydrogenase 1B; EC=1.1.1.146; AltName: Full=17-beta-hydroxysteroid dehydrogenase 1B; EC=1.1.1.-; AltName: Full=Hydroxysteroid dehydrogenase 1; Short=AtHSD1;	SubName: Full=Short-chain dehydrogenase/reductase {ECO:0000313|EMBL:KEH21006.1};	Predicted dehydrogenase	GO:0016021,integral component of membrane; GO:0005811,lipid droplet; GO:0070524,11-beta-hydroxysteroid dehydrogenase (NADP+) activity; GO:0006694,steroid biosynthetic process	KR domain
MS.gene00054	0.001	-9.953	1.01435e-15	1.98475e-14	down	K04123 ent-kaurenoic acid hydroxylase [EC:1.14.13.79] | (RefSeq) cytochrome P450 family ent-kaurenoic acid oxidase (A)	cytochrome P450 family ent-kaurenoic acid oxidase [Medicago truncatula]	RecName: Full=Ent-kaurenoic acid oxidase 2; Short=AtKAO2; EC=1.14.13.79; AltName: Full=Cytochrome P450 88A4;	SubName: Full=Cytochrome P450 family ent-kaurenoic acid oxidase {ECO:0000313|EMBL:KEH37115.1};	Cytochrome P450 CYP4/CYP19/CYP26 subfamilies	GO:0005783,endoplasmic reticulum; GO:0005789,endoplasmic reticulum membrane; GO:0016021,integral component of membrane; GO:0051777,ent-kaurenoate oxidase activity; GO:0020037,heme binding; GO:0005506,iron ion binding; GO:0016132,brassinosteroid biosynthetic process; GO:0010268,brassinosteroid homeostasis; GO:0009686,gibberellin biosynthetic process; GO:0007275,multicellular organism development; …	Cytochrome P450
MS.gene000544	2.872	1.522	0.000133809	0.000499148	up	K23362 ethanolamine phosphate phosphodiesterase [EC:3.1.-.-] | (RefSeq) animal MPPE1-like protein (A)	transmembrane protein, putative [Medicago truncatula]	RecName: Full=Transcription initiation factor TFIID subunit 12b; AltName: Full=Protein CYTOKININ-HYPERSENSITIVE 1; AltName: Full=Protein ENHANCED ETHYLENE RESPONSE 4; AltName: Full=TBP-associated factor 12b; Short=AtTAF12b;	SubName: Full=Transmembrane protein, putative {ECO:0000313|EMBL:AET01738.1};	Transcription initiation factor TFIID, subunit TAF12 (also component of histone acetyltransferase SAGA)	GO:0005669,transcription factor TFIID complex; GO:0046982,protein heterodimerization activity; GO:0006352,DNA-templated transcription, initiation; GO:0006355,regulation of transcription, DNA-templated	--
MS.gene000547	0.071	-3.811	3.27245e-10	3.27821e-09	down	K09285 AP2-like factor, ANT lineage | (RefSeq) AP2 domain transcription factor (A)	AP2 domain transcription factor [Medicago truncatula]	RecName: Full=AP2-like ethylene-responsive transcription factor AIL1; AltName: Full=Protein AINTEGUMENTA-LIKE 1;	SubName: Full=AP2 domain transcription factor {ECO:0000313|EMBL:AET01742.1};	--	GO:0005634,nucleus; GO:0003677,DNA binding; GO:0003700,DNA-binding transcription factor activity; GO:0009873,ethylene-activated signaling pathway; GO:0007275,multicellular organism development; GO:0006351,transcription, DNA-templated	AP2 domain
MS.gene000548	6.086	2.606	4.03655e-05	0.000168408	up	--	Ulp1 protease family, carboxy-terminal domain protein [Medicago truncatula]	--	SubName: Full=Ulp1 protease family, carboxy-terminal domain protein {ECO:0000313|EMBL:KEH16233.1};	--	GO:0008234,cysteine-type peptidase activity	Ulp1 protease family, C-terminal catalytic domain
MS.gene00055	0.007	-7.258	6.89992e-15	1.24149e-13	down	K04123 ent-kaurenoic acid hydroxylase [EC:1.14.13.79] | (RefSeq) cytochrome P450 family ent-kaurenoic acid oxidase (A)	cytochrome P450 family ent-kaurenoic acid oxidase [Medicago truncatula]	RecName: Full=Ent-kaurenoic acid oxidase 2; Short=AtKAO2; EC=1.14.13.79; AltName: Full=Cytochrome P450 88A4;	SubName: Full=Cytochrome P450 family ent-kaurenoic acid oxidase {ECO:0000313|EMBL:KEH37115.1};	Cytochrome P450 CYP4/CYP19/CYP26 subfamilies	GO:0005783,endoplasmic reticulum; GO:0005789,endoplasmic reticulum membrane; GO:0016021,integral component of membrane; GO:0051777,ent-kaurenoate oxidase activity; GO:0020037,heme binding; GO:0005506,iron ion binding; GO:0016132,brassinosteroid biosynthetic process; GO:0010268,brassinosteroid homeostasis; GO:0009686,gibberellin biosynthetic process; GO:0007275,multicellular organism development; …	Cytochrome P450
MS.gene000551	4799.51	12.229	6.5282e-61	1.68557e-58	up	--	auxin-binding protein ABP19a [Medicago truncatula]	RecName: Full=Germin-like protein subfamily 3 member 1; Short=At-GERM1; Short=AtGER1; Short=AtGLP1; Flags: Precursor;	SubName: Full=Auxin-binding protein ABP19a {ECO:0000313|EMBL:AET01749.1};	--	GO:0048046,apoplast; GO:0005618,cell wall; GO:0031012,extracellular matrix; GO:0030145,manganese ion binding; GO:0045735,nutrient reservoir activity	Cupin domain
MS.gene000552	57.966	5.857	1.91684e-13	2.90828e-12	up	--	auxin-binding protein ABP19a [Medicago truncatula]	RecName: Full=Auxin-binding protein ABP19b; Flags: Precursor;	SubName: Full=Auxin-binding protein ABP19a {ECO:0000313|EMBL:AET01751.1};	--	GO:0048046,apoplast; GO:0005618,cell wall; GO:0030145,manganese ion binding; GO:0045735,nutrient reservoir activity; GO:0009734,auxin-activated signaling pathway	Cupin domain
MS.gene000553	129.921	7.021	6.49105e-24	2.61969e-22	up	--	germin family 3 protein [Medicago truncatula]	RecName: Full=Auxin-binding protein ABP19a; Flags: Precursor;	SubName: Full=Germin family 3 protein {ECO:0000313|EMBL:AET01753.1};	--	GO:0048046,apoplast; GO:0005618,cell wall; GO:0030145,manganese ion binding; GO:0045735,nutrient reservoir activity; GO:0009734,auxin-activated signaling pathway	Protein of unknown function (DUF861)
MS.gene000554	3.154	1.657	3.70401e-07	2.2892e-06	up	--	germin family 3 protein [Medicago truncatula]	RecName: Full=Germin-like protein subfamily 3 member 1; Short=At-GERM1; Short=AtGER1; Short=AtGLP1; Flags: Precursor;	SubName: Full=Germin family 3 protein {ECO:0000313|EMBL:AET01756.1};	--	GO:0048046,apoplast; GO:0005618,cell wall; GO:0031012,extracellular matrix; GO:0030145,manganese ion binding; GO:0045735,nutrient reservoir activity	Cupin domain
MS.gene000559	77.366	6.274	5.28377e-05	0.000215061	up	--	germin family 3 protein [Medicago truncatula]	RecName: Full=Germin-like protein 8-14; AltName: Full=Germin-like protein 1; AltName: Full=Germin-like protein 5; Short=OsGER5; Flags: Precursor;	SubName: Full=Germin family 3 protein {ECO:0000313|EMBL:AET01763.1};	--	GO:0048046,apoplast; GO:0005618,cell wall; GO:0031012,extracellular matrix; GO:0030145,manganese ion binding; GO:0045735,nutrient reservoir activity	Protein of unknown function (DUF861)
MS.gene00056	6.416	2.682	0.000921944	0.00282429	up	K04123 ent-kaurenoic acid hydroxylase [EC:1.14.13.79] | (RefSeq) ent-kaurenoic acid oxidase 2-like (A)	cytochrome P450 family ent-kaurenoic acid oxidase [Medicago truncatula]	RecName: Full=Ent-kaurenoic acid oxidase 1; Short=AtKAO1; EC=1.14.13.79; AltName: Full=Cytochrome P450 88A3;	SubName: Full=Cytochrome P450 family ent-kaurenoic acid oxidase {ECO:0000313|EMBL:KEH37116.1};	Cytochrome P450 CYP4/CYP19/CYP26 subfamilies	GO:0005783,endoplasmic reticulum; GO:0005789,endoplasmic reticulum membrane; GO:0016021,integral component of membrane; GO:0051777,ent-kaurenoate oxidase activity; GO:0020037,heme binding; GO:0005506,iron ion binding; GO:0016132,brassinosteroid biosynthetic process; GO:0010268,brassinosteroid homeostasis; GO:0009686,gibberellin biosynthetic process; GO:0007275,multicellular organism development; …	Cytochrome P450
MS.gene000562	15.281	3.934	0.0210242	0.0436105	up	--	auxin-binding protein ABP19a [Medicago truncatula]	RecName: Full=Auxin-binding protein ABP20; Flags: Precursor;	SubName: Full=Auxin-binding protein ABP19a {ECO:0000313|EMBL:AET01765.1};	--	GO:0048046,apoplast; GO:0005618,cell wall; GO:0030145,manganese ion binding; GO:0045735,nutrient reservoir activity; GO:0009734,auxin-activated signaling pathway	Cupin domain
MS.gene000565	6.644	2.732	0.000193106	0.000694758	up	K13457 disease resistance protein RPM1 | (RefSeq) disease resistance protein RPM1 (A)	NB-ARC domain disease resistance protein, putative [Medicago truncatula]	RecName: Full=Disease resistance RPP8-like protein 3;	SubName: Full=NB-ARC domain disease resistance protein, putative {ECO:0000313|EMBL:AET01767.1};	Apoptotic ATPase	GO:0005886,plasma membrane; GO:0043531,ADP binding; GO:0005524,ATP binding; GO:0006952,defense response; GO:0007165,signal transduction	AAA domain
MS.gene000566	0.451	-1.147	0.00932568	0.0217153	down	K17782 mitochondrial intermembrane space import and assembly protein 40 | (RefSeq) intermembrane space import and assembly protein (A)	intermembrane space import and assembly protein [Medicago truncatula]	RecName: Full=Mitochondrial intermembrane space import and assembly protein 40 homolog {ECO:0000305}; Short=AtMIA40 {ECO:0000303|PubMed:20829360};	SubName: Full=Coiled-coil-helix-coiled-coil-helix domain containing protein {ECO:0000313|EMBL:CAJ00011.1}; SubName: Full=Intermembrane space import and assembly protein {ECO:0000313|EMBL:AET01768.1};	Uncharacterized conserved protein	GO:0005758,mitochondrial intermembrane space; GO:0005739,mitochondrion; GO:0005782,peroxisomal matrix; GO:0005777,peroxisome; GO:0016491,oxidoreductase activity; GO:0006626,protein targeting to mitochondrion; GO:0006625,protein targeting to peroxisome	CHCH domain
MS.gene000570	0.392	-1.35	0.000128641	0.000481834	down	K15688 E3 ubiquitin-protein ligase MUL1 [EC:2.3.2.27] | (RefSeq) E3 ubiquitin ligase (A)	E3 ubiquitin ligase [Medicago truncatula]	RecName: Full=E3 ubiquitin-protein ligase SPL2 {ECO:0000305}; EC=2.3.2.27 {ECO:0000305}; AltName: Full=RING-type E3 ubiquitin transferase SPL2 {ECO:0000305}; AltName: Full=SP1-like protein 2 {ECO:0000303|PubMed:23118188};	SubName: Full=C3HC4 zinc finger containing protein {ECO:0000313|EMBL:CAJ00009.1}; SubName: Full=E3 ubiquitin ligase {ECO:0000313|EMBL:AET01771.1};	Predicted E3 ubiquitin ligase	GO:0009507,chloroplast; GO:0009941,chloroplast envelope; GO:0009707,chloroplast outer membrane; GO:0016021,integral component of membrane; GO:0046872,metal ion binding; GO:0004842,ubiquitin-protein transferase activity; GO:0006996,organelle organization	Zinc finger, C3HC4 type (RING finger)
MS.gene000581	38.239	5.257	0.00230917	0.0063825	up	K06883 uncharacterized protein | (RefSeq) LOW QUALITY PROTEIN: uncharacterized protein LOC104799061 (A)	G-type lectin S-receptor-like Serine/Threonine-kinase [Medicago truncatula]	RecName: Full=G-type lectin S-receptor-like serine/threonine-protein kinase At1g11330; EC=2.7.11.1; Flags: Precursor;	SubName: Full=G-type lectin S-receptor-like Serine/Threonine-kinase {ECO:0000313|EMBL:KEH22696.1};	--	GO:0016021,integral component of membrane; GO:0005886,plasma membrane; GO:0005524,ATP binding; GO:0005516,calmodulin binding; GO:0030246,carbohydrate binding; GO:0004674,protein serine/threonine kinase activity; GO:0006468,protein phosphorylation; GO:0048544,recognition of pollen	PQQ enzyme repeat
MS.gene00059	90.724	6.503	1.18291e-05	5.51273e-05	up	K15095 (+)-neomenthol dehydrogenase [EC:1.1.1.208] | (RefSeq) (+)-neomenthol dehydrogenase-like (A)	hypothetical protein TSUD_302520 [Trifolium subterraneum]	--	SubName: Full=Short-chain dehydrogenase/reductase family protein {ECO:0000313|EMBL:KEH37120.1};	Predicted short chain-type dehydrogenase	--	KR domain
MS.gene000593	41.682	5.381	0.0025739	0.00702628	up	K05658 ATP-binding cassette, subfamily B (MDR/TAP), member 1 [EC:3.6.3.44] | (RefSeq) ABC transporter B family protein (A)	ABC transporter B family protein [Medicago truncatula]	RecName: Full=ABC transporter B family member 11; Short=ABC transporter ABCB.11; Short=AtABCB11; AltName: Full=Multidrug resistance protein 8; AltName: Full=P-glycoprotein 11;	SubName: Full=ABC transporter B family protein {ECO:0000313|EMBL:AES92079.2};	Multidrug/pheromone exporter, ABC superfamily	GO:0016021,integral component of membrane; GO:0005886,plasma membrane; GO:0009506,plasmodesma; GO:0005524,ATP binding; GO:0042626,ATPase activity, coupled to transmembrane movement of substances; GO:0010329,auxin efflux transmembrane transporter activity; GO:0010540,basipetal auxin transport	AAA domain
MS.gene000601	59.308	5.89	0.000794073	0.00247208	up	K23807 cytochrome P450 family 71 subfamily D polypeptide 353 | (RefSeq) premnaspirodiene oxygenase-like (A)	PREDICTED: premnaspirodiene oxygenase-like [Cicer arietinum]	RecName: Full=Premnaspirodiene oxygenase; Short=HPO; EC=1.14.13.121; AltName: Full=Cytochrome P450 71D55;	SubName: Full=premnaspirodiene oxygenase-like {ECO:0000313|RefSeq:XP_004491491.1};	Cytochrome P450 CYP2 subfamily	GO:0016021,integral component of membrane; GO:0020037,heme binding; GO:0005506,iron ion binding; GO:0004497,monooxygenase activity; GO:0016705,oxidoreductase activity, acting on paired donors, with incorporation or reduction of molecular oxygen	beta subunit of N-acylethanolamine-hydrolyzing acid amidase
MS.gene000602	4.362	2.125	0.000413493	0.00137771	up	--	transmembrane protein, putative [Medicago truncatula]	--	SubName: Full=Transmembrane protein, putative {ECO:0000313|EMBL:AET02994.1};	--	GO:0016021,integral component of membrane	--
MS.gene000603	4.175	2.062	0.00183904	0.00521561	up	--	transmembrane protein, putative [Medicago truncatula]	--	SubName: Full=Transmembrane protein, putative {ECO:0000313|EMBL:AET02994.1};	--	GO:0016021,integral component of membrane	--
MS.gene000604	0.182	-2.455	1.00268e-09	9.36021e-09	down	K15414 complement component 1 Q subcomponent-binding protein, mitochondrial | (RefSeq) uncharacterized protein At2g39795, mitochondrial-like (A)	glycoprotein family protein [Medicago truncatula]	RecName: Full=Uncharacterized protein At2g39795, mitochondrial; Flags: Precursor;	SubName: Full=Glycoprotein family protein {ECO:0000313|EMBL:AES86398.1};	MAM33, mitochondrial matrix glycoprotein	GO:0005759,mitochondrial matrix; GO:0005739,mitochondrion	Mitochondrial glycoprotein
MS.gene000605	24.022	4.586	0.0118824	0.0268008	up	--	zinc finger-like protein [Medicago truncatula]	RecName: Full=Zinc finger protein 1 {ECO:0000305}; Short=AtZFP1 {ECO:0000303|PubMed:8980531};	SubName: Full=Zinc finger-like protein {ECO:0000313|EMBL:AES86402.2};	--	GO:0005634,nucleus; GO:0003700,DNA-binding transcription factor activity; GO:0046872,metal ion binding; GO:0003676,nucleic acid binding; GO:0009738,abscisic acid-activated signaling pathway; GO:0009788,negative regulation of abscisic acid-activated signaling pathway; GO:0009640,photomorphogenesis	C2H2-type zinc finger
MS.gene000606	0.463	-1.112	0.0229246	0.0469881	down	K08495 golgi SNAP receptor complex member 1 | (RefSeq) Golgi SNAP receptor complex member 1-1-like (A)	SNAP receptor complex protein [Medicago truncatula]	RecName: Full=Golgi SNAP receptor complex member 1-1; AltName: Full=Golgi SNARE 11 protein; Short=AtGOS11;	RecName: Full=Golgi SNAP receptor complex member 1 {ECO:0000256|PIRNR:PIRNR027109};	SNARE protein GS28	GO:0005801,cis-Golgi network; GO:0005794,Golgi apparatus; GO:0005797,Golgi medial cisterna; GO:0000139,Golgi membrane; GO:0016021,integral component of membrane; GO:0031201,SNARE complex; GO:0005484,SNAP receptor activity; GO:0006888,ER to Golgi vesicle-mediated transport; GO:0015031,protein transport; GO:0048209,regulation of vesicle targeting, to, from or within Golgi; GO:0006906,vesicle fusion	Protein of unknown function (DUF2408)
MS.gene000607	89.141	6.478	9.3096e-07	5.35574e-06	up	K09874 aquaporin NIP | (RefSeq) major intrinsic protein (MIP) family transporter (A)	major intrinsic protein (MIP) family transporter [Medicago truncatula]	RecName: Full=Aquaporin NIP6-1; AltName: Full=NOD26-like intrinsic protein 6-1; Short=AtNIP6;1;	SubName: Full=Major intrinsic protein (MIP) family transporter {ECO:0000313|EMBL:AES86415.1}; SubName: Full=NIP3 {ECO:0000313|EMBL:AAS48063.1};	Aquaporin (major intrinsic protein family)	GO:0005887,integral component of plasma membrane; GO:0005886,plasma membrane; GO:0046715,active borate transmembrane transporter activity; GO:0015267,channel activity; GO:0015168,glycerol transmembrane transporter activity; GO:0015204,urea transmembrane transporter activity; GO:0046713,borate transport; GO:0080029,cellular response to boron-containing substance levels	Major intrinsic protein
MS.gene000609	0.265	-1.915	1.20106e-07	8.05638e-07	down	K12581 CCR4-NOT transcription complex subunit 7/8 | (RefSeq) probable CCR4-associated factor 1 homolog 7 (A)	putative ccr4-associated factor 7-like [Trifolium pratense]	RecName: Full=Probable CCR4-associated factor 1 homolog 7; EC=3.1.13.4;	SubName: Full=probable CCR4-associated factor 1 homolog 7 {ECO:0000313|RefSeq:XP_004507083.1};	mRNA deadenylase subunit	GO:0030015,CCR4-NOT core complex; GO:0005634,nucleus; GO:0000932,P-body; GO:0046872,metal ion binding; GO:0004535,poly(A)-specific ribonuclease activity; GO:0003723,RNA binding; GO:0043928,exonucleolytic nuclear-transcribed mRNA catabolic process involved in deadenylation-dependent decay; GO:0017148,negative regulation of translation; GO:0006355,regulation of transcription, DNA-templated; GO:0006…	CAF1 family ribonuclease
MS.gene00061	4.49	2.167	0.000201145	0.000720729	up	K13425 WRKY transcription factor 22 | (RefSeq) WRKY transcription factor 22-like (A)	WRKY family transcription factor [Medicago truncatula]	RecName: Full=Probable WRKY transcription factor 14; AltName: Full=AR411; AltName: Full=WRKY DNA-binding protein 14;	SubName: Full=WRKY family transcription factor {ECO:0000313|EMBL:KEH37124.1};	--	GO:0005634,nucleus; GO:0003700,DNA-binding transcription factor activity; GO:0043565,sequence-specific DNA binding; GO:0006351,transcription, DNA-templated	WRKY DNA -binding domain
MS.gene000614	0.188	-2.41	1.54522e-07	1.0189e-06	down	K15979 staphylococcal nuclease domain-containing protein 1 | (RefSeq) hypothetical protein (A)	hypothetical protein TSUD_323900 [Trifolium subterraneum]	--	SubName: Full=uncharacterized protein LOC101502422 isoform X2 {ECO:0000313|RefSeq:XP_004513230.1};	--	--	--
MS.gene000620	0.354	-1.496	2.66835e-05	0.000115427	down	K18834 WRKY transcription factor 1 | (RefSeq) WRKY transcription factor 1-like (A)	WRKY transcription factor 56 [Medicago sativa]	RecName: Full=Probable WRKY transcription factor 40; AltName: Full=WRKY DNA-binding protein 40;	SubName: Full=WRKY transcription factor 56 {ECO:0000313|EMBL:AEI83414.1};	--	GO:0005634,nucleus; GO:0003700,DNA-binding transcription factor activity; GO:0043565,sequence-specific DNA binding; GO:0044212,transcription regulatory region DNA binding; GO:0042742,defense response to bacterium; GO:0050832,defense response to fungus; GO:0045892,negative regulation of transcription, DNA-templated; GO:0031347,regulation of defense response; GO:0010200,response to chitin; GO:00022…	WRKY DNA -binding domain
MS.gene000622	5768.62	12.494	6.6541e-23	2.48922e-21	up	--	NDH-dependent cyclic electron flow protein [Medicago truncatula]	RecName: Full=Photosynthetic NDH subunit of subcomplex B 1, chloroplastic {ECO:0000303|PubMed:21785130}; Short=Protein PnsB1 {ECO:0000303|PubMed:21785130}; AltName: Full=NAD(P)H DEHYDROGENASE SUBUNIT 48 {ECO:0000303|PubMed:18974055}; AltName: Full=NDH-DEPENDENT CYCLIC ELECTRON FLOW 1 {ECO:0000303|PubMed:18785996}; Flags: Precursor;	SubName: Full=NDH-dependent cyclic electron flow protein {ECO:0000313|EMBL:AES86445.1};	--	GO:0009507,chloroplast; GO:0009534,chloroplast thylakoid; GO:0009535,chloroplast thylakoid membrane; GO:0010598,NAD(P)H dehydrogenase complex (plastoquinone); GO:0009773,photosynthetic electron transport in photosystem I	--
MS.gene000624	106.965	6.741	8.99721e-07	5.18666e-06	up	K19613 leucine-rich repeat protein SHOC2 | (RefSeq) LRR and NB-ARC domain disease resistance protein, putative (A)	LRR and NB-ARC domain disease resistance protein, putative [Medicago truncatula]	RecName: Full=Putative disease resistance protein RGA4; AltName: Full=RGA4-blb;	SubName: Full=LRR and NB-ARC domain disease resistance protein, putative {ECO:0000313|EMBL:AES95690.2};	Apoptotic ATPase	GO:0043531,ADP binding; GO:0005524,ATP binding; GO:0006952,defense response	AAA ATPase domain
MS.gene000625	0.163	-2.614	1.67692e-16	3.56235e-15	down	K14823 rRNA-processing protein EBP2 | (RefSeq) rRNA-processing EBP2-like protein (A)	rRNA-processing EBP2-like protein [Medicago truncatula]	RecName: Full=Probable rRNA-processing protein EBP2 homolog;	SubName: Full=rRNA-processing EBP2-like protein {ECO:0000313|EMBL:AES95695.2};	Nucleolar protein-like/EBNA1-binding protein	GO:0034399,nuclear periphery; GO:0005730,nucleolus; GO:0030687,preribosome, large subunit precursor; GO:0003924,GTPase activity; GO:0003723,RNA binding; GO:0042273,ribosomal large subunit biogenesis; GO:0006364,rRNA processing	Eukaryotic rRNA processing protein EBP2
MS.gene00063	3.481	1.8	0.000337168	0.0011472	up	K02206 cyclin-dependent kinase 2 [EC:2.7.11.22] | (RefSeq) cyclin-dependent kinase (A)	cyclin-dependent kinase [Medicago truncatula]	RecName: Full=Cell division control protein 2 homolog 1; EC=2.7.11.22; EC=2.7.11.23; Flags: Fragment;	SubName: Full=Cyclin-dependent kinase {ECO:0000313|EMBL:KEH37127.1};	Protein kinase PCTAIRE and related kinases	GO:0005524,ATP binding; GO:0004693,cyclin-dependent protein serine/threonine kinase activity; GO:0008353,RNA polymerase II CTD heptapeptide repeat kinase activity; GO:0007049,cell cycle; GO:0051301,cell division	Kinase-like
MS.gene000650	0.214	-2.225	7.82743e-14	1.24128e-12	down	K12133 MYB-related transcription factor LHY | (RefSeq) protein CCA1 (A)	myb transcription factor [Medicago truncatula]	RecName: Full=Protein REVEILLE 5;	SubName: Full=Myb transcription factor {ECO:0000313|EMBL:KEH18807.1};	Zuotin and related molecular chaperones (DnaJ superfamily), contains DNA-binding domains	GO:0005634,nucleus; GO:0003677,DNA binding; GO:0003700,DNA-binding transcription factor activity; GO:0009737,response to abscisic acid; GO:0009733,response to auxin; GO:0046686,response to cadmium ion; GO:0009723,response to ethylene; GO:0009739,response to gibberellin; GO:0009753,response to jasmonic acid; GO:0009751,response to salicylic acid; GO:0009651,response to salt stress; GO:0006351,tran…	Myb DNA-binding like
MS.gene000655	32.451	5.02	0.0110392	0.0251705	up	K00924 kinase [EC:2.7.1.-] | (RefSeq) receptor protein kinase CLAVATA1-like (A)	PREDICTED: uncharacterized protein LOC108830220 [Raphanus sativus]	--	SubName: Full=uncharacterized protein LOC107917414 {ECO:0000313|RefSeq:XP_016702257.1};	--	GO:0003676,nucleic acid binding; GO:0008270,zinc ion binding	Zinc knuckle
MS.gene000656	15.73	3.975	0.0160423	0.0346761	up	K06883 uncharacterized protein | (RefSeq) LOW QUALITY PROTEIN: uncharacterized protein LOC104799061 (A)	cysteine-rich receptor-kinase-like protein [Medicago truncatula]	RecName: Full=Cysteine-rich receptor-like protein kinase 29; Short=Cysteine-rich RLK29; EC=2.7.11.-; Flags: Precursor;	SubName: Full=Cysteine-rich receptor-kinase-like protein {ECO:0000313|EMBL:KEH43963.1};	--	GO:0016021,integral component of membrane; GO:0005886,plasma membrane; GO:0005773,vacuole; GO:0005524,ATP binding; GO:0004674,protein serine/threonine kinase activity; GO:0006468,protein phosphorylation; GO:0009737,response to abscisic acid	Rifin
MS.gene00066	2.313	1.21	0.000844709	0.00261215	up	K17268 coatomer subunit epsilon | (RefSeq) coatomer epsilon subunit (A)	coatomer epsilon subunit [Medicago truncatula]	RecName: Full=Coatomer subunit epsilon-2; AltName: Full=Epsilon-coat protein 2; Short=Epsilon-COP 2;	RecName: Full=Coatomer subunit epsilon {ECO:0000256|PIRNR:PIRNR016478};	Vesicle coat complex COPI, epsilon subunit	GO:0030126,COPI vesicle coat; GO:0005829,cytosol; GO:0000139,Golgi membrane; GO:0005198,structural molecule activity; GO:0006888,ER to Golgi vesicle-mediated transport; GO:0006891,intra-Golgi vesicle-mediated transport; GO:0015031,protein transport; GO:0006890,retrograde vesicle-mediated transport, Golgi to ER	Tetratricopeptide repeat
MS.gene000660	109.984	6.781	1.56288e-06	8.62942e-06	up	K06883 uncharacterized protein | (RefSeq) LOW QUALITY PROTEIN: uncharacterized protein LOC104799061 (A)	cysteine-rich receptor-kinase-like protein [Medicago truncatula]	RecName: Full=Cysteine-rich receptor-like protein kinase 8; Short=Cysteine-rich RLK8; EC=2.7.11.-; Flags: Precursor;	SubName: Full=Cysteine-rich receptor-kinase-like protein {ECO:0000313|EMBL:KEH43951.1};	--	GO:0016021,integral component of membrane; GO:0005886,plasma membrane; GO:0005524,ATP binding; GO:0004674,protein serine/threonine kinase activity; GO:0042742,defense response to bacterium; GO:0006468,protein phosphorylation	Phosphotransferase enzyme family
MS.gene000674	0.121	-3.045	1.21276e-06	6.82957e-06	down	K14537 nuclear GTP-binding protein | (RefSeq) nucleolar GTP-binding-like protein (A)	nucleolar GTP-binding-like protein [Medicago truncatula]	RecName: Full=Nuclear/nucleolar GTPase 2 {ECO:0000303|PubMed:21205822}; Short=OsNug2 {ECO:0000303|PubMed:21205822};	RecName: Full=Nuclear/nucleolar GTPase 2 {ECO:0000256|RuleBase:RU364023};	Nucleolar GTPase	GO:0005730,nucleolus; GO:0005525,GTP binding; GO:0003924,GTPase activity; GO:0042254,ribosome biogenesis	NGP1NT (NUC091) domain
MS.gene000683	189.532	7.566	1.05414e-24	4.51842e-23	up	K00924 kinase [EC:2.7.1.-] | (RefSeq) receptor protein kinase CLAVATA1-like (A)	PREDICTED: uncharacterized protein LOC108830220 [Raphanus sativus]	--	SubName: Full=Gag {ECO:0000313|EMBL:AQY61301.1};	--	GO:0003676,nucleic acid binding; GO:0008270,zinc ion binding	Zinc knuckle
MS.gene000684	8.564	3.098	4.02633e-05	0.00016803	up	K00521 ferric-chelate reductase [EC:1.16.1.7] | (RefSeq) ferric reduction oxidase 7, chloroplastic-like (A)	NAC transcription factor-like protein [Medicago truncatula]	RecName: Full=NAC domain-containing protein 83 {ECO:0000303|PubMed:15029955}; Short=ANAC083 {ECO:0000303|PubMed:15029955}; AltName: Full=Protein VND-INTERACTING 2 {ECO:0000303|PubMed:20388856};	SubName: Full=NAC transcription factor-like protein {ECO:0000313|EMBL:AES77175.1};	--	GO:0005634,nucleus; GO:0003677,DNA binding; GO:0003700,DNA-binding transcription factor activity; GO:0010150,leaf senescence; GO:0045892,negative regulation of transcription, DNA-templated; GO:0009737,response to abscisic acid; GO:0009651,response to salt stress; GO:0006351,transcription, DNA-templated; GO:0016032,viral process; GO:0010089,xylem development	No apical meristem (NAM) protein
MS.gene000689	29.294	4.873	0.00508923	0.0127871	up	K14488 SAUR family protein | (RefSeq) SAUR-like auxin-responsive family protein (A)	SAUR-like auxin-responsive family protein [Medicago truncatula]	RecName: Full=Auxin-responsive protein SAUR71 {ECO:0000305}; AltName: Full=Protein SMALL AUXIN UP RNA 71 {ECO:0000303|PubMed:12036261};	SubName: Full=SAUR-like auxin-responsive family protein {ECO:0000313|EMBL:KEH21449.1};	--	GO:0005737,cytoplasm; GO:0009734,auxin-activated signaling pathway; GO:0007275,multicellular organism development; GO:0040008,regulation of growth	Auxin responsive protein
MS.gene000707	132.991	7.055	2.41406e-27	1.23634e-25	up	K03283 heat shock 70kDa protein 1/2/6/8 | (RefSeq) heat shock 70 kDa protein (A)	heat shock 70 kDa protein [Medicago truncatula]	RecName: Full=Heat shock 70 kDa protein;	SubName: Full=Heat shock 70 kDa protein {ECO:0000313|EMBL:AES64050.1};	Molecular chaperones HSP70/HSC70, HSP70 superfamily	GO:0005524,ATP binding	StbA protein
MS.gene000710	8.211	3.038	2.63918e-09	2.31845e-08	up	K09561 STIP1 homology and U-box containing protein 1 [EC:2.3.2.27] | (RefSeq) E3 ubiquitin-protein ligase CHIP isoform X1 (A)	histidine triad nucleotide-binding protein [Medicago truncatula]	RecName: Full=Adenylylsulfatase HINT3 {ECO:0000305}; EC=3.6.2.1 {ECO:0000269|PubMed:19896942}; AltName: Full=Histidine triad nucleotide-binding protein 3 {ECO:0000305};	SubName: Full=Histidine triad nucleotide-binding protein {ECO:0000313|EMBL:KEH22535.1};	Zinc-binding protein of the histidine triad (HIT) family	GO:0005777,peroxisome; GO:0047627,adenylylsulfatase activity; GO:0000166,nucleotide binding; GO:0009150,purine ribonucleotide metabolic process; GO:0006790,sulfur compound metabolic process	Protein similar to CwfJ C-terminus 1
MS.gene000712	3.627	1.859	8.14313e-06	3.91425e-05	up	K08332 vacuolar protein 8 | (RefSeq) U-box domain-containing protein 4-like (A)	plant U-box protein [Medicago truncatula]	RecName: Full=U-box domain-containing protein 9; EC=2.3.2.27; AltName: Full=Plant U-box protein 9; AltName: Full=RING-type E3 ubiquitin transferase PUB9 {ECO:0000305};	RecName: Full=RING-type E3 ubiquitin transferase {ECO:0000256|SAAS:SAAS00702733}; EC=2.3.2.27 {ECO:0000256|SAAS:SAAS00702733};	FOG: Armadillo/beta-catenin-like repeats	GO:0005737,cytoplasm; GO:0005634,nucleus; GO:0005886,plasma membrane; GO:0070696,transmembrane receptor protein serine/threonine kinase binding; GO:0004842,ubiquitin-protein transferase activity; GO:0009738,abscisic acid-activated signaling pathway; GO:0071215,cellular response to abscisic acid stimulus; GO:0016567,protein ubiquitination	Zinc-finger of the MIZ type in Nse subunit
MS.gene000725	32.039	5.002	4.2113e-05	0.000174986	up	K00847 fructokinase [EC:2.7.1.4] | (RefSeq) pfkB family carbohydrate kinase (A)	pfkB family carbohydrate kinase [Medicago truncatula]	RecName: Full=Probable fructokinase-6, chloroplastic; EC=2.7.1.4; Flags: Precursor;	SubName: Full=PfkB family carbohydrate kinase {ECO:0000313|EMBL:AES99329.1};	Ribokinase	GO:0009507,chloroplast; GO:0009570,chloroplast stroma; GO:0005524,ATP binding; GO:0008865,fructokinase activity; GO:0016051,carbohydrate biosynthetic process; GO:0006633,fatty acid biosynthetic process; GO:0006000,fructose metabolic process; GO:0019252,starch biosynthetic process	pfkB family carbohydrate kinase
MS.gene000727	0.036	-4.793	0.0142115	0.0312552	down	--	hypothetical protein MTR_5g079480 [Medicago truncatula]	--	SubName: Full=Uncharacterized protein {ECO:0000313|EMBL:AES99331.1, ECO:0000313|EnsemblPlants:AES99331};	--	--	--
MS.gene000729	18.349	4.198	0.0124963	0.0279802	up	K12126 phytochrome-interacting factor 3 | (RefSeq) transcription factor PIF3 isoform X1 (A)	BHLH transcription factor, putative [Medicago truncatula]	RecName: Full=Putative transcription factor bHLH086; AltName: Full=Basic helix-loop-helix protein 86; Short=AtbHLH86; Short=bHLH 86; AltName: Full=Transcription factor EN 113; AltName: Full=bHLH transcription factor bHLH086;	SubName: Full=BHLH transcription factor, putative {ECO:0000313|EMBL:AES99333.2};	--	GO:0005634,nucleus; GO:0001046,core promoter sequence-specific DNA binding; GO:0003700,DNA-binding transcription factor activity; GO:0046983,protein dimerization activity; GO:0001228,DNA-binding transcription activator activity, RNA polymerase II-specific; GO:0006355,regulation of transcription, DNA-templated; GO:0006366,transcription by RNA polymerase II	Helix-loop-helix DNA-binding domain
MS.gene000731	0.248	-2.009	0.0109284	0.0249496	down	K09874 aquaporin NIP | (RefSeq) major intrinsic protein (MIP) family transporter (A)	major intrinsic protein (MIP) family transporter [Medicago truncatula]	RecName: Full=Probable aquaporin NIP-type; AltName: Full=Pollen-specific membrane integral protein;	SubName: Full=Major intrinsic protein (MIP) family transporter {ECO:0000313|EMBL:AES99338.1};	Aquaporin (major intrinsic protein family)	GO:0016021,integral component of membrane; GO:0015267,channel activity	Major intrinsic protein
MS.gene000733	2.757	1.463	0.00165507	0.00474945	up	--	hypothetical protein MTR_5g079680 [Medicago truncatula]	--	SubName: Full=Uncharacterized protein {ECO:0000313|EMBL:AES99347.1, ECO:0000313|EnsemblPlants:AES99347};	--	--	Myb/SANT-like DNA-binding domain
MS.gene000736	0.281	-1.83	7.87593e-07	4.58676e-06	down	K08272 calcium binding protein 39 | (RefSeq) putative MO25-like protein At5g47540 (A)	hypothetical protein TSUD_292650, partial [Trifolium subterraneum]	RecName: Full=Probable transcriptional regulator SLK2; Short=AtSLK2; AltName: Full=Protein SEUSS-like 2;	SubName: Full=Uncharacterized protein {ECO:0000313|EnsemblPlants:GLYMA09G26960.1};	--	GO:0005634,nucleus; GO:0030154,cell differentiation; GO:0009793,embryo development ending in seed dormancy; GO:0048467,gynoecium development; GO:1901001,negative regulation of response to salt stress; GO:0048481,plant ovule development; GO:0047484,regulation of response to osmotic stress; GO:0006355,regulation of transcription, DNA-templated; GO:0010044,response to aluminum ion; GO:0006351,transc…	LIM-domain binding protein
MS.gene000738	8.759	3.131	0.0131751	0.0292831	up	K13448 calcium-binding protein CML | (RefSeq) EF hand calcium-binding family protein (A)	EF hand calcium-binding family protein [Medicago truncatula]	RecName: Full=Calcium-binding protein CML24; AltName: Full=Calmodulin-like protein 24; AltName: Full=Touch-induced calmodulin-related protein 2;	SubName: Full=EF hand calcium-binding family protein {ECO:0000313|EMBL:AES99323.1};	Calmodulin and related proteins (EF-Hand superfamily)	GO:0005886,plasma membrane; GO:0005509,calcium ion binding; GO:0045087,innate immune response; GO:0048574,long-day photoperiodism, flowering; GO:0009909,regulation of flower development; GO:0080164,regulation of nitric oxide metabolic process; GO:0009737,response to abscisic acid; GO:0009646,response to absence of light; GO:0009733,response to auxin; GO:0051592,response to calcium ion; GO:0009409…	Caleosin related protein
MS.gene000740	4.961	2.311	0.011834	0.0267131	up	K23618 acyl-activating enzyme 11/12 [EC:6.2.1.2 6.2.1.-] | (RAP-DB) Os09g0555800; Similar to AMP-binding protein (Adenosine monophosphate binding protein 6 AMPBP6). (A)	long-chain acyl-CoA synthetase [Medicago truncatula]	RecName: Full=Probable acyl-activating enzyme 6; EC=6.2.1.-; AltName: Full=AMP-binding protein 6; Short=AtAMPBP6;	SubName: Full=Long-chain acyl-CoA synthetase {ECO:0000313|EMBL:KEH16506.1};	Acyl-CoA synthetase	GO:0016874,ligase activity; GO:0006631,fatty acid metabolic process	AMP-binding enzyme C-terminal domain
MS.gene000741	4.806	2.265	0.00119917	0.00356985	up	K01915 glutamine synthetase [EC:6.3.1.2] | (RefSeq) type-1 glutamine synthetase 1-like (A)	glutamate-ammonia ligase-like protein [Medicago truncatula]	--	SubName: Full=Glutamate-ammonia ligase-like protein {ECO:0000313|EMBL:KEH15956.1}; SubName: Full=Glutamine synthetase I {ECO:0000313|EMBL:CAB63844.1};	Glutamine synthetase	GO:0004356,glutamate-ammonia ligase activity; GO:0006542,glutamine biosynthetic process	Glutamine synthetase, beta-Grasp domain
MS.gene000742	28.43	4.829	1.74712e-09	1.5752e-08	up	K22071 ferredoxin-2, mitochondrial | (RefSeq) adrenodoxin-like protein 2, mitochondrial (A)	hypothetical protein TSUD_147640 [Trifolium subterraneum]	--	SubName: Full=Uncharacterized protein {ECO:0000313|EMBL:GAU10428.1}; Flags: Fragment;	FOG: Transposon-encoded proteins with TYA, reverse transcriptase, integrase domains in various combinations	--	Retrotransposon gag protein
MS.gene000743	5.116	2.355	0.00638773	0.0155822	up	K19861 benzyl alcohol O-benzoyltransferase [EC:2.3.1.196 2.3.1.232] | (RefSeq) benzyl alcohol O-benzoyltransferase (A)	hypothetical protein TSUD_404770 [Trifolium subterraneum]	RecName: Full=Benzyl alcohol O-benzoyltransferase; EC=2.3.1.196; AltName: Full=Benzoyl coenzyme A:benzyl alcohol benzoyl transferase;	SubName: Full=Benzyl alcohol O-benzoyltransferase {ECO:0000313|EMBL:KEH40971.1};	--	GO:0016747,transferase activity, transferring acyl groups other than amino-acyl groups	Transferase family
MS.gene000744	0.019	-5.733	0.000409213	0.00136478	down	K08360 cytochrome b-561 [EC:1.16.5.1] | (RefSeq) transmembrane ascorbate ferrireductase 1-like (A)	hypothetical protein MTR_0022s0200 [Medicago truncatula]	--	SubName: Full=Uncharacterized protein {ECO:0000313|EMBL:KEH17333.1, ECO:0000313|EnsemblPlants:KEH17333};	--	--	--
MS.gene000756	0.063	-3.979	9.90103e-34	7.54394e-32	down	K09419 heat shock transcription factor, other eukaryote | (RefSeq) heat shock transcription factor B2A (A)	heat shock transcription factor B2A [Medicago truncatula]	RecName: Full=Heat stress transcription factor B-2a; Short=AtHsfB2a; AltName: Full=AtHsf-22; AltName: Full=Heat shock factor protein 6; Short=HSF 6; AltName: Full=Heat shock transcription factor 6; Short=HSTF 6;	SubName: Full=Heat shock transcription factor B2A {ECO:0000313|EMBL:KEH17358.1};	Heat shock transcription factor	GO:0005634,nucleus; GO:0003700,DNA-binding transcription factor activity; GO:0043565,sequence-specific DNA binding; GO:0010200,response to chitin; GO:0006351,transcription, DNA-templated	HSF-type DNA-binding
MS.gene000769	0.167	-2.583	7.13116e-21	2.24983e-19	down	K14798 protein LTV1 | (RefSeq) Low temperature viability protein, putative (A)	Low temperature viability protein, putative [Medicago truncatula]	--	SubName: Full=Low temperature viability protein, putative {ECO:0000313|EMBL:AES87213.1};	Uncharacterized conserved protein	--	Low temperature viability protein
MS.gene00077	9.098	3.186	0.000720063	0.00226542	up	K03283 heat shock 70kDa protein 1/2/6/8 | (RefSeq) heat shock 70 kDa protein (A)	heat shock 70 kDa protein [Medicago truncatula]	RecName: Full=Heat shock cognate 70 kDa protein;	SubName: Full=Heat shock 70 kDa protein {ECO:0000313|EMBL:AES64869.1};	Molecular chaperones HSP70/HSC70, HSP70 superfamily	GO:0005524,ATP binding	FGGY family of carbohydrate kinases, C-terminal domain
MS.gene000770	0.316	-1.661	1.86689e-06	1.01502e-05	down	K12834 PHD finger-like domain-containing protein 5A | (RefSeq) Pre-mRNA-splicing factor ini1 (A)	hypothetical protein CUMW_032110, partial [Citrus unshiu]	RecName: Full=PHD finger-like domain-containing protein 5B;	SubName: Full=Pre-mRNA-splicing factor ini1 {ECO:0000313|EMBL:AES87214.1};	Uncharacterized conserved protein, contains CXXC motifs	GO:0071013,catalytic step 2 spliceosome; GO:0071011,precatalytic spliceosome; GO:0005689,U12-type spliceosomal complex; GO:0005686,U2 snRNP; GO:0000398,mRNA splicing, via spliceosome	PHF5-like protein
MS.gene000783	31.896	4.995	0.00366583	0.00958313	up	K20923 mixed-linked glucan synthase [EC:2.4.1.-] | (RefSeq) LOC109759259; probable mixed-linked glucan synthase 7 (A)	cellulose synthase-like protein [Medicago truncatula]	RecName: Full=Cellulose synthase-like protein G3; Short=AtCslG3; EC=2.4.1.-;	SubName: Full=Cellulose synthase-like protein {ECO:0000313|EMBL:KEH33683.1};	--	GO:0005794,Golgi apparatus; GO:0000139,Golgi membrane; GO:0016021,integral component of membrane; GO:0005886,plasma membrane; GO:0016760,cellulose synthase (UDP-forming) activity; GO:0016759,cellulose synthase activity; GO:0071555,cell wall organization; GO:0030244,cellulose biosynthetic process; GO:0009833,plant-type primary cell wall biogenesis	Cellulose synthase
MS.gene000787	18.062	4.175	0.000198911	0.00071352	up	K07213 copper chaperone | (RefSeq) hypothetical protein (A)	heavy metal-associated isoprenylated plant protein 26-like [Trifolium pratense]	RecName: Full=Heavy metal-associated isoprenylated plant protein 31 {ECO:0000303|PubMed:21072340, ECO:0000303|PubMed:23368984}; Short=AtHIP31 {ECO:0000303|PubMed:21072340, ECO:0000303|PubMed:23368984}; Flags: Precursor;	SubName: Full=Heavy metal transport/detoxification superfamily protein {ECO:0000313|EMBL:KEH26130.1};	Copper chaperone	GO:0005737,cytoplasm; GO:0046914,transition metal ion binding; GO:0046916,cellular transition metal ion homeostasis; GO:0030001,metal ion transport	Heavy-metal-associated domain
MS.gene000790	4.549	2.186	2.25488e-07	1.44907e-06	up	K02933 large subunit ribosomal protein L6 | (RefSeq) 50S ribosomal protein L6 (A)	unknown [Medicago truncatula]	RecName: Full=50S ribosomal protein L6, chloroplastic; AltName: Full=Protein EMBRYO DEFECTIVE 2394; Flags: Precursor;	SubName: Full=Uncharacterized protein {ECO:0000313|EMBL:AFK43716.1};	Mitochondrial/chloroplast ribosomal protein L6	GO:0009507,chloroplast; GO:0009941,chloroplast envelope; GO:0009570,chloroplast stroma; GO:0016020,membrane; GO:0005840,ribosome; GO:0003723,RNA binding; GO:0019843,rRNA binding; GO:0003735,structural constituent of ribosome; GO:0009793,embryo development ending in seed dormancy; GO:0009735,response to cytokinin; GO:0006412,translation	Ribosomal protein L6
MS.gene00081	0.009	-6.795	8.61783e-33	6.23328e-31	down	K15121 solute carrier family 25, member 44 | (RefSeq) substrate carrier family protein (A)	substrate carrier family protein [Medicago truncatula]	RecName: Full=Protein MITOFERRINLIKE 1, chloroplastic; Short=AtMFL1; Flags: Precursor;	SubName: Full=Substrate carrier family protein {ECO:0000313|EMBL:AES64875.2};	Predicted mitochondrial carrier protein	GO:0009507,chloroplast; GO:0009941,chloroplast envelope; GO:0009706,chloroplast inner membrane; GO:0016021,integral component of membrane; GO:0005743,mitochondrial inner membrane; GO:0009536,plastid; GO:0022857,transmembrane transporter activity; GO:0006826,iron ion transport; GO:0006839,mitochondrial transport; GO:0010039,response to iron ion	Mitochondrial carrier protein
MS.gene000818	2.84	1.506	0.0111777	0.0254381	up	K01176 alpha-amylase [EC:3.2.1.1] | (RefSeq) lectin-domain containing receptor kinase VI.3-like (A)	L-type lectin-domain receptor kinase IV.2-like protein [Medicago truncatula]	RecName: Full=L-type lectin-domain containing receptor kinase IV.1; Short=Arabidopsis thaliana lectin-receptor kinase e; Short=AthlecRK-e; Short=LecRK-IV.1; EC=2.7.11.1; AltName: Full=Lectin Receptor Kinase 1; Flags: Precursor;	SubName: Full=L-type lectin-domain receptor kinase IV.2-like protein {ECO:0000313|EMBL:KEH22960.1};	--	GO:0016021,integral component of membrane; GO:0005886,plasma membrane; GO:0005524,ATP binding; GO:0030246,carbohydrate binding; GO:0004674,protein serine/threonine kinase activity; GO:0009751,response to salicylic acid	Bacterial lectin
MS.gene00082	0.262	-1.932	2.11778e-07	1.3655e-06	down	K12823 ATP-dependent RNA helicase DDX5/DBP2 [EC:3.6.4.13] | (RefSeq) DEAD-box ATP-dependent RNA helicase-like protein (A)	DEAD-box ATP-dependent RNA helicase-like protein [Medicago truncatula]	RecName: Full=DEAD-box ATP-dependent RNA helicase 40; EC=3.6.4.13;	SubName: Full=DEAD-box ATP-dependent RNA helicase-like protein {ECO:0000313|EMBL:AES64877.2};	ATP-dependent RNA helicase	GO:0005737,cytoplasm; GO:0005730,nucleolus; GO:0005773,vacuole; GO:0005524,ATP binding; GO:0004004,ATP-dependent RNA helicase activity; GO:0003723,RNA binding; GO:0000184,nuclear-transcribed mRNA catabolic process, nonsense-mediated decay; GO:0010501,RNA secondary structure unwinding; GO:0006364,rRNA processing	SWI2/SNF2 ATPase
MS.gene000840	0.002	-8.651	1.1649e-11	1.42025e-10	down	K14486 auxin response factor | (RefSeq) auxin response factor 1-like isoform X1 (A)	auxin response factor 14 [Medicago truncatula]	RecName: Full=Auxin response factor 2; AltName: Full=ARF1-binding protein; Short=ARF1-BP; AltName: Full=Protein MEGAINTEGUMENTA;	RecName: Full=Auxin response factor {ECO:0000256|RuleBase:RU004561};	--	GO:0005634,nucleus; GO:0003700,DNA-binding transcription factor activity; GO:0043565,sequence-specific DNA binding; GO:0009734,auxin-activated signaling pathway; GO:0010227,floral organ abscission; GO:0010047,fruit dehiscence; GO:0010150,leaf senescence; GO:0008285,negative regulation of cell proliferation; GO:0045892,negative regulation of transcription, DNA-templated; GO:0048481,plant ovule dev…	B3 DNA binding domain
MS.gene000841	0.084	-3.578	1.31299e-20	4.04987e-19	down	K01937 CTP synthase [EC:6.3.4.2] | (RefSeq) CTP synthase-like protein (A)	CTP synthase-like protein [Medicago truncatula]	--	RecName: Full=CTP synthase {ECO:0000256|RuleBase:RU810713}; EC=6.3.4.2 {ECO:0000256|RuleBase:RU810713}; AltName: Full=UTP--ammonia ligase {ECO:0000256|RuleBase:RU810713};	CTP synthase (UTP-ammonia lyase)	GO:0005524,ATP binding; GO:0003883,CTP synthase activity; GO:0044210,'de novo' CTP biosynthetic process; GO:0006541,glutamine metabolic process	CobQ/CobB/MinD/ParA nucleotide binding domain
MS.gene000842	2.33	1.22	0.000180184	0.000652478	up	K13832 3-dehydroquinate dehydratase / shikimate dehydrogenase [EC:4.2.1.10 1.1.1.25] | (RefSeq) bifunctional 3-dehydroquinate dehydratase/shikimate dehydrogenase, chloroplastic-like isoform X1 (A)	zinc finger CCCH domain protein [Medicago truncatula]	RecName: Full=Zinc finger CCCH domain-containing protein 37; Short=AtC3H37; AltName: Full=ENHANCER OF AG-4 protein 1;	SubName: Full=Zinc finger CCCH domain protein {ECO:0000313|EMBL:KEH19318.1};	CCCH-type Zn-finger protein	GO:0005829,cytosol; GO:0016607,nuclear speck; GO:0005634,nucleus; GO:0003677,DNA binding; GO:0046872,metal ion binding; GO:0003730,mRNA 3'-UTR binding; GO:0003723,RNA binding; GO:0061158,3'-UTR-mediated mRNA destabilization; GO:0001709,cell fate determination; GO:0009908,flower development; GO:0006397,mRNA processing	Zinc-finger containing family
MS.gene000848	29.233	4.87	1.16981e-15	2.27665e-14	up	K01246 DNA-3-methyladenine glycosylase I [EC:3.2.2.20] | (RefSeq) DNA-3-methyladenine glycosylase I (A)	DNA-3-methyladenine glycosylase I [Medicago truncatula]	--	SubName: Full=DNA-3-methyladenine glycosylase I {ECO:0000313|EMBL:KEH19324.1};	--	GO:0008725,DNA-3-methyladenine glycosylase activity; GO:0006284,base-excision repair	Methyladenine glycosylase
MS.gene000855	5.87	2.553	0.000422652	0.00140496	up	K01104 protein-tyrosine phosphatase [EC:3.1.3.48] | (RefSeq) Low molecular weight tyrosine-phosphatase, putative (A)	Low molecular weight tyrosine-phosphatase, putative [Medicago truncatula]	--	SubName: Full=Low molecular weight tyrosine-phosphatase, putative {ECO:0000313|EMBL:AES88429.1};	Protein tyrosine phosphatase	GO:0004725,protein tyrosine phosphatase activity	Low molecular weight phosphotyrosine protein phosphatase
MS.gene00086	47.515	5.57	9.47193e-05	0.000365377	up	K01213 galacturan 1,4-alpha-galacturonidase [EC:3.2.1.67] | (RefSeq) polygalacturonase At1g48100-like (A)	polygalacturonase plant-like protein [Medicago truncatula]	RecName: Full=Polygalacturonase At1g48100; Short=PG; EC=3.2.1.15; AltName: Full=Pectinase At1g48100; Flags: Precursor;	SubName: Full=Polygalacturonase plant-like protein {ECO:0000313|EMBL:AES64884.1};	--	GO:0005618,cell wall; GO:0005576,extracellular region; GO:0004650,polygalacturonase activity; GO:0005975,carbohydrate metabolic process; GO:0009831,plant-type cell wall modification involved in multidimensional cell growth	Pectate lyase superfamily protein
MS.gene000862	0.336	-1.574	0.00112645	0.00337567	down	K06067 histone deacetylase 1/2 [EC:3.5.1.98] | (RefSeq) histone deacetylase family protein (A)	histone deacetylase 9 isoform X3 [Prunus persica]	RecName: Full=Histone deacetylase 9; EC=3.5.1.98;	RecName: Full=Histone deacetylase {ECO:0000256|PIRNR:PIRNR037913, ECO:0000256|SAAS:SAAS00894283}; EC=3.5.1.98 {ECO:0000256|PIRNR:PIRNR037913, ECO:0000256|SAAS:SAAS00894283};	Histone deacetylase complex, catalytic component RPD3	GO:0005737,cytoplasm; GO:0005634,nucleus; GO:0032041,NAD-dependent histone deacetylase activity (H3-K14 specific); GO:0043565,sequence-specific DNA binding; GO:1990619,histone H3-K9 deacetylation; GO:0010187,negative regulation of seed germination; GO:1900055,regulation of leaf senescence; GO:0006355,regulation of transcription, DNA-templated; GO:0006351,transcription, DNA-templated	Histone deacetylase domain
MS.gene000863	0.12	-3.061	1.42649e-05	6.52902e-05	down	K06067 histone deacetylase 1/2 [EC:3.5.1.98] | (RefSeq) histone deacetylase family protein (A)	histone deacetylase family protein [Medicago truncatula]	RecName: Full=Histone deacetylase 17; EC=3.5.1.98;	RecName: Full=Histone deacetylase {ECO:0000256|PIRNR:PIRNR037913, ECO:0000256|SAAS:SAAS00894283}; EC=3.5.1.98 {ECO:0000256|PIRNR:PIRNR037913, ECO:0000256|SAAS:SAAS00894283};	Histone deacetylase complex, catalytic component RPD3	GO:0005634,nucleus; GO:0032041,NAD-dependent histone deacetylase activity (H3-K14 specific); GO:0006355,regulation of transcription, DNA-templated; GO:0006351,transcription, DNA-templated	--
MS.gene000867	0.329	-1.603	6.82542e-05	0.000271895	down	K00791 tRNA dimethylallyltransferase [EC:2.5.1.75] | (RefSeq) tRNA isopentenyltransferase (A)	tRNA isopentenyltransferase [Medicago truncatula]	RecName: Full=tRNA dimethylallyltransferase 2; EC=2.5.1.75; AltName: Full=Isopentenyl-diphosphate: tRNA isopentenyltransferase 2; Short=AtIPT2; Short=IPP transferase 2; Short=IPPT 2;	SubName: Full=tRNA isopentenyltransferase {ECO:0000313|EMBL:AES88437.1};	tRNA delta(2)-isopentenylpyrophosphate transferase	GO:0005829,cytosol; GO:0005739,mitochondrion; GO:0009824,AMP dimethylallyltransferase activity; GO:0005524,ATP binding; GO:0052381,tRNA dimethylallyltransferase activity; GO:0009691,cytokinin biosynthetic process; GO:0006400,tRNA modification	AAA ATPase domain
MS.gene000869	50.449	5.657	9.03178e-05	0.000349996	up	K10615 E3 ubiquitin-protein ligase HERC4 [EC:2.3.2.26] | (RefSeq) probable E3 ubiquitin-protein ligase HERC4 isoform X1 (A)	E3 ubiquitin-protein ligase HERC2-like protein [Medicago truncatula]	RecName: Full=Ultraviolet-B receptor UVR8; AltName: Full=Protein UV-B RESISTANCE 8; AltName: Full=RCC1 domain-containing protein UVR8;	SubName: Full=E3 ubiquitin-protein ligase HERC2-like protein {ECO:0000313|EMBL:KEH39709.1};	FOG: RCC1 domain	GO:0000785,chromatin; GO:0005829,cytosol; GO:0005634,nucleus; GO:0003682,chromatin binding; GO:0005085,guanyl-nucleotide exchange factor activity; GO:0042802,identical protein binding; GO:0009881,photoreceptor activity; GO:0042803,protein homodimerization activity; GO:0009649,entrainment of circadian clock; GO:0018298,protein-chromophore linkage; GO:0009411,response to UV; GO:0010224,response to …	Regulator of chromosome condensation (RCC1) repeat
MS.gene000886	41.994	5.392	0.00259989	0.00708855	up	K05391 cyclic nucleotide gated channel, plant | (RefSeq) putative cyclic nucleotide-gated ion channel 15 (A)	ribonuclease H, partial [Trifolium pratense]	--	SubName: Full=Endonuclease/exonuclease/phosphatase family protein {ECO:0000313|EMBL:KEH41789.1};	FOG: Reverse transcriptase	GO:0004519,endonuclease activity; GO:0004527,exonuclease activity; GO:0003676,nucleic acid binding	Endonuclease/Exonuclease/phosphatase family
MS.gene000889	2.86	1.516	0.00223441	0.00619892	up	K16279 E3 ubiquitin-protein ligase KEG [EC:2.7.11.1 2.3.2.27] | (RefSeq) E3 ubiquitin-protein ligase KEG-like (A)	ankyrin domain protein [Medicago truncatula]	RecName: Full=E3 ubiquitin-protein ligase KEG; EC=2.3.2.27; EC=2.7.11.1; AltName: Full=Protein KEEP ON GOING; AltName: Full=RING finger protein KEG; AltName: Full=RING-type E3 ubiquitin transferase KEG {ECO:0000305};	SubName: Full=Ankyrin domain protein {ECO:0000313|EMBL:AES78423.1};	FOG: Ankyrin repeat	GO:0005769,early endosome; GO:0005802,trans-Golgi network; GO:0005524,ATP binding; GO:0046872,metal ion binding; GO:0004672,protein kinase activity; GO:0043621,protein self-association; GO:0004674,protein serine/threonine kinase activity; GO:0004842,ubiquitin-protein transferase activity; GO:0009738,abscisic acid-activated signaling pathway; GO:0006952,defense response; GO:0048589,developmental g…	Ankyrin repeat
MS.gene000891	4.462	2.158	5.52799e-05	0.000224114	up	K08726 soluble epoxide hydrolase / lipid-phosphate phosphatase [EC:3.3.2.10 3.1.3.76] | (RefSeq) uncharacterized protein LOC107492180 (A)	epoxide hydrolase [Medicago truncatula]	--	SubName: Full=Epoxide hydrolase {ECO:0000313|EMBL:AES82458.2};	Soluble epoxide hydrolase	GO:0016787,hydrolase activity	Serine aminopeptidase, S33
MS.gene000896	3.731	1.9	2.22825e-06	1.19381e-05	up	--	unknown [Medicago truncatula]	RecName: Full=Dormancy-associated protein homolog 3 {ECO:0000305}; AltName: Full=DRM1 homolog 3 {ECO:0000305};	SubName: Full=Uncharacterized protein {ECO:0000313|EMBL:AFK38489.1};	--	--	--
MS.gene000897	0.155	-2.69	0.00018851	0.000679882	down	K02891 large subunit ribosomal protein L22e | (RefSeq) 60S ribosomal protein L22-3-like (A)	PREDICTED: 60S ribosomal protein L22-3-like [Juglans regia]	RecName: Full=60S ribosomal protein L22-2;	SubName: Full=60S ribosomal protein L22-3-like {ECO:0000313|RefSeq:XP_018850034.1};	60S ribosomal protein L22	GO:0005829,cytosol; GO:0022625,cytosolic large ribosomal subunit; GO:0022626,cytosolic ribosome; GO:0005730,nucleolus; GO:0005886,plasma membrane; GO:0009506,plasmodesma; GO:0042788,polysomal ribosome; GO:0003729,mRNA binding; GO:0003723,RNA binding; GO:0003735,structural constituent of ribosome; GO:0002181,cytoplasmic translation	Ribosomal L22e protein family
MS.gene000898	0.168	-2.572	4.47992e-07	2.72729e-06	down	K12890 splicing factor, arginine/serine-rich 1 | (RefSeq) pre-mRNA-splicing factor SF2-like protein (A)	pre-mRNA-splicing factor SF2-like protein [Medicago truncatula]	RecName: Full=Serine/arginine-rich splicing factor SR30; Short=At-SR30; Short=At-SRp30; Short=AtSR30; AltName: Full=SF2/ASF-like splicing modulator Srp30; AltName: Full=Serine-arginine rich RNA binding protein 30;	SubName: Full=Pre-mRNA-splicing factor SF2-like protein {ECO:0000313|EMBL:AES82437.2};	Alternative splicing factor ASF/SF2 (RRM superfamily)	GO:0005737,cytoplasm; GO:0035061,interchromatin granule; GO:0016607,nuclear speck; GO:0005681,spliceosomal complex; GO:0003729,mRNA binding; GO:0006376,mRNA splice site selection; GO:0048024,regulation of mRNA splicing, via spliceosome	Occluded RNA-recognition motif
MS.gene000919	3.531	1.82	0.0159801	0.0345786	up	K19882 O-palmitoleoyl-L-serine hydrolase [EC:3.1.1.98] | (RefSeq) pectinacetylesterase family protein (A)	pectinacetylesterase family protein [Medicago truncatula]	RecName: Full=Pectin acetylesterase 5 {ECO:0000303|PubMed:25115560}; EC=3.1.1.- {ECO:0000305}; Flags: Precursor;	RecName: Full=Pectin acetylesterase {ECO:0000256|RuleBase:RU363114}; EC=3.1.1.- {ECO:0000256|RuleBase:RU363114};	Pectin acetylesterase and similar proteins	GO:0005576,extracellular region; GO:0009505,plant-type cell wall; GO:0052793,pectin acetylesterase activity; GO:0071555,cell wall organization	Pectinacetylesterase
MS.gene00092	0.091	-3.461	4.17532e-05	0.000173665	down	--	transmembrane protein, putative [Medicago truncatula]	--	SubName: Full=Transmembrane protein, putative {ECO:0000313|EMBL:AES64889.1};	--	GO:0016021,integral component of membrane	--
MS.gene000920	0.118	-3.086	0.000328554	0.00112063	down	--	trihelix transcription factor GT-3a-like protein [Medicago truncatula]	RecName: Full=Trihelix transcription factor GT-3a; AltName: Full=Trihelix DNA-binding protein GT-3a;	SubName: Full=Trihelix transcription factor GT-3a-like protein {ECO:0000313|EMBL:AES86860.1};	Transcription factor GT-2 and related proteins, contains trihelix DNA-binding/SANT domain	GO:0005634,nucleus; GO:0003700,DNA-binding transcription factor activity; GO:0042802,identical protein binding; GO:0000981,DNA-binding transcription factor activity, RNA polymerase II-specific; GO:0043565,sequence-specific DNA binding; GO:0006355,regulation of transcription, DNA-templated; GO:0006351,transcription, DNA-templated	--
MS.gene000922	5.65	2.498	0.00013475	0.000502377	up	K10257 acyl-lipid omega-3 desaturase [EC:1.14.19.25 1.14.19.35 1.14.19.36] | (RefSeq) temperature-sensitive omega-3 fatty acid desaturase (A)	temperature-sensitive omega-3 fatty acid desaturase [Medicago truncatula]	RecName: Full=Omega-3 fatty acid desaturase, chloroplastic; EC=1.14.19.-; Flags: Precursor;	SubName: Full=Temperature-sensitive omega-3 fatty acid desaturase {ECO:0000313|EMBL:AES86855.1};	--	GO:0031969,chloroplast membrane; GO:0016717,oxidoreductase activity, acting on paired donors, with oxidation of a pair of donors resulting in the reduction of molecular oxygen to two molecules of water; GO:0006636,unsaturated fatty acid biosynthetic process	Fatty acid desaturase
MS.gene000924	0.176	-2.509	3.0597e-06	1.59708e-05	down	K08681 5'-phosphate synthase pdxT subunit [EC:4.3.3.6] | (RefSeq) pyridoxal biosynthesis protein PDX2 (A)	zinc finger, C3HC4 type (RING finger) protein [Medicago truncatula]	RecName: Full=Probable pyridoxal 5'-phosphate synthase subunit PDX2; Short=AtPDX2; EC=4.3.3.6 {ECO:0000269|PubMed:17468224}; AltName: Full=Protein EMBRYO DEFECTIVE 2407; AltName: Full=Pyridoxal 5'-phosphate synthase glutaminase subunit; EC=3.5.1.2 {ECO:0000269|PubMed:17468224};	SubName: Full=Zinc finger, C3HC4 type (RING finger) protein {ECO:0000313|EMBL:AES86853.1};	Imidazoleglycerol-phosphate synthase subunit H-like	GO:0005829,cytosol; GO:1903600,glutaminase complex; GO:0004359,glutaminase activity; GO:0046982,protein heterodimerization activity; GO:0036381,pyridoxal 5'-phosphate synthase (glutamine hydrolysing) activity; GO:0006541,glutamine metabolic process; GO:0042823,pyridoxal phosphate biosynthetic process; GO:0008614,pyridoxine metabolic process; GO:0042819,vitamin B6 biosynthetic process	RING-H2 zinc finger domain
MS.gene000925	612.531	9.259	2.1177e-35	1.77522e-33	up	K08915 light-harvesting complex II chlorophyll a/b binding protein 4 | (RefSeq) light-harvesting complex I chlorophyll A/B-binding protein (A)	light-harvesting complex I chlorophyll A/B-binding protein [Medicago truncatula]	RecName: Full=Chlorophyll a-b binding protein CP29.1, chloroplastic; AltName: Full=LHCB4.1; AltName: Full=LHCII protein 4.1; Flags: Precursor;	RecName: Full=Chlorophyll a-b binding protein, chloroplastic {ECO:0000256|RuleBase:RU363080};	--	GO:0009507,chloroplast; GO:0009941,chloroplast envelope; GO:0009534,chloroplast thylakoid; GO:0009535,chloroplast thylakoid membrane; GO:0016021,integral component of membrane; GO:0016020,membrane; GO:0009522,photosystem I; GO:0009523,photosystem II; GO:0010287,plastoglobule; GO:0009579,thylakoid; GO:0016168,chlorophyll binding; GO:0046872,metal ion binding; GO:0031409,pigment binding; GO:0019904…	Chlorophyll A-B binding protein
MS.gene000926	0.217	-2.207	1.20883e-08	9.57e-08	down	K08681 5'-phosphate synthase pdxT subunit [EC:4.3.3.6] | (RefSeq) pyridoxal biosynthesis protein PDX2 (A)	pyridoxal biosynthesis protein PDX2 [Medicago truncatula]	RecName: Full=Probable pyridoxal 5'-phosphate synthase subunit PDX2; Short=AtPDX2; EC=4.3.3.6 {ECO:0000269|PubMed:17468224}; AltName: Full=Protein EMBRYO DEFECTIVE 2407; AltName: Full=Pyridoxal 5'-phosphate synthase glutaminase subunit; EC=3.5.1.2 {ECO:0000269|PubMed:17468224};	SubName: Full=Pyridoxal biosynthesis protein PDX2 {ECO:0000313|EMBL:AES86852.1};	Imidazoleglycerol-phosphate synthase subunit H-like	GO:0005829,cytosol; GO:1903600,glutaminase complex; GO:0004359,glutaminase activity; GO:0046982,protein heterodimerization activity; GO:0036381,pyridoxal 5'-phosphate synthase (glutamine hydrolysing) activity; GO:0006541,glutamine metabolic process; GO:0042823,pyridoxal phosphate biosynthetic process; GO:0008614,pyridoxine metabolic process; GO:0042819,vitamin B6 biosynthetic process	Peptidase family S51
MS.gene000927	7219.48	12.818	1.34461e-23	5.28687e-22	up	K08915 light-harvesting complex II chlorophyll a/b binding protein 4 | (RefSeq) light-harvesting complex I chlorophyll A/B-binding protein (A)	light-harvesting complex I chlorophyll A/B-binding protein [Medicago truncatula]	RecName: Full=Chlorophyll a-b binding protein CP29.1, chloroplastic; AltName: Full=LHCB4.1; AltName: Full=LHCII protein 4.1; Flags: Precursor;	RecName: Full=Chlorophyll a-b binding protein, chloroplastic {ECO:0000256|RuleBase:RU363080};	--	GO:0009507,chloroplast; GO:0009941,chloroplast envelope; GO:0009534,chloroplast thylakoid; GO:0009535,chloroplast thylakoid membrane; GO:0016021,integral component of membrane; GO:0016020,membrane; GO:0009522,photosystem I; GO:0009523,photosystem II; GO:0010287,plastoglobule; GO:0009579,thylakoid; GO:0016168,chlorophyll binding; GO:0046872,metal ion binding; GO:0031409,pigment binding; GO:0019904…	Chlorophyll A-B binding protein
MS.gene000929	0.143	-2.807	6.13434e-09	5.09466e-08	down	K14297 nuclear pore complex protein Nup98-Nup96 | (RefSeq) LOW QUALITY PROTEIN: nuclear pore complex protein NUP96-like (A)	pathogenesis-related thaumatin family protein [Medicago truncatula]	RecName: Full=Thaumatin-like protein; Flags: Precursor;	SubName: Full=Pathogenesis-related thaumatin family protein {ECO:0000313|EMBL:KEH21028.1};	--	GO:0005576,extracellular region	Thaumatin family
MS.gene000930	0.17	-2.554	8.01815e-12	1.00199e-10	down	K01784 UDP-glucose 4-epimerase [EC:5.1.3.2] | (RefSeq) UDP-D-glucose/UDP-D-galactose 4-epimerase (A)	UDP-D-glucose/UDP-D-galactose 4-epimerase [Medicago truncatula]	RecName: Full=UDP-glucose 4-epimerase; EC=5.1.3.2; AltName: Full=Galactowaldenase; AltName: Full=UDP-galactose 4-epimerase;	SubName: Full=UDP-D-glucose/UDP-D-galactose 4-epimerase {ECO:0000313|EMBL:KEH21026.1};	UDP-glucose 4-epimerase/UDP-sulfoquinovose synthase	GO:0003978,UDP-glucose 4-epimerase activity; GO:0006012,galactose metabolic process	3-beta hydroxysteroid dehydrogenase/isomerase family
MS.gene000931	0.18	-2.474	1.99103e-16	4.20295e-15	down	K01784 UDP-glucose 4-epimerase [EC:5.1.3.2] | (RefSeq) UDP-D-glucose/UDP-D-galactose 4-epimerase (A)	UDP-D-glucose/UDP-D-galactose 4-epimerase [Medicago truncatula]	RecName: Full=Bifunctional UDP-glucose 4-epimerase and UDP-xylose 4-epimerase 1; EC=5.1.3.2; EC=5.1.3.5; AltName: Full=UDP-D-xylose 4-epimerase; AltName: Full=UDP-L-arabinose 4-epimerase; AltName: Full=UDP-galactose 4-epimerase 1; AltName: Full=UDP-glucose 4-epimerase 1; Short=PsUGE1;	SubName: Full=UDP-D-glucose/UDP-D-galactose 4-epimerase {ECO:0000313|EMBL:KEH21024.1};	UDP-glucose 4-epimerase/UDP-sulfoquinovose synthase	GO:0050373,UDP-arabinose 4-epimerase activity; GO:0003978,UDP-glucose 4-epimerase activity; GO:0045227,capsule polysaccharide biosynthetic process; GO:0071555,cell wall organization; GO:0006012,galactose metabolic process; GO:0033358,UDP-L-arabinose biosynthetic process	KR domain
MS.gene000937	0.337	-1.569	0.00123183	0.00365708	down	K11094 U2 small nuclear ribonucleoprotein B'' | (RefSeq) U2 small nuclear ribonucleoprotein B''-like isoform X1 (A)	transmembrane protein, putative [Medicago truncatula]	--	SubName: Full=Transmembrane protein, putative {ECO:0000313|EMBL:KEH21021.1};	--	GO:0016021,integral component of membrane	Protein of unknown function (DUF3339)
MS.gene000940	2.072	1.051	0.00160235	0.00461413	up	K01726 gamma-carbonic anhydrase [EC:4.2.1.-] | (RefSeq) gamma carbonic anhydrase-like protein (A)	gamma carbonic anhydrase-like protein mitochondrial-like [Trifolium pratense]	RecName: Full=Gamma carbonic anhydrase-like 1, mitochondrial; Short=AtCAL1; Short=GAMMA CAL1; Flags: Precursor;	SubName: Full=Gamma carbonic anhydrase-like protein {ECO:0000313|EMBL:KEH21020.1};	--	GO:0031966,mitochondrial membrane; GO:0046872,metal ion binding	Bacterial transferase hexapeptide (six repeats)
MS.gene000943	0.308	-1.699	4.12826e-05	0.000171921	down	K10684 ubiquitin-like 1-activating enzyme E1 A [EC:6.2.1.45] | (RefSeq) SUMO-activating enzyme 1A transcript protein (A)	SUMO-activating enzyme 1A transcript protein [Medicago truncatula]	RecName: Full=SUMO-activating enzyme subunit 1A; AltName: Full=SUMO-activating enzyme subunit 1-1; AltName: Full=Ubiquitin-like 1-activating enzyme E1A;	SubName: Full=SUMO-activating enzyme 1A transcript protein {ECO:0000313|EMBL:KEH21015.1};	SMT3/SUMO-activating complex, AOS1/RAD31 component	GO:0005737,cytoplasm; GO:0005634,nucleus; GO:0019948,SUMO activating enzyme activity; GO:0016925,protein sumoylation	ThiF family
MS.gene000958	0.354	-1.497	1.37819e-06	7.68967e-06	down	K03549 KUP system potassium uptake protein | (RefSeq) potassium transporter 12 (A)	potassium transporter 12 [Medicago truncatula]	RecName: Full=Potassium transporter 10; Short=AtPOT10;	RecName: Full=Potassium transporter {ECO:0000256|RuleBase:RU321113};	--	GO:0016021,integral component of membrane; GO:0016020,membrane; GO:0005886,plasma membrane; GO:0015079,potassium ion transmembrane transporter activity	K+ potassium transporter
MS.gene000964	3.342	1.741	0.00017023	0.00061955	up	K02946 small subunit ribosomal protein S10 | (RefSeq) 30S ribosomal protein S10 (A)	30S ribosomal protein S10 [Medicago truncatula]	RecName: Full=30S ribosomal protein S10 alpha, chloroplastic {ECO:0000303|PubMed:10874039}; AltName: Full=Chloroplastic small ribosomal subunit protein uS10c {ECO:0000303|PubMed:28007896}; Contains: RecName: Full=30S ribosomal protein S10 beta, chloroplastic {ECO:0000303|PubMed:10874039}; Flags: Precursor;	SubName: Full=30S ribosomal protein S10 {ECO:0000313|EMBL:KEH34027.1};	40S ribosomal protein S20	GO:0009507,chloroplast; GO:0005840,ribosome; GO:0003723,RNA binding; GO:0003735,structural constituent of ribosome; GO:0006412,translation	Ribosomal protein S10p/S20e
MS.gene000967	7.996	2.999	7.12381e-05	0.000282707	up	K15255 ATP-dependent DNA helicase PIF1 [EC:3.6.4.12] | (RefSeq) uncharacterized protein LOC106435702 isoform X1 (A)	LOW QUALITY PROTEIN: uncharacterized protein LOC107465235 [Arachis duranensis]	--	RecName: Full=ATP-dependent DNA helicase {ECO:0000256|RuleBase:RU363044}; EC=3.6.4.12 {ECO:0000256|RuleBase:RU363044};	DNA helicase PIF1/RRM3	GO:0005524,ATP binding; GO:0003678,DNA helicase activity; GO:0006310,DNA recombination; GO:0006281,DNA repair; GO:0000723,telomere maintenance	Helitron helicase-like domain at N-terminus
MS.gene000968	3.952	1.983	1.76088e-08	1.35833e-07	up	K00640 serine O-acetyltransferase [EC:2.3.1.30] | (RefSeq) serine acetyltransferase (A)	serine acetyltransferase [Medicago truncatula]	RecName: Full=Serine acetyltransferase 3, mitochondrial; Short=AtSAT-3; Short=AtSERAT2;2; Short=SAT-m; EC=2.3.1.30; Flags: Precursor;	SubName: Full=Serine acetyltransferase {ECO:0000313|EMBL:KEH34026.1};	Serine O-acetyltransferase	GO:0005829,cytosol; GO:0005739,mitochondrion; GO:0009001,serine O-acetyltransferase activity; GO:0008270,zinc ion binding; GO:0019344,cysteine biosynthetic process; GO:0006535,cysteine biosynthetic process from serine; GO:0046686,response to cadmium ion	Hexapeptide repeat of succinyl-transferase
MS.gene000969	18.217	4.187	4.33805e-20	1.27522e-18	up	K00512 steroid 17alpha-monooxygenase / 17alpha-hydroxyprogesterone deacetylase [EC:1.14.14.19 1.14.14.32] | (RefSeq) cytochrome P450 71D9-like (A)	cytochrome P450 family 71 protein [Medicago truncatula]	RecName: Full=Cytochrome P450 71D11; EC=1.14.-.-; Flags: Fragment;	SubName: Full=Cytochrome P450 family 71 protein {ECO:0000313|EMBL:KEH34025.1};	Cytochrome P450 CYP2 subfamily	GO:0020037,heme binding; GO:0005506,iron ion binding; GO:0004497,monooxygenase activity; GO:0016705,oxidoreductase activity, acting on paired donors, with incorporation or reduction of molecular oxygen	Cytochrome P450
MS.gene00097	31.223	4.965	8.61415e-11	9.34825e-10	up	--	hypothetical protein MTR_2g032870 [Medicago truncatula]	--	SubName: Full=Uncharacterized protein {ECO:0000313|EMBL:AES64895.1, ECO:0000313|EnsemblPlants:AES64895};	--	--	--
MS.gene000970	0.081	-3.625	5.17148e-09	4.34056e-08	down	K00512 steroid 17alpha-monooxygenase / 17alpha-hydroxyprogesterone deacetylase [EC:1.14.14.19 1.14.14.32] | (RefSeq) cytochrome P450 71D9-like (A)	cytochrome P450 family 71 protein [Medicago truncatula]	RecName: Full=Cytochrome P450 71D11; EC=1.14.-.-; Flags: Fragment;	SubName: Full=Cytochrome P450 family 71 protein {ECO:0000313|EMBL:KEH34024.1};	Cytochrome P450 CYP2 subfamily	GO:0020037,heme binding; GO:0005506,iron ion binding; GO:0004497,monooxygenase activity; GO:0016705,oxidoreductase activity, acting on paired donors, with incorporation or reduction of molecular oxygen	Cytochrome P450
MS.gene000971	5.475	2.453	0.0105582	0.0241878	up	K00512 steroid 17alpha-monooxygenase / 17alpha-hydroxyprogesterone deacetylase [EC:1.14.14.19 1.14.14.32] | (RefSeq) cytochrome P450 71D9-like (A)	cytochrome P450 family 71 protein [Medicago truncatula]	RecName: Full=Cytochrome P450 71D11; EC=1.14.-.-; Flags: Fragment;	SubName: Full=Cytochrome P450 family 71 protein {ECO:0000313|EMBL:KEH34025.1};	Cytochrome P450 CYP2 subfamily	GO:0020037,heme binding; GO:0005506,iron ion binding; GO:0004497,monooxygenase activity; GO:0016705,oxidoreductase activity, acting on paired donors, with incorporation or reduction of molecular oxygen	Cytochrome P450
MS.gene000974	24.71	4.627	3.02208e-06	1.57896e-05	up	K00512 steroid 17alpha-monooxygenase / 17alpha-hydroxyprogesterone deacetylase [EC:1.14.14.19 1.14.14.32] | (RefSeq) cytochrome P450 71D9-like (A)	cytochrome P450 family 71 protein [Medicago truncatula]	RecName: Full=Cytochrome P450 71D11; EC=1.14.-.-; Flags: Fragment;	SubName: Full=Cytochrome P450 family 71 protein {ECO:0000313|EMBL:KEH34014.1};	Cytochrome P450 CYP2 subfamily	GO:0020037,heme binding; GO:0005506,iron ion binding; GO:0004497,monooxygenase activity; GO:0016705,oxidoreductase activity, acting on paired donors, with incorporation or reduction of molecular oxygen	Cytochrome P450
MS.gene001014	3.982	1.993	0.000124338	0.000467363	up	K15078 structure-specific endonuclease subunit SLX1 [EC:3.6.1.-] | (RefSeq) putative disease resistance protein RGA1 (A)	LRR and NB-ARC domain disease resistance protein [Medicago truncatula]	RecName: Full=Putative disease resistance RPP13-like protein 1;	SubName: Full=LRR and NB-ARC domain disease resistance protein {ECO:0000313|EMBL:AES69141.1};	Apoptotic ATPase	GO:0005886,plasma membrane; GO:0043531,ADP binding; GO:0005524,ATP binding; GO:0009626,plant-type hypersensitive response; GO:0007165,signal transduction	Leucine Rich repeats (2 copies)
MS.gene00102	0.439	-1.188	0.00450012	0.011484	down	K14803 protein phosphatase PTC2/3 [EC:3.1.3.16] | (RefSeq) protein phosphatase 2C-like protein (A)	protein phosphatase 2C-like protein [Medicago truncatula]	RecName: Full=Probable protein phosphatase 2C 13; Short=AtPP2C13; EC=3.1.3.16;	SubName: Full=Protein phosphatase 2C-like protein {ECO:0000313|EMBL:AES64906.1};	Serine/threonine protein phosphatase	GO:0046872,metal ion binding; GO:0004722,protein serine/threonine phosphatase activity	Protein phosphatase 2C
MS.gene00103	7.93	2.987	4.28819e-22	1.4973e-20	up	K02945 small subunit ribosomal protein S1 | (RefSeq) 30S ribosomal protein S1 (A)	30S ribosomal protein S1 [Medicago truncatula]	RecName: Full=30S ribosomal protein S1, chloroplastic {ECO:0000303|PubMed:10874039}; AltName: Full=CS1; AltName: Full=Chloroplastic small ribosomal subunit protein bS1c {ECO:0000303|PubMed:28007896}; Flags: Precursor;	SubName: Full=30S ribosomal protein S1 {ECO:0000313|EMBL:AES64907.2};	--	GO:0009507,chloroplast; GO:0005840,ribosome; GO:0003723,RNA binding	S1 RNA binding domain
MS.gene001031	0.021	-5.576	1.19e-10	1.2677e-09	down	K02984 small subunit ribosomal protein S3Ae | (RefSeq) 40S ribosomal protein S3a-1 (A)	40S ribosomal protein S3a-1 [Medicago truncatula]	RecName: Full=40S ribosomal protein S3a {ECO:0000255|HAMAP-Rule:MF_03122};	RecName: Full=40S ribosomal protein S3a {ECO:0000256|HAMAP-Rule:MF_03122};	40S ribosomal protein S3A	GO:0005840,ribosome; GO:0003735,structural constituent of ribosome; GO:0006412,translation	Mitochondrial ribosomal protein L27
MS.gene001034	0.353	-1.502	0.0169859	0.036385	down	--	acetyltransferase (GNAT) domain protein [Medicago truncatula]	--	SubName: Full=Acetyltransferase (GNAT) domain protein {ECO:0000313|EMBL:AES93697.1};	--	GO:0008080,N-acetyltransferase activity	Acetyltransferase (GNAT) domain
MS.gene001039	23.586	4.56	5.97302e-08	4.21722e-07	up	--	kinase interacting (KIP1-like) family protein, putative [Medicago truncatula]	RecName: Full=Protein NETWORKED 1A {ECO:0000303|PubMed:22840520};	SubName: Full=Kinase interacting (KIP1-like) family protein, putative {ECO:0000313|EMBL:KEH27355.1};	--	GO:0005737,cytoplasm; GO:0005856,cytoskeleton; GO:0005886,plasma membrane; GO:0009506,plasmodesma; GO:0051015,actin filament binding	KIP1-like protein
MS.gene00104	0.27	-1.888	1.21557e-12	1.6797e-11	down	--	PREDICTED: nuclear export mediator factor NEMF isoform X1 [Cicer arietinum]	--	SubName: Full=nuclear export mediator factor NEMF isoform X1 {ECO:0000313|RefSeq:XP_004486521.1};	Predicted RNA-binding protein	GO:0003676,nucleic acid binding; GO:0008270,zinc ion binding	Zinc knuckle
MS.gene001042	0.22	-2.184	0.00752614	0.017986	down	K01968 3-methylcrotonyl-CoA carboxylase alpha subunit [EC:6.4.1.4] | (RefSeq) LOW QUALITY PROTEIN: methylcrotonoyl-CoA carboxylase subunit alpha, mitochondrial-like (A)	Serine/Threonine kinase family protein [Medicago truncatula]	RecName: Full=Serine/threonine-protein kinase STY13 {ECO:0000305}; EC=2.7.11.1 {ECO:0000269|PubMed:16429265}; AltName: Full=AtSTYPK {ECO:0000303|PubMed:17291444}; AltName: Full=Serine/threonine/tyrosine-protein kinase 13 {ECO:0000303|PubMed:16429265};	SubName: Full=Serine/Threonine kinase family protein {ECO:0000313|EMBL:AES93705.1};	Tyrosine kinase specific for activated (GTP-bound) p21cdc42Hs	GO:0005622,intracellular; GO:0005886,plasma membrane; GO:0005524,ATP binding; GO:0004672,protein kinase activity; GO:0004674,protein serine/threonine kinase activity; GO:0004712,protein serine/threonine/tyrosine kinase activity; GO:0004713,protein tyrosine kinase activity; GO:0004871,NA; GO:0035556,intracellular signal transduction; GO:0006468,protein phosphorylation	Haspin like kinase domain
MS.gene001055	0.387	-1.37	1.05216e-05	4.9506e-05	down	K05894 12-oxophytodienoic acid reductase [EC:1.3.1.42] | (RefSeq) 12-oxophytodienoate reductase-like protein (A)	12-oxophytodienoate reductase-like protein [Medicago truncatula]	RecName: Full=12-oxophytodienoate reductase 1; EC=1.3.1.42; AltName: Full=12-oxophytodienoate-10,11-reductase 1; Short=AtOPR1; Short=OPDA-reductase 1; AltName: Full=FS-AT-I;	SubName: Full=12-oxophytodienoate reductase-like protein {ECO:0000313|EMBL:AES93722.1};	NADH:flavin oxidoreductase/12-oxophytodienoate reductase	GO:0005737,cytoplasm; GO:0016629,12-oxophytodienoate reductase activity; GO:0010181,FMN binding; GO:0031408,oxylipin biosynthetic process	NADH:flavin oxidoreductase / NADH oxidase family
MS.gene001056	0.214	-2.225	5.11767e-05	0.000209102	down	K05894 12-oxophytodienoic acid reductase [EC:1.3.1.42] | (RefSeq) 12-oxophytodienoate reductase-like protein (A)	12-oxophytodienoate reductase-like protein [Medicago truncatula]	RecName: Full=Putative 12-oxophytodienoate reductase 11; EC=1.3.1.-; AltName: Full=OPDA-reductase 11; Short=OsOPR11;	SubName: Full=12-oxophytodienoate reductase-like protein {ECO:0000313|EMBL:AES93725.1};	NADH:flavin oxidoreductase/12-oxophytodienoate reductase	GO:0005622,intracellular; GO:0010181,FMN binding; GO:0016491,oxidoreductase activity; GO:0055114,oxidation-reduction process; GO:0031408,oxylipin biosynthetic process	NADH:flavin oxidoreductase / NADH oxidase family
MS.gene001057	0.489	-1.032	0.000975112	0.00296629	down	K10615 E3 ubiquitin-protein ligase HERC4 [EC:2.3.2.26] | (RefSeq) probable E3 ubiquitin-protein ligase HERC4 isoform X1 (A)	chromosome condensation regulator RCC1 repeat protein [Medicago truncatula]	RecName: Full=PH, RCC1 and FYVE domains-containing protein 1 {ECO:0000303|PubMed:11563980}; AltName: Full=Protein Praf4 {ECO:0000303|PubMed:15358268};	SubName: Full=Chromosome condensation regulator RCC1 repeat protein {ECO:0000313|EMBL:KEH25818.1};	--	GO:0046872,metal ion binding; GO:0070300,phosphatidic acid binding; GO:0035091,phosphatidylinositol binding; GO:0017112,Rab guanyl-nucleotide exchange factor activity	Homeobox associated leucine zipper
MS.gene001062	2.208	1.143	0.0126135	0.0282182	up	K09422 transcription factor MYB, plant | (RefSeq) myb transcription factor mixta-like protein (A)	myb transcription factor mixta-like protein [Medicago truncatula]	RecName: Full=Transcription factor MYB16 {ECO:0000305}; AltName: Full=Myb-related protein 16 {ECO:0000303|PubMed:11597504}; Short=AtMYB16 {ECO:0000303|PubMed:11597504}; AltName: Full=Protein MIXTA homolog {ECO:0000303|PubMed:17376813}; Short=AtMIXTA {ECO:0000303|PubMed:17376813};	SubName: Full=Myb transcription factor mixta-like protein {ECO:0000313|EMBL:AES77488.1};	Transcription factor, Myb superfamily	GO:0005634,nucleus; GO:0003700,DNA-binding transcription factor activity; GO:0000981,DNA-binding transcription factor activity, RNA polymerase II-specific; GO:0043565,sequence-specific DNA binding; GO:0001135,RNA polymerase II transcription regulator recruiting activity; GO:0044212,transcription regulatory region DNA binding; GO:0030154,cell differentiation; GO:0000902,cell morphogenesis; GO:0035…	--
MS.gene001069	29.697	4.892	0.00646875	0.0157502	up	K14514 ethylene-insensitive protein 3 | (RefSeq) hypothetical protein (A)	phosphate transporter PHO1-like protein [Medicago truncatula]	RecName: Full=Phosphate transporter PHO1 homolog 9; AltName: Full=Protein PHO1 homolog 9; Short=AtPHO1;H9;	SubName: Full=Phosphate transporter PHO1-like protein {ECO:0000313|EMBL:KEH21626.1}; SubName: Full=SPX, N-terminal; EXS, C-terminal {ECO:0000313|EMBL:ABD32751.1};	Predicted small molecule transporter	GO:0016021,integral component of membrane; GO:0005886,plasma membrane; GO:0005802,trans-Golgi network; GO:0006817,phosphate ion transport	SPX domain
MS.gene00107	0.205	-2.283	6.92636e-05	0.0002755	down	K10589 ubiquitin-protein ligase E3 C [EC:2.3.2.26] | (RefSeq) E3 ubiquitin-protein ligase UPL6 (A)	E3 ubiquitin-protein ligase UPL6 [Medicago truncatula]	RecName: Full=E3 ubiquitin-protein ligase UPL6; Short=Ubiquitin-protein ligase 6; EC=2.3.2.26; AltName: Full=HECT-type E3 ubiquitin transferase UPL6;	SubName: Full=E3 ubiquitin-protein ligase UPL6 {ECO:0000313|EMBL:AES64909.2};	E3 ubiquitin protein ligase	GO:0005737,cytoplasm; GO:0061630,ubiquitin protein ligase activity	--
MS.gene001071	59.217	5.888	0.000121272	0.000456827	up	--	phosphate transporter PHO1-like protein [Medicago truncatula]	RecName: Full=Phosphate transporter PHO1 homolog 9; AltName: Full=Protein PHO1 homolog 9; Short=AtPHO1;H9;	SubName: Full=Phosphate transporter PHO1-like protein {ECO:0000313|EMBL:KEH37710.1};	Predicted small molecule transporter	GO:0016021,integral component of membrane; GO:0005886,plasma membrane; GO:0005802,trans-Golgi network; GO:0006817,phosphate ion transport	SPX domain
MS.gene001093	0.165	-2.601	5.6951e-11	6.32561e-10	down	--	PHD finger plant-like protein [Medicago truncatula]	RecName: Full=PHD finger protein At1g33420;	SubName: Full=PHD finger plant-like protein {ECO:0000313|EMBL:AES87861.2};	PHD Zn-finger proteins	GO:0005634,nucleus; GO:0046872,metal ion binding; GO:0006355,regulation of transcription, DNA-templated; GO:0006351,transcription, DNA-templated	PHD-finger
MS.gene001096	0.431	-1.214	0.000558692	0.00180585	down	K07877 Ras-related protein Rab-2A | (RefSeq) small GTPase family RAB protein (A)	small GTPase family RAB protein [Medicago truncatula]	RecName: Full=Ras-related protein RABB1b; Short=AtRABB1b; AltName: Full=Ras-related protein GB2; Short=AtGB2; AltName: Full=Ras-related protein Rab2C; Short=AtRab2C;	SubName: Full=Small GTPase family RAB protein {ECO:0000313|EMBL:AES74992.1};	GTPase Rab2, small G protein superfamily	GO:0009507,chloroplast; GO:0005768,endosome; GO:0005886,plasma membrane; GO:0005525,GTP binding; GO:0003924,GTPase activity; GO:0015031,protein transport; GO:0030100,regulation of endocytosis	RsgA GTPase
MS.gene001110	3.876	1.955	0.00229765	0.00635511	up	K15103 solute carrier family 25 (mitochondrial uncoupling protein), member 8/9 | (RefSeq) uncoupling protein (A)	uncoupling protein [Medicago truncatula]	RecName: Full=Mitochondrial uncoupling protein 1; Short=AtPUMP1;	SubName: Full=Uncoupling protein {ECO:0000313|EMBL:KEH23115.1};	Mitochondrial fatty acid anion carrier protein/Uncoupling protein	GO:0009507,chloroplast; GO:0016021,integral component of membrane; GO:0005743,mitochondrial inner membrane; GO:0005739,mitochondrion; GO:0009506,plasmodesma; GO:0005774,vacuolar membrane; GO:0017077,oxidative phosphorylation uncoupler activity; GO:1990542,mitochondrial transmembrane transport; GO:0006839,mitochondrial transport; GO:0009853,photorespiration	Mitochondrial carrier protein
MS.gene001116	0.268	-1.902	4.72556e-11	5.30758e-10	down	K08829 male germ cell-associated kinase [EC:2.7.11.22] | (RefSeq) cyclin-dependent kinase (A)	cyclin-dependent kinase [Medicago truncatula]	RecName: Full=Cyclin-dependent kinase F-4; Short=CDKF;4; EC=2.7.11.22; EC=2.7.11.23; AltName: Full=Serine/threonine-protein kinase MHK-like protein 2;	SubName: Full=Cyclin-dependent kinase {ECO:0000313|EMBL:AES95574.1};	MAPK related serine/threonine protein kinase	GO:0005737,cytoplasm; GO:0005634,nucleus; GO:0005524,ATP binding; GO:0004693,cyclin-dependent protein serine/threonine kinase activity; GO:0004674,protein serine/threonine kinase activity; GO:0008353,RNA polymerase II CTD heptapeptide repeat kinase activity; GO:0035556,intracellular signal transduction; GO:0010468,regulation of gene expression	Protein tyrosine kinase
MS.gene001118	88.985	6.475	1.50519e-13	2.31274e-12	up	K02183 calmodulin | (RefSeq) probable calcium-binding protein CML29 (A)	calcium-binding EF-hand protein [Medicago truncatula]	RecName: Full=Probable calcium-binding protein CML25; AltName: Full=Calmodulin-like protein 25;	SubName: Full=Calcium-binding EF-hand protein {ECO:0000313|EMBL:AES95577.2};	Calmodulin and related proteins (EF-Hand superfamily)	GO:0005737,cytoplasm; GO:0005634,nucleus; GO:0005509,calcium ion binding; GO:0009409,response to cold; GO:0048767,root hair elongation	Secreted protein acidic and rich in cysteine Ca binding region
MS.gene001120	0.249	-2.003	9.48346e-07	5.44784e-06	down	K22382 WD repeat-containing protein 26 | (RefSeq) WD repeat-containing protein 26 homolog (A)	growth-regulating factor [Medicago truncatula]	RecName: Full=Growth-regulating factor 4; Short=OsGRF4; AltName: Full=Transcription activator GRF4;	SubName: Full=Growth-regulating factor {ECO:0000313|EMBL:AES95580.1};	--	GO:0005634,nucleus; GO:0005524,ATP binding; GO:0032502,developmental process; GO:0006355,regulation of transcription, DNA-templated; GO:0006351,transcription, DNA-templated	QLQ
MS.gene001122	0.353	-1.503	0.00577797	0.0142781	down	K10696 E3 ubiquitin-protein ligase BRE1 [EC:2.3.2.27] | (RefSeq) E3 ubiquitin-protein ligase BRE1-like 2 (A)	transmembrane 45B-like protein [Medicago truncatula]	--	SubName: Full=Transmembrane 45B-like protein {ECO:0000313|EMBL:AES95592.1};	--	GO:0016021,integral component of membrane	Family of unknown function (DUF716)
MS.gene001125	37.62	5.233	0.000173788	0.000631337	up	--	plant/K24G6-12 protein [Medicago truncatula]	RecName: Full=Protein LOW PSII ACCUMULATION 3, chloroplastic; Flags: Precursor;	SubName: Full=Plant/K24G6-12 protein {ECO:0000313|EMBL:AES95595.2};	--	GO:0009507,chloroplast; GO:0009570,chloroplast stroma; GO:0009535,chloroplast thylakoid membrane; GO:0009735,response to cytokinin	Domain of unknown function (DUF1995)
MS.gene001128	12.958	3.696	8.22999e-05	0.000321908	up	K21568 pinoresinol/lariciresinol reductase [EC:1.23.1.1 1.23.1.2 1.23.1.3 1.23.1.4] | (RefSeq) pinoresinol-lariciresinol reductase-like protein (A)	pinoresinol-lariciresinol reductase-like protein [Medicago truncatula]	RecName: Full=Isoflavone reductase homolog; EC=1.3.1.-;	SubName: Full=Pinoresinol-lariciresinol reductase-like protein {ECO:0000313|EMBL:AES95597.1};	--	GO:0016491,oxidoreductase activity	short chain dehydrogenase
MS.gene001139	0.267	-1.905	2.2836e-05	0.000100173	down	K01188 beta-glucosidase [EC:3.2.1.21] | (RefSeq) beta-glucosidase 20-like (A)	hypothetical protein MTR_4g116470 [Medicago truncatula]	RecName: Full=Chaperone protein dnaJ 8, chloroplastic; Short=AtDjC8; Short=AtJ8; Flags: Precursor;	SubName: Full=Uncharacterized protein {ECO:0000313|EMBL:AES91707.1, ECO:0000313|EnsemblPlants:AES91707};	--	GO:0009507,chloroplast; GO:0009570,chloroplast stroma; GO:0005634,nucleus; GO:0009416,response to light stimulus	--
MS.gene001146	16.795	4.07	0.000215042	0.000764951	up	K18643 katanin p80 WD40 repeat-containing subunit B1 | (RefSeq) uncharacterized LOC105795008 (A)	plant/F9H3-4 protein [Medicago truncatula]	--	SubName: Full=Plant/F9H3-4 protein {ECO:0000313|EMBL:KEH29530.1};	--	--	Protein of unknown function (DUF789)
MS.gene001147	0.036	-4.797	0.0131114	0.0291593	down	K14300 nuclear pore complex protein Nup133 | (RefSeq) nuclear pore complex protein NUP133 (A)	hypothetical protein TSUD_417190, partial [Trifolium subterraneum]	--	SubName: Full=Uncharacterized protein {ECO:0000313|EMBL:KYP37767.1};	--	--	Domain of unknown function (DUF4216)
MS.gene00115	41.594	5.378	9.02225e-08	6.18834e-07	up	--	hypothetical protein MTR_2g033380 [Medicago truncatula]	--	SubName: Full=Uncharacterized protein {ECO:0000313|EMBL:AES64931.1, ECO:0000313|EnsemblPlants:AES64931};	--	--	--
MS.gene001157	0.135	-2.887	1.07795e-08	8.60192e-08	down	K14638 solute carrier family 15 (peptide/histidine transporter), member 3/4 | (RefSeq) hypothetical protein (A)	hypothetical protein TSUD_209020 [Trifolium subterraneum]	RecName: Full=Protein NRT1/ PTR FAMILY 2.11; Short=AtNPF2.11; AltName: Full=Nitrate transporter 1.10; AltName: Full=Protein GLUCOSINOLATE TRANSPORTER-2;	SubName: Full=Peptide/nitrate transporter {ECO:0000313|EMBL:AES91176.2};	H+/oligopeptide symporter	GO:0016021,integral component of membrane; GO:0005886,plasma membrane; GO:0009506,plasmodesma; GO:0090448,glucosinolate:proton symporter activity; GO:1901349,glucosinolate transport; GO:0090449,phloem glucosinolate loading; GO:0080167,response to karrikin	POT family
MS.gene001160	5.292	2.404	0.000235007	0.000828302	up	K13418 somatic embryogenesis receptor kinase 1 [EC:2.7.10.1 2.7.11.1] | (RefSeq) LRR receptor kinase BAK1 (A)	LRR receptor-like kinase [Medicago truncatula]	RecName: Full=LRR receptor-like serine/threonine-protein kinase FEI 1; EC=2.7.11.1; Flags: Precursor;	SubName: Full=LRR receptor-like kinase {ECO:0000313|EMBL:AES91180.2};	--	GO:0016021,integral component of membrane; GO:0005886,plasma membrane; GO:0005524,ATP binding; GO:0004674,protein serine/threonine kinase activity; GO:0030244,cellulose biosynthetic process	Fungal protein kinase
MS.gene001162	2.776	1.473	8.42253e-05	0.000328818	up	K09338 homeobox-leucine zipper protein | (RefSeq) homeobox-leucine zipper protein HAT5 (A)	homeobox leucine zipper family protein [Medicago truncatula]	RecName: Full=Homeobox-leucine zipper protein HAT5; AltName: Full=HD-ZIP protein ATHB-1; AltName: Full=Homeodomain transcription factor ATHB-1; AltName: Full=Homeodomain-leucine zipper protein HAT5; Short=HD-ZIP protein 5;	SubName: Full=Homeobox leucine zipper family protein {ECO:0000313|EMBL:AES91183.1};	Transcription factor HEX, contains HOX and HALZ domains	GO:0005634,nucleus; GO:0003700,DNA-binding transcription factor activity; GO:0042803,protein homodimerization activity; GO:0043565,sequence-specific DNA binding; GO:0009965,leaf morphogenesis; GO:0045893,positive regulation of transcription, DNA-templated; GO:0009637,response to blue light; GO:0009651,response to salt stress; GO:0006351,transcription, DNA-templated	Initiation control protein YabA
MS.gene001174	3.422	1.775	2.02703e-08	1.54758e-07	up	K01647 citrate synthase [EC:2.3.3.1] | (RefSeq) citrate synthase (A)	citrate synthase [Medicago truncatula]	RecName: Full=Citrate synthase, mitochondrial; EC=2.3.3.16; Flags: Precursor;	RecName: Full=Citrate synthase {ECO:0000256|RuleBase:RU000441};	Citrate synthase	GO:0005759,mitochondrial matrix; GO:0004108,citrate (Si)-synthase activity; GO:0006099,tricarboxylic acid cycle	Citrate synthase, C-terminal domain
MS.gene001185	2.724	1.446	4.53646e-07	2.75785e-06	up	K11000 callose synthase [EC:2.4.1.-] | (RefSeq) glucan synthase-like protein (A)	glucan synthase-like protein [Medicago truncatula]	RecName: Full=Callose synthase 2; EC=2.4.1.34; AltName: Full=1,3-beta-glucan synthase; AltName: Full=Protein GLUCAN SYNTHASE-LIKE 3;	SubName: Full=Glucan synthase-like protein {ECO:0000313|EMBL:KEH38160.1};	1,3-beta-glucan synthase/callose synthase catalytic subunit	GO:0000148,1,3-beta-D-glucan synthase complex; GO:0016021,integral component of membrane; GO:0005886,plasma membrane; GO:0003843,1,3-beta-D-glucan synthase activity; GO:0006075,(1->3)-beta-D-glucan biosynthetic process; GO:0071555,cell wall organization; GO:0008360,regulation of cell shape	Vta1 like
MS.gene001191	3.756	1.909	0.000434162	0.00143981	up	--	hypothetical protein L195_g048749 [Trifolium pratense]	--	--	--	--	--
MS.gene001193	6.045	2.596	7.25015e-06	3.52021e-05	up	--	ClC chloride channel family protein [Medicago truncatula]	RecName: Full=Chloride channel protein CLC-e; Short=AtCLC-e; AltName: Full=CBS domain-containing protein CBSCLC3;	RecName: Full=Chloride channel protein {ECO:0000256|RuleBase:RU361221};	Cl- channel CLC-3 and related proteins (CLC superfamily)	GO:0034707,chloride channel complex; GO:0005247,voltage-gated chloride channel activity; GO:0034765,regulation of ion transmembrane transport	CBS domain
MS.gene001196	0.361	-1.471	0.0160234	0.0346499	down	K00773 queuine tRNA-ribosyltransferase [EC:2.4.2.29] | (RefSeq) queuine tRNA-ribosyltransferase (A)	queuine tRNA-ribosyltransferase [Medicago truncatula]	--	RecName: Full=Queuine tRNA-ribosyltransferase catalytic subunit 1 {ECO:0000256|HAMAP-Rule:MF_03218}; AltName: Full=Guanine insertion enzyme {ECO:0000256|HAMAP-Rule:MF_03218}; AltName: Full=tRNA-guanine transglycosylase {ECO:0000256|HAMAP-Rule:MF_03218};	Queuine-tRNA ribosyltransferase	GO:0005737,cytoplasm; GO:0046872,metal ion binding; GO:0008479,queuine tRNA-ribosyltransferase activity; GO:0101030,tRNA-guanine transglycosylation	Queuine tRNA-ribosyltransferase
MS.gene00120	2.254	1.172	0.00602218	0.0148008	up	K15030 translation initiation factor 3 subunit M | (RefSeq) uncharacterized protein LOC106431989 (A)	F-box protein interaction domain protein [Medicago truncatula]	RecName: Full=F-box protein At5g49610;	SubName: Full=F-box protein interaction domain protein {ECO:0000313|EMBL:AES64934.1};	--	GO:0016567,protein ubiquitination	F-box domain
MS.gene001200	0.019	-5.728	0.000411766	0.00137244	down	--	hypothetical protein L195_g025934 [Trifolium pratense]	--	SubName: Full=Uncharacterized protein {ECO:0000313|EMBL:OIV97025.1};	--	--	Plant transposase (Ptta/En/Spm family)
MS.gene001204	0.131	-2.937	0.0240554	0.0489702	down	K17964 leucine-rich PPR motif-containing protein, mitochondrial | (RefSeq) pentatricopeptide repeat-containing protein At5g61990, mitochondrial (A)	PPR containing plant-like protein [Medicago truncatula]	RecName: Full=Pentatricopeptide repeat-containing protein At5g15280, mitochondrial; Flags: Precursor;	SubName: Full=PPR containing plant-like protein {ECO:0000313|EMBL:KEH33863.1};	FOG: PPR repeat	GO:0043231,intracellular membrane-bounded organelle; GO:0005739,mitochondrion; GO:0004519,endonuclease activity; GO:0003723,RNA binding; GO:0009451,RNA modification	ATPase expression protein 1
MS.gene001207	19.113	4.256	0.000856291	0.0026444	up	K00857 thymidine kinase [EC:2.7.1.21] | (RefSeq) thymidine kinase-like protein (A)	thymidine kinase-like protein [Medicago truncatula]	RecName: Full=Thymidine kinase a {ECO:0000303|PubMed:22897443}; Short=AtTK1a {ECO:0000303|PubMed:22897443}; EC=2.7.1.21 {ECO:0000269|PubMed:22897443, ECO:0000269|PubMed:23351158};	RecName: Full=Thymidine kinase {ECO:0000256|RuleBase:RU000544}; EC=2.7.1.21 {ECO:0000256|RuleBase:RU000544};	Thymidine kinase	GO:0005737,cytoplasm; GO:0005524,ATP binding; GO:0042802,identical protein binding; GO:0046872,metal ion binding; GO:0004797,thymidine kinase activity; GO:0071897,DNA biosynthetic process; GO:0006302,double-strand break repair; GO:0010225,response to UV-C; GO:0046104,thymidine metabolic process	Thymidine kinase
MS.gene001210	4.71	2.236	0.000530686	0.00172552	up	K11593 eukaryotic translation initiation factor 2C | (RefSeq) eukaryotic translation initiation factor 2c, putative (A)	eukaryotic translation initiation factor 2c, putative [Medicago truncatula]	RecName: Full=Protein argonaute 16; Short=OsAGO16; AltName: Full=OsAGO6; AltName: Full=Protein ZWILLE/PINHEAD-like 1;	SubName: Full=Eukaryotic translation initiation factor 2c, putative {ECO:0000313|EMBL:AES71838.2};	Translation initiation factor 2C (eIF-2C) and related proteins	GO:0003676,nucleic acid binding; GO:0031047,gene silencing by RNA	Mid domain of argonaute
MS.gene001211	5.869	2.553	8.69486e-14	1.37109e-12	up	--	hypothetical protein MTR_3g083310 [Medicago truncatula]	--	SubName: Full=Uncharacterized protein {ECO:0000313|EMBL:AES71839.1, ECO:0000313|EnsemblPlants:AES71839};	--	GO:0008124,4-alpha-hydroxytetrahydrobiopterin dehydratase activity; GO:0006729,tetrahydrobiopterin biosynthetic process	Pterin 4 alpha carbinolamine dehydratase
MS.gene001219	0.411	-1.282	0.0041843	0.0107706	down	K14489 arabidopsis histidine kinase 2/3/4 (cytokinin receptor) [EC:2.7.13.3] | (RefSeq) cytokinin receptor histidine kinase (A)	cytokinin receptor histidine kinase [Medicago truncatula]	RecName: Full=Histidine kinase 4; EC=2.7.13.3; AltName: Full=Arabidopsis histidine kinase 4; Short=AtHK4; AltName: Full=Cytokinin receptor CYTOKININ RESPONSE 1; Short=AtCRE1; Short=Cytokinin receptor CRE1; AltName: Full=Phosphoprotein phosphatase AHK4; EC=3.1.3.16; AltName: Full=Protein AUTHENTIC HIS-KINASE 4; AltName: Full=Protein ROOT AS IN WOL 1; AltName: Full=Protein WOODEN LEG;	SubName: Full=Cytokinin receptor histidine kinase {ECO:0000313|EMBL:AET05491.1};	Sensory transduction histidine kinase	GO:0005783,endoplasmic reticulum; GO:0005789,endoplasmic reticulum membrane; GO:0016021,integral component of membrane; GO:0005886,plasma membrane; GO:0009884,cytokinin receptor activity; GO:0019899,enzyme binding; GO:0004721,phosphoprotein phosphatase activity; GO:0000155,phosphorelay sensor kinase activity; GO:0004673,protein histidine kinase activity; GO:0043424,protein histidine kinase bindin…	Response regulator receiver domain
MS.gene001242	16.773	4.068	1.78261e-08	1.37375e-07	up	K14963 COMPASS component SWD3 | (RefSeq) hypothetical protein (A)	transducin/WD40 repeat protein [Medicago truncatula]	RecName: Full=Protein JINGUBANG {ECO:0000303|PubMed:27468890};	SubName: Full=Transducin/WD40 repeat protein {ECO:0000313|EMBL:AES96345.1};	FOG: WD40 repeat	GO:0005737,cytoplasm; GO:0005634,nucleus; GO:0009846,pollen germination	Anaphase-promoting complex subunit 4 WD40 domain
MS.gene001245	18.061	4.175	5.71512e-08	4.04695e-07	up	--	dentin sialophosphoprotein, putative [Medicago truncatula]	--	SubName: Full=Dentin sialophosphoprotein, putative {ECO:0000313|EMBL:KEH41047.1};	--	--	--
MS.gene001246	3.34	1.74	0.000985448	0.00299437	up	K13448 calcium-binding protein CML | (RefSeq) EF hand calcium-binding family protein (A)	EF hand calcium-binding family protein [Medicago truncatula]	RecName: Full=Calmodulin-like protein 11;	SubName: Full=EF hand calcium-binding family protein {ECO:0000313|EMBL:KEH41045.1};	Calmodulin and related proteins (EF-Hand superfamily)	GO:0005509,calcium ion binding	Ca2+ insensitive EF hand
MS.gene001247	0.33	-1.6	7.29932e-05	0.000289027	down	--	hypothetical protein MTR_1g041275 [Medicago truncatula]	--	SubName: Full=Uncharacterized protein {ECO:0000313|EMBL:KEH41044.1, ECO:0000313|EnsemblPlants:KEH41044};	--	GO:0009570,chloroplast stroma; GO:0043036,starch grain; GO:2001070,starch binding; GO:0005982,starch metabolic process	--
MS.gene001264	0.188	-2.412	0.00234104	0.00645972	down	K00430 peroxidase [EC:1.11.1.7] | (RefSeq) peroxidase family protein (A)	peroxidase family protein [Medicago truncatula]	RecName: Full=Probable peroxidase 61; Short=Atperox P61; EC=1.11.1.7; Flags: Precursor;	RecName: Full=Peroxidase {ECO:0000256|RuleBase:RU362060, ECO:0000256|SAAS:SAAS00709852}; EC=1.11.1.7 {ECO:0000256|RuleBase:RU362060, ECO:0000256|SAAS:SAAS00709852};	--	GO:0005576,extracellular region; GO:0009505,plant-type cell wall; GO:0009506,plasmodesma; GO:0020037,heme binding; GO:0046872,metal ion binding; GO:0004601,peroxidase activity; GO:0042744,hydrogen peroxide catabolic process; GO:0009664,plant-type cell wall organization; GO:0006979,response to oxidative stress	Peroxidase
MS.gene001273	0.029	-5.11	6.7265e-05	0.000268262	down	K01885 glutamyl-tRNA synthetase [EC:6.1.1.17] | (RefSeq) glutamyl-tRNA synthetase (A)	glutamyl-tRNA synthetase [Medicago truncatula]	RecName: Full=Glutamate--tRNA ligase, cytoplasmic {ECO:0000305}; EC=6.1.1.17 {ECO:0000305}; AltName: Full=GluRSAt {ECO:0000303|PubMed:9765600}; AltName: Full=Glutamyl-tRNA synthetase {ECO:0000305}; Short=GluRS {ECO:0000305};	SubName: Full=Glutamyl-tRNA synthetase {ECO:0000313|EMBL:AES61524.1};	Glutamyl-tRNA synthetase	GO:0005829,cytosol; GO:0005524,ATP binding; GO:0004818,glutamate-tRNA ligase activity; GO:0006424,glutamyl-tRNA aminoacylation	Glutathione S-transferase, C-terminal domain
MS.gene001281	0.224	-2.155	0.00356592	0.00935596	down	K10640 E3 ubiquitin-protein ligase RNF25 [EC:2.3.2.27] | (RefSeq) RING finger protein (A)	RING finger protein [Medicago truncatula]	--	SubName: Full=RING finger protein {ECO:0000313|EMBL:KEH17854.1};	--	--	--
MS.gene001282	4.027	2.01	0.000113217	0.000429551	up	K14164 glycyl-tRNA synthetase [EC:6.1.1.14] | (RefSeq) glycyl-tRNA synthetase alpha chain/beta chain (A)	glycyl-tRNA synthetase alpha chain/beta chain [Medicago truncatula]	RecName: Full=Glycine--tRNA ligase, chloroplastic/mitochondrial 2 {ECO:0000305}; EC=6.1.1.14 {ECO:0000269|PubMed:11278923}; AltName: Full=Glycyl-tRNA synthetase 2 {ECO:0000303|PubMed:11278923}; Short=GlyRS-2 {ECO:0000303|PubMed:11278923}; AltName: Full=Protein EMBRYO-DEFECTIVE-DEVELOPMENT 1 {ECO:0000303|PubMed:9707529}; Flags: Precursor;	SubName: Full=Glycyl-tRNA synthetase alpha chain/beta chain {ECO:0000313|EMBL:KEH17855.1};	--	GO:0009507,chloroplast; GO:0009570,chloroplast stroma; GO:0005739,mitochondrion; GO:0005524,ATP binding; GO:0004820,glycine-tRNA ligase activity; GO:0046983,protein dimerization activity; GO:0009793,embryo development ending in seed dormancy; GO:0006426,glycyl-tRNA aminoacylation; GO:0045995,regulation of embryonic development	DALR anticodon binding domain
MS.gene001298	82.899	6.373	9.13283e-06	4.34771e-05	up	K06911 uncharacterized protein | (RefSeq) pirin-like plant protein (A)	pirin-like plant protein [Medicago truncatula]	RecName: Full=Pirin-like protein 2 {ECO:0000305}; AltName: Full=PIRIN2 {ECO:0000303|PubMed:24947605}; AltName: Full=Pirin-like protein At2g43120 {ECO:0000305};	SubName: Full=Pirin-like plant protein {ECO:0000313|EMBL:KEH21459.1};	--	GO:0005829,cytosol; GO:0005634,nucleus; GO:0005886,plasma membrane; GO:0046872,metal ion binding; GO:0030414,peptidase inhibitor activity; GO:0042742,defense response to bacterium	Protein of unknown function (DUF861)
MS.gene001315	11.899	3.573	7.42186e-13	1.05265e-11	up	K13418 somatic embryogenesis receptor kinase 1 [EC:2.7.10.1 2.7.11.1] | (RefSeq) serk1; somatic embryogenesis receptor-like kinase 1 precursor (A)	LRR receptor-like kinase [Medicago truncatula]	RecName: Full=Protein NSP-INTERACTING KINASE 2; EC=2.7.11.1; AltName: Full=LRR receptor-like serine/threonine-protein kinase NIK2; Flags: Precursor;	SubName: Full=LRR receptor-like kinase {ECO:0000313|EMBL:AES75836.2};	--	GO:0016021,integral component of membrane; GO:0005886,plasma membrane; GO:0005524,ATP binding; GO:0004675,transmembrane receptor protein serine/threonine kinase activity; GO:0007166,cell surface receptor signaling pathway; GO:0006952,defense response; GO:0006468,protein phosphorylation; GO:0016032,viral process	Leucine Rich repeats (2 copies)
MS.gene001319	2.129	1.09	0.00874753	0.020535	up	K01358 ATP-dependent Clp protease, protease subunit [EC:3.4.21.92] | (RefSeq) ATP-dependent Clp protease proteolytic protein (A)	clp protease proteolytic subunit (chloroplast) [Medicago sativa]	RecName: Full=ATP-dependent Clp protease proteolytic subunit {ECO:0000255|HAMAP-Rule:MF_00444}; EC=3.4.21.92 {ECO:0000255|HAMAP-Rule:MF_00444}; AltName: Full=Endopeptidase Clp {ECO:0000255|HAMAP-Rule:MF_00444};	RecName: Full=ATP-dependent Clp protease proteolytic subunit {ECO:0000256|RuleBase:RU003567}; EC=3.4.21.92 {ECO:0000256|RuleBase:RU000549};	ATP-dependent Clp protease, proteolytic subunit	GO:0009570,chloroplast stroma; GO:0004252,serine-type endopeptidase activity	Clp protease
MS.gene001321	25.85	4.692	1.20061e-08	9.50928e-08	up	K01051 pectinesterase [EC:3.1.1.11] | (RefSeq) pectinesterase/pectinesterase inhibitor (A)	pectinesterase/pectinesterase inhibitor [Medicago truncatula]	RecName: Full=Pectinesterase 2.1; Short=PE 2.1; EC=3.1.1.11; AltName: Full=Pectin methylesterase 2.1; Flags: Precursor;	RecName: Full=Pectinesterase {ECO:0000256|RuleBase:RU000589}; EC=3.1.1.11 {ECO:0000256|RuleBase:RU000589};	--	GO:0071944,cell periphery; GO:0005618,cell wall; GO:0005576,extracellular region; GO:0045330,aspartyl esterase activity; GO:0030599,pectinesterase activity; GO:0046910,pectinesterase inhibitor activity; GO:0042545,cell wall modification; GO:0009835,fruit ripening; GO:0045490,pectin catabolic process	Pectinesterase
MS.gene001322	103.292	6.691	3.32857e-22	1.17259e-20	up	K01051 pectinesterase [EC:3.1.1.11] | (RefSeq) pectinesterase/pectinesterase inhibitor (A)	pectinesterase/pectinesterase inhibitor [Medicago truncatula]	RecName: Full=Pectinesterase/pectinesterase inhibitor; Includes: RecName: Full=Pectinesterase inhibitor; AltName: Full=Pectin methylesterase inhibitor; Includes: RecName: Full=Pectinesterase; Short=PE; EC=3.1.1.11; AltName: Full=Pectin methylesterase; Flags: Precursor;	RecName: Full=Pectinesterase {ECO:0000256|RuleBase:RU000589}; EC=3.1.1.11 {ECO:0000256|RuleBase:RU000589};	--	GO:0005618,cell wall; GO:0005576,extracellular region; GO:0045330,aspartyl esterase activity; GO:0004857,enzyme inhibitor activity; GO:0030599,pectinesterase activity; GO:0042545,cell wall modification; GO:0045490,pectin catabolic process	Plant invertase/pectin methylesterase inhibitor
MS.gene001323	117.457	6.876	1.00528e-07	6.84017e-07	up	K01051 pectinesterase [EC:3.1.1.11] | (RefSeq) pectinesterase/pectinesterase inhibitor (A)	pectinesterase/pectinesterase inhibitor [Medicago truncatula]	RecName: Full=Pectinesterase 2.1; Short=PE 2.1; EC=3.1.1.11; AltName: Full=Pectin methylesterase 2.1; Flags: Precursor;	RecName: Full=Pectinesterase {ECO:0000256|RuleBase:RU000589}; EC=3.1.1.11 {ECO:0000256|RuleBase:RU000589};	--	GO:0071944,cell periphery; GO:0005618,cell wall; GO:0005576,extracellular region; GO:0045330,aspartyl esterase activity; GO:0030599,pectinesterase activity; GO:0046910,pectinesterase inhibitor activity; GO:0042545,cell wall modification; GO:0009835,fruit ripening; GO:0045490,pectin catabolic process	Pectate lyase superfamily protein
MS.gene001325	2.758	1.464	0.00117847	0.0035157	up	K08247 methionine S-methyltransferase [EC:2.1.1.12] | (RefSeq) methionine S-methyltransferase (A)	PREDICTED: methionine S-methyltransferase isoform X2 [Cicer arietinum]	RecName: Full=Methionine S-methyltransferase; EC=2.1.1.12; AltName: Full=AdoMet:Met S-methyltransferase;	RecName: Full=Methionine S-methyltransferase {ECO:0000256|PROSITE-ProRule:PRU00888}; EC=2.1.1.12 {ECO:0000256|PROSITE-ProRule:PRU00888};	--	GO:0005829,cytosol; GO:0030732,methionine S-methyltransferase activity; GO:0030170,pyridoxal phosphate binding; GO:0008757,S-adenosylmethionine-dependent methyltransferase activity; GO:0009058,biosynthetic process; GO:0046500,S-adenosylmethionine metabolic process; GO:0001887,selenium compound metabolic process	Methyltransferase domain
MS.gene001330	0.324	-1.624	2.18882e-05	9.63749e-05	down	K13128 zinc finger CCHC domain-containing protein 8 | (RefSeq) proline-rich spliceosome-associated family protein, putative (A)	proline-rich spliceosome-associated family protein, putative [Medicago truncatula]	--	SubName: Full=Proline-rich spliceosome-associated family protein, putative {ECO:0000313|EMBL:KEH25294.1};	--	GO:0003676,nucleic acid binding; GO:0008270,zinc ion binding	--
MS.gene001335	22.823	4.512	0.00322164	0.00855691	up	K06911 uncharacterized protein | (RefSeq) pirin-like plant protein (A)	pirin-like plant protein [Medicago truncatula]	RecName: Full=Pirin-like protein 2 {ECO:0000305}; AltName: Full=PIRIN2 {ECO:0000303|PubMed:24947605}; AltName: Full=Pirin-like protein At2g43120 {ECO:0000305};	SubName: Full=Pirin-like plant protein {ECO:0000313|EMBL:KEH21459.1};	--	GO:0005829,cytosol; GO:0005634,nucleus; GO:0005886,plasma membrane; GO:0046872,metal ion binding; GO:0030414,peptidase inhibitor activity; GO:0042742,defense response to bacterium	Pirin
MS.gene001345	49.799	5.638	0.000340886	0.00115829	up	K04124 gibberellin 3-beta-dioxygenase [EC:1.14.11.15] | (RefSeq) gibberellin 2-beta-dioxygenase (A)	gibberellin 3-beta-hydroxylase [Medicago falcata]	RecName: Full=Gibberellin 3-beta-dioxygenase 1; EC=1.14.11.15; AltName: Full=GA 3-oxidase 1; AltName: Full=Gibberellin 3 beta-hydroxylase 1;	SubName: Full=Gibberellin 3-beta-hydroxylase {ECO:0000313|EMBL:ABP37818.1};	Iron/ascorbate family oxidoreductases	GO:0016707,gibberellin 3-beta-dioxygenase activity; GO:0046872,metal ion binding; GO:0009686,gibberellin biosynthetic process	non-haem dioxygenase in morphine synthesis N-terminal
MS.gene00135	5.298	2.406	0.0128855	0.0287341	up	--	polynucleotidyl transferase ribonuclease H-like superfamily protein [Trifolium pratense]	--	SubName: Full=LOW QUALITY PROTEIN: uncharacterized protein LOC101496021 {ECO:0000313|RefSeq:XP_012569818.1};	Predicted 3'-5' exonuclease	GO:0003676,nucleic acid binding	3'-5' exonuclease
MS.gene001351	12.964	3.696	7.73116e-05	0.000304217	up	K13430 serine/threonine-protein kinase PBS1 [EC:2.7.11.1] | (RefSeq) serine/threonine-protein kinase PBS1 (A)	brassinosteroid insensitive 1-associated receptor kinase [Medicago truncatula]	RecName: Full=Probable serine/threonine-protein kinase At1g01540; EC=2.7.11.1;	SubName: Full=Brassinosteroid insensitive 1-associated receptor kinase {ECO:0000313|EMBL:AES80271.1};	Serine/threonine protein kinase	GO:0016021,integral component of membrane; GO:0005886,plasma membrane; GO:0005524,ATP binding; GO:0004674,protein serine/threonine kinase activity; GO:0004675,transmembrane receptor protein serine/threonine kinase activity; GO:0007166,cell surface receptor signaling pathway; GO:0046777,protein autophosphorylation; GO:0006468,protein phosphorylation	Protein tyrosine kinase
MS.gene001353	0.461	-1.117	2.64532e-05	0.000114556	down	--	plant/F15D2-27 protein [Medicago truncatula]	--	SubName: Full=Plant/F15D2-27 protein {ECO:0000313|EMBL:AET04381.1};	--	--	Protein of unknown function (DUF1296)
MS.gene00136	6.143	2.619	0.00424036	0.0109013	up	--	hypothetical protein TSUD_409610 [Trifolium subterraneum]	--	SubName: Full=LOW QUALITY PROTEIN: uncharacterized protein LOC101496021 {ECO:0000313|RefSeq:XP_012569818.1};	Predicted 3'-5' exonuclease	GO:0003676,nucleic acid binding	3'-5' exonuclease
MS.gene001371	336.436	8.394	6.682e-11	7.35789e-10	up	K07408 cytochrome P450 family 1 subfamily A polypeptide 1 [EC:1.14.14.1] | (RefSeq) 3,9-dihydroxypterocarpan 6A-monooxygenase-like (A)	cytochrome P450 family flavone synthase [Medicago truncatula]	RecName: Full=Licodione synthase; EC=1.14.13.87; AltName: Full=(2S)-flavanone 2-hydroxylase; AltName: Full=CYP GE-5; AltName: Full=Cytochrome P450 93B1; AltName: Full=Flavone synthase II;	SubName: Full=Cytochrome P450 family flavone synthase {ECO:0000313|EMBL:KEH44074.1};	Cytochrome P450 CYP2 subfamily	GO:0016021,integral component of membrane; GO:0020037,heme binding; GO:0005506,iron ion binding; GO:0033771,licodione synthase activity	Cytochrome P450
MS.gene001374	8.169	3.03	6.17788e-06	3.04236e-05	up	K08726 soluble epoxide hydrolase / lipid-phosphate phosphatase [EC:3.3.2.10 3.1.3.76] | (RefSeq) uncharacterized protein LOC107492180 (A)	epoxide hydrolase [Medicago truncatula]	--	SubName: Full=Epoxide hydrolase {ECO:0000313|EMBL:AES82458.2};	Soluble epoxide hydrolase	GO:0016787,hydrolase activity	Serine aminopeptidase, S33
MS.gene001375	39.87	5.317	0.00189898	0.00536741	up	K08726 soluble epoxide hydrolase / lipid-phosphate phosphatase [EC:3.3.2.10 3.1.3.76] | (RefSeq) uncharacterized protein LOC107492180 (A)	epoxide hydrolase [Medicago truncatula]	--	SubName: Full=Epoxide hydrolase {ECO:0000313|EMBL:KEH24510.1};	Soluble epoxide hydrolase	GO:0016787,hydrolase activity	Chlorophyllase enzyme
MS.gene001381	0.445	-1.167	8.69694e-05	0.000338271	down	K02977 small subunit ribosomal protein S27Ae | (RefSeq) ubiquitin-40S ribosomal S27a-like protein (A)	ubiquitin-40S ribosomal S27a-like protein [Medicago truncatula]	RecName: Full=Ubiquitin-40S ribosomal protein S27a; Contains: RecName: Full=Ubiquitin; Contains: RecName: Full=40S ribosomal protein S27a; Flags: Precursor;	SubName: Full=Ubiquitin-40S ribosomal S27a-like protein {ECO:0000313|EMBL:AET04371.2};	Ubiquitin/40S ribosomal protein S27a fusion	GO:0005634,nucleus; GO:0005840,ribosome; GO:0046872,metal ion binding; GO:0003735,structural constituent of ribosome; GO:0006412,translation	DUF2407 ubiquitin-like domain
MS.gene001382	0.482	-1.053	0.00232964	0.00643254	down	K13217 pre-mRNA-processing factor 39 | (RefSeq) Pre-mRNA-processing factor 39, putative (A)	Pre-mRNA-processing factor 39, putative [Medicago truncatula]	--	SubName: Full=Pre-mRNA-processing factor 39, putative {ECO:0000313|EMBL:KEH20703.1};	mRNA processing protein	GO:0006396,RNA processing	Tetratricopeptide repeat
MS.gene001393	0.001	-9.717	1.70702e-19	4.75153e-18	down	--	cupin family protein [Medicago truncatula]	RecName: Full=Vicilin-like seed storage protein At2g18540; AltName: Full=Globulin At2g18540; Flags: Precursor;	SubName: Full=Cupin family protein {ECO:0000313|EMBL:AES94919.2};	--	GO:0045735,nutrient reservoir activity	Cupin
MS.gene001404	12.44	3.637	0.0049741	0.0125285	up	K20888 xyloglucan galactosyltransferase MUR3 [EC:2.4.1.-] | (RefSeq) xyloglucan galactosyltransferase KATAMARI-like protein (A)	xyloglucan galactosyltransferase KATAMARI-like protein [Medicago truncatula]	RecName: Full=Probable xyloglucan galactosyltransferase GT17 {ECO:0000305}; EC=2.4.1.- {ECO:0000305}; AltName: Full=Glycosyltransferase 17 {ECO:0000303|PubMed:15020758}; Short=AtGT17 {ECO:0000303|PubMed:15020758};	SubName: Full=Xyloglucan galactosyltransferase KATAMARI-like protein {ECO:0000313|EMBL:KEH40817.1};	Acetylglucosaminyltransferase EXT1/exostosin 1	GO:0000139,Golgi membrane; GO:0016021,integral component of membrane; GO:0016757,transferase activity, transferring glycosyl groups; GO:0006486,protein glycosylation	Exostosin family
MS.gene001409	2.219	1.15	0.00116167	0.00347116	up	K10355 actin, other eukaryote | (RefSeq) actin-101-like (A)	Actin-101 family, partial [Cajanus cajan]	RecName: Full=Actin-11;	SubName: Full=Actin-101 family {ECO:0000313|EMBL:KYP63117.1}; Flags: Fragment;	Actin and related proteins	GO:0009941,chloroplast envelope; GO:0009570,chloroplast stroma; GO:0005856,cytoskeleton; GO:0005739,mitochondrion; GO:0005886,plasma membrane; GO:0009506,plasmodesma; GO:0005524,ATP binding; GO:0005200,structural constituent of cytoskeleton	Actin
MS.gene00141	26.439	4.725	0.0174891	0.0372933	up	K01051 pectinesterase [EC:3.1.1.11] | (RefSeq) hypothetical protein (A)	pectinesterase [Medicago truncatula]	RecName: Full=Probable pectinesterase 67; Short=PE 67; EC=3.1.1.11; AltName: Full=Pectin methylesterase 67; Short=AtPME67; Flags: Precursor;	RecName: Full=Pectinesterase {ECO:0000256|RuleBase:RU000589}; EC=3.1.1.11 {ECO:0000256|RuleBase:RU000589};	--	GO:0005618,cell wall; GO:0005576,extracellular region; GO:0045330,aspartyl esterase activity; GO:0030599,pectinesterase activity; GO:0042545,cell wall modification; GO:0045490,pectin catabolic process	Pectinesterase
MS.gene001410	12.76	3.674	2.75772e-17	6.32298e-16	up	--	light-harvesting complex I chlorophyll A/B-binding protein [Medicago truncatula]	RecName: Full=Light-harvesting complex-like protein OHP2, chloroplastic {ECO:0000305}; AltName: Full=One-helix protein 2 {ECO:0000303|PubMed:12805611}; Flags: Precursor;	SubName: Full=Light-harvesting complex I chlorophyll A/B-binding protein {ECO:0000313|EMBL:AES62311.1};	--	GO:0009507,chloroplast; GO:0009534,chloroplast thylakoid; GO:0009535,chloroplast thylakoid membrane; GO:0016021,integral component of membrane; GO:0009642,response to light intensity	Chlorophyll A-B binding protein
MS.gene001411	366.584	8.518	6.37281e-11	7.03255e-10	up	K17500 integrin-linked kinase-associated serine/threonine phosphatase 2C [EC:3.1.3.16] | (RefSeq) WAT1-related protein At3g18200 isoform X1 (A)	auxin-induced 5NG4-like protein [Medicago truncatula]	RecName: Full=WAT1-related protein At4g08290;	RecName: Full=WAT1-related protein {ECO:0000256|RuleBase:RU363077};	--	GO:0016021,integral component of membrane; GO:0005886,plasma membrane; GO:0015171,amino acid transmembrane transporter activity; GO:0032973,amino acid export across plasma membrane; GO:0080144,amino acid homeostasis; GO:0043090,amino acid import	Triose-phosphate Transporter family
MS.gene001419	6.948	2.797	0.000215117	0.000765123	up	K08472 mlo protein | (RefSeq) seven transmembrane MLO family protein (A)	seven transmembrane MLO family protein [Medicago truncatula]	RecName: Full=MLO-like protein 4; Short=AtMlo4;	RecName: Full=MLO-like protein {ECO:0000256|RuleBase:RU280816};	--	GO:0016021,integral component of membrane; GO:0005886,plasma membrane; GO:0005516,calmodulin binding; GO:0006952,defense response; GO:0009607,response to biotic stimulus	Mlo family
MS.gene001420	159.577	7.318	8.4137e-55	1.73896e-52	up	K02639 ferredoxin | (RefSeq) 2Fe-2S ferredoxin superfamily protein (A)	2Fe-2S ferredoxin superfamily protein [Medicago truncatula]	RecName: Full=Ferredoxin-1, chloroplastic; AltName: Full=Ferredoxin I; Flags: Precursor;	RecName: Full=Ferredoxin {ECO:0000256|RuleBase:RU364001};	--	GO:0009507,chloroplast; GO:0051537,2 iron, 2 sulfur cluster binding; GO:0009055,electron transfer activity; GO:0046872,metal ion binding	2Fe-2S iron-sulfur cluster binding domain
MS.gene001425	5.866	2.552	4.92226e-08	3.52656e-07	up	K12741 heterogeneous nuclear ribonucleoprotein A1/A3 | (RefSeq) RNA-binding protein Musashi homolog 2 (A)	myb-like transcription factor family protein [Medicago truncatula]	RecName: Full=Protein PHR1-LIKE 1; AltName: Full=Myb-like transcription factor 1;	SubName: Full=Myb-like transcription factor family protein {ECO:0000313|EMBL:KEH24580.1};	--	GO:0005634,nucleus; GO:0003677,DNA binding; GO:0003700,DNA-binding transcription factor activity; GO:0006351,transcription, DNA-templated	Myb-like DNA-binding domain
MS.gene001432	2.964	1.567	0.00173702	0.00495438	up	K15042 importin subunit alpha-6/7 | (RefSeq) importin subunit alpha-2 (A)	PREDICTED: importin subunit alpha-2 [Cicer arietinum]	RecName: Full=Importin subunit alpha-1 {ECO:0000305}; Short=IMPa-1 {ECO:0000303|PubMed:18836040}; AltName: Full=Karyopherin subunit alpha-1; Short=KAP-alpha-1;	RecName: Full=Importin subunit alpha {ECO:0000256|PIRNR:PIRNR005673};	Karyopherin (importin) alpha	GO:0005618,cell wall; GO:0005829,cytosol; GO:0005635,nuclear envelope; GO:0005643,nuclear pore; GO:0005730,nucleolus; GO:0005654,nucleoplasm; GO:0008139,nuclear localization sequence binding; GO:0008565,protein transporter activity; GO:0006607,NLS-bearing protein import into nucleus; GO:0006606,protein import into nucleus	Rapamycin-insensitive companion of mTOR RasGEF_N domain
MS.gene001439	4.173	2.061	0.00224176	0.00621733	up	K00616 transaldolase [EC:2.2.1.2] | (RefSeq) transaldolase family protein (A)	transaldolase family protein [Medicago truncatula]	--	SubName: Full=Transaldolase family protein {ECO:0000313|EMBL:AES77268.1};	Transaldolase	GO:0005737,cytoplasm; GO:0004801,sedoheptulose-7-phosphate:D-glyceraldehyde-3-phosphate glyceronetransferase activity; GO:0005975,carbohydrate metabolic process; GO:0006098,pentose-phosphate shunt	Transaldolase/Fructose-6-phosphate aldolase
MS.gene001445	0.33	-1.599	0.00387685	0.0100697	down	K01056 peptidyl-tRNA hydrolase, PTH1 family [EC:3.1.1.29] | (RefSeq) peptidyl-tRNA hydrolase family protein (A)	peptidyl-tRNA hydrolase family protein [Medicago truncatula]	RecName: Full=Peptidyl-tRNA hydrolase, chloroplastic; EC=3.1.1.29; AltName: Full=C-PTH; Flags: Precursor;	SubName: Full=Peptidyl-tRNA hydrolase family protein {ECO:0000313|EMBL:AET05306.1};	Peptidyl-tRNA hydrolase	GO:0009507,chloroplast; GO:0009570,chloroplast stroma; GO:0004045,aminoacyl-tRNA hydrolase activity	Peptidyl-tRNA hydrolase
MS.gene001446	0.135	-2.889	1.7134e-05	7.71356e-05	down	K02879 large subunit ribosomal protein L17 | (RefSeq) 50S ribosomal protein L17 (A)	50S ribosomal protein L17 [Medicago truncatula]	RecName: Full=50S ribosomal protein L17, chloroplastic {ECO:0000303|PubMed:10874046}; AltName: Full=CL17; AltName: Full=Chloroplastic large ribosomal subunit protein bL17c {ECO:0000303|PubMed:28007896}; Flags: Precursor;	SubName: Full=50S ribosomal protein L17 {ECO:0000313|EMBL:AET05307.2};	Mitochondrial/chloroplast ribosomal protein L17	GO:0009507,chloroplast; GO:0005840,ribosome; GO:0019843,rRNA binding; GO:0003735,structural constituent of ribosome; GO:0006412,translation	Ribosomal protein L17
MS.gene001459	0.236	-2.082	3.31227e-07	2.06484e-06	down	K13115 coiled-coil domain-containing protein 130 | (RefSeq) coiled-coil protein (A)	coiled-coil protein [Medicago truncatula]	--	SubName: Full=Coiled-coil protein {ECO:0000313|EMBL:AES62085.1};	C2C2-type Zn-finger protein	--	Family of unknown function (DUF572)
MS.gene00146	0.202	-2.31	2.04567e-10	2.10875e-09	down	--	prefoldin protein [Medicago truncatula]	RecName: Full=Probable prefoldin subunit 3;	RecName: Full=Prefoldin subunit 3 {ECO:0000256|PIRNR:PIRNR016396};	Molecular chaperone Prefoldin, subunit 3	GO:0005829,cytosol; GO:0005844,polysome; GO:0016272,prefoldin complex; GO:0015631,tubulin binding; GO:0007017,microtubule-based process; GO:0006457,protein folding; GO:0007021,tubulin complex assembly	Prefoldin subunit
MS.gene001462	33.716	5.075	0.00044794	0.00148155	up	K00645 [acyl-carrier-protein] S-malonyltransferase [EC:2.3.1.39] | (RefSeq) malonyl-CoA-acyl carrier protein transacylase, mitochondrial (A)	PREDICTED: malonyl-CoA-acyl carrier protein transacylase, mitochondrial [Cicer arietinum]	--	SubName: Full=malonyl-CoA-acyl carrier protein transacylase, mitochondrial {ECO:0000313|RefSeq:XP_004500316.1};	Malonyl-CoA:ACP transacylase	GO:0004314,[acyl-carrier-protein] S-malonyltransferase activity; GO:0008152,metabolic process	Starter unit:ACP transacylase in aflatoxin biosynthesis
MS.gene001469	3.705	1.889	0.00315901	0.00841189	up	--	GTPase-activator protein for Rho-like GTPase family protein [Medicago truncatula]	RecName: Full=Rho GTPase-activating protein 7; AltName: Full=Rho-type GTPase-activating protein 7;	SubName: Full=GTPase-activator protein for Rho-like GTPase family protein {ECO:0000313|EMBL:AET00208.2};	Rho-GTPase activating protein	GO:0009535,chloroplast thylakoid membrane; GO:0005737,cytoplasm; GO:0005886,plasma membrane; GO:0005096,GTPase activator activity; GO:0009920,cell plate formation involved in plant-type cell wall biogenesis; GO:0043087,regulation of GTPase activity; GO:0007165,signal transduction	Leucine-zipper of ternary complex factor MIP1
MS.gene001477	16.14	4.013	0.00595404	0.0146565	up	K13065 shikimate O-hydroxycinnamoyltransferase [EC:2.3.1.133] | (RefSeq) HXXXD-type acyl-transferase family protein (A)	HXXXD-type acyl-transferase family protein [Medicago truncatula]	RecName: Full=Omega-hydroxypalmitate O-feruloyl transferase; EC=2.3.1.188; AltName: Full=Omega-hydroxyacid hydroxycinnamoyltransferase; AltName: Full=Protein ALIPHATIC SUBERIN FERULOYL TRANSFERASE;	SubName: Full=HXXXD-type acyl-transferase family protein {ECO:0000313|EMBL:AES80784.1};	--	GO:0050734,hydroxycinnamoyltransferase activity; GO:0102406,omega-hydroxypalmitate O-sinapoyl transferase activity; GO:0052325,cell wall pectin biosynthetic process; GO:0010345,suberin biosynthetic process	Transferase family
MS.gene001482	22.011	4.46	0.0220457	0.0454242	up	K19996 phosphatidylinositol transfer protein SFH5 | (RefSeq) patellin-4 (A)	Sec14p-like phosphatidylinositol transfer family protein [Medicago truncatula]	RecName: Full=Patellin-4;	SubName: Full=Sec14p-like phosphatidylinositol transfer family protein {ECO:0000313|EMBL:KEH37089.1};	Phosphatidylinositol transfer protein SEC14 and related proteins	GO:0005829,cytosol; GO:0005634,nucleus; GO:0005886,plasma membrane; GO:0008289,lipid binding; GO:0007049,cell cycle; GO:0051301,cell division	CRAL/TRIO, N-terminal domain
MS.gene001485	0.005	-7.538	5.13649e-07	3.09565e-06	down	--	Ripening related protein family [Medicago truncatula]	RecName: Full=Kiwellin; AltName: Allergen=Act d 5; Contains: RecName: Full=Kissper; Contains: RecName: Full=KiTH-3; Contains: RecName: Full=KiTH-1; Contains: RecName: Full=KiTH-2;	SubName: Full=Ripening related protein family {ECO:0000313|EMBL:KEH39367.1};	--	GO:0005576,extracellular region	Barwin family
MS.gene00149	0.491	-1.027	0.00256664	0.00700955	down	K01102 pyruvate dehydrogenase phosphatase [EC:3.1.3.43] | (RefSeq) serine/threonine phosphatase family, 2C domain protein (A)	serine/threonine phosphatase family, 2C domain protein [Medicago truncatula]	RecName: Full=Probable protein phosphatase 2C 42; Short=AtPP2C42; EC=3.1.3.16;	SubName: Full=Serine/threonine phosphatase family, 2C domain protein {ECO:0000313|EMBL:AES64972.1};	Protein phosphatase 2C/pyruvate dehydrogenase (lipoamide) phosphatase	GO:0046872,metal ion binding; GO:0004722,protein serine/threonine phosphatase activity	Stage II sporulation protein E (SpoIIE)
MS.gene00150	30.922	4.951	0.00383581	0.00997119	up	K00679 phospholipid:diacylglycerol acyltransferase [EC:2.3.1.158] | (RefSeq) hypothetical protein (A)	GDSL-like lipase/acylhydrolase [Medicago truncatula]	RecName: Full=GDSL esterase/lipase At4g16230; EC=3.1.1.-; AltName: Full=Extracellular lipase At4g16230; Flags: Precursor;	SubName: Full=GDSL-like lipase/acylhydrolase {ECO:0000313|EMBL:AES64973.1};	--	GO:0005576,extracellular region; GO:0016788,hydrolase activity, acting on ester bonds; GO:0016042,lipid catabolic process	GDSL-like Lipase/Acylhydrolase
MS.gene001506	12.684	3.665	0.00864595	0.02033	up	K13422 transcription factor MYC2 | (RefSeq) transcription factor MYC4-like (A)	bHLH transcription factor [Medicago truncatula]	RecName: Full=Basic helix-loop-helix protein A;	SubName: Full=BHLH transcription factor {ECO:0000313|EMBL:AKN79606.1};	--	GO:0005634,nucleus; GO:0046983,protein dimerization activity; GO:0009813,flavonoid biosynthetic process; GO:0006355,regulation of transcription, DNA-templated; GO:0006351,transcription, DNA-templated	Helix-loop-helix DNA-binding domain
MS.gene001512	0.041	-4.598	1.03778e-08	8.29581e-08	down	K14638 solute carrier family 15 (peptide/histidine transporter), member 3/4 | (RefSeq) protein NRT1/ PTR FAMILY 8.1 (A)	peptide/nitrate transporter [Medicago truncatula]	RecName: Full=Protein NRT1/ PTR FAMILY 2.11; Short=AtNPF2.11; AltName: Full=Nitrate transporter 1.10; AltName: Full=Protein GLUCOSINOLATE TRANSPORTER-2;	SubName: Full=Peptide/nitrate transporter {ECO:0000313|EMBL:AES91176.2};	H+/oligopeptide symporter	GO:0016021,integral component of membrane; GO:0005886,plasma membrane; GO:0009506,plasmodesma; GO:0090448,glucosinolate:proton symporter activity; GO:1901349,glucosinolate transport; GO:0090449,phloem glucosinolate loading; GO:0080167,response to karrikin	POT family
MS.gene00153	27.709	4.792	0.00133726	0.00393053	up	--	--	--	--	--	--	--
MS.gene001533	0.305	-1.714	2.71152e-05	0.000117135	down	K14638 solute carrier family 15 (peptide/histidine transporter), member 3/4 | (RefSeq) protein NRT1/ PTR FAMILY 2.13-like (A)	peptide/nitrate transporter [Medicago truncatula]	RecName: Full=Protein NRT1/ PTR FAMILY 2.13; Short=AtNPF2.13; AltName: Full=Nitrate transporter 1.7;	SubName: Full=Peptide/nitrate transporter {ECO:0000313|EMBL:AES96516.1};	H+/oligopeptide symporter	GO:0016021,integral component of membrane; GO:0005886,plasma membrane; GO:0080054,low-affinity nitrate transmembrane transporter activity; GO:0015293,symporter activity; GO:0042128,nitrate assimilation; GO:0015706,nitrate transport	POT family
MS.gene001557	232.471	7.861	2.04853e-08	1.56331e-07	up	K23637 WAP four-disulfide core domain protein 3 | (RefSeq) hypothetical protein (A)	leginsulin related MtN11/16/17 family [Medicago truncatula]	RecName: Full=Albumin-1 D; AltName: Full=PA1 D; AltName: Full=PsaA1b012; Contains: RecName: Full=Albumin-1 D chain b; AltName: Full=Leginsulin D; AltName: Full=PA1b D; Contains: RecName: Full=Albumin-1 D chain a; AltName: Full=PA1a D; Flags: Precursor;	SubName: Full=Leginsulin related MtN11/16/17 family {ECO:0000313|EMBL:KEH33346.1};	--	GO:0045735,nutrient reservoir activity; GO:0090729,toxin activity	Albumin I chain b
MS.gene001559	3.159	1.659	0.0013978	0.00408871	up	K15172 transcription elongation factor SPT5 | (RefSeq) putative transcription elongation factor SPT5 homolog 1 (A)	transcription elongation factor Spt5-like protein, putative [Medicago truncatula]	RecName: Full=Protein RNA-directed DNA methylation 3 {ECO:0000303|PubMed:19410546}; AltName: Full=KOW domain-containing transcription factor 1 {ECO:0000303|PubMed:19410546}; AltName: Full=Protein SPT5-like {ECO:0000303|PubMed:19343051};	SubName: Full=Transcription elongation factor Spt5-like protein, putative {ECO:0000313|EMBL:KEH44273.1};	RNA polymerase II transcription elongation factor DSIF/SUPT5H/SPT5	GO:0032044,DSIF complex; GO:0005654,nucleoplasm; GO:0003682,chromatin binding; GO:0003677,DNA binding; GO:0003729,mRNA binding; GO:0003723,RNA binding; GO:0006342,chromatin silencing; GO:0006306,DNA methylation; GO:0016458,gene silencing; GO:0006397,mRNA processing; GO:0030422,production of siRNA involved in RNA interference; GO:0006357,regulation of transcription by RNA polymerase II; GO:0080188…	KOW motif
MS.gene001560	5.996	2.584	0.0204264	0.0425573	up	K03263 translation initiation factor 5A | (RefSeq) eukaryotic translation initiation factor 5A (A)	unknown [Glycine max]	RecName: Full=Eukaryotic translation initiation factor 5A-2; Short=eIF-5A-2;	SubName: Full=Uncharacterized protein {ECO:0000313|EMBL:ACU16229.1, ECO:0000313|EnsemblPlants:GLYMA01G06600.2};	Translation initiation factor 5A (eIF-5A)	GO:0043022,ribosome binding; GO:0003746,translation elongation factor activity; GO:0003743,translation initiation factor activity; GO:0045901,positive regulation of translational elongation; GO:0045905,positive regulation of translational termination; GO:0006452,translational frameshifting	Eukaryotic elongation factor 5A hypusine, DNA-binding OB fold
MS.gene001561	0.493	-1.021	0.0113666	0.0258021	down	K13424 WRKY transcription factor 33 | (RefSeq) probable WRKY transcription factor 33 (A)	unknown [Medicago truncatula]	RecName: Full=Probable WRKY transcription factor 32; AltName: Full=WRKY DNA-binding protein 32;	SubName: Full=Uncharacterized protein {ECO:0000313|EMBL:AFK33854.1};	--	GO:0005634,nucleus; GO:0003700,DNA-binding transcription factor activity; GO:0043565,sequence-specific DNA binding; GO:0006351,transcription, DNA-templated	WRKY DNA -binding domain
MS.gene001564	0.203	-2.302	0.00823726	0.019479	down	K02126 F-type H+-transporting ATPase subunit a | (Kazusa) Ljmitog3v0000550.1; - (A)	hypothetical protein (mitochondrion) [Vicia faba]	--	SubName: Full=Uncharacterized protein {ECO:0000313|EMBL:AGC78941.1};	--	GO:0016021,integral component of membrane; GO:0005739,mitochondrion	--
MS.gene001567	0.06	-4.048	0.0182398	0.0386429	down	K02256 cytochrome c oxidase subunit 1 [EC:7.1.1.9] | (GenBank) cytochrome c oxidase subunit 1 (A)	hypothetical protein TanjilG_04922 [Lupinus angustifolius]	RecName: Full=Cytochrome c oxidase subunit 1; EC=1.9.3.1; AltName: Full=Cytochrome c oxidase polypeptide I;	RecName: Full=Cytochrome c oxidase subunit 1 {ECO:0000256|RuleBase:RU000369}; EC=1.9.3.1 {ECO:0000256|RuleBase:RU000369};	Cytochrome c oxidase, subunit I	GO:0016021,integral component of membrane; GO:0005743,mitochondrial inner membrane; GO:0045277,respiratory chain complex IV; GO:0004129,cytochrome-c oxidase activity; GO:0020037,heme binding; GO:0005506,iron ion binding; GO:0009060,aerobic respiration; GO:0006119,oxidative phosphorylation	Cytochrome C and Quinol oxidase polypeptide I
MS.gene00158	5.112	2.354	2.76167e-17	6.33037e-16	up	K01648 ATP citrate (pro-S)-lyase [EC:2.3.3.8] | (RefSeq) ATP:citrate lyase (A)	ATP:citrate lyase [Medicago truncatula]	RecName: Full=ATP-citrate synthase beta chain protein 1; Short=ATP-citrate synthase B-1; EC=2.3.3.8; AltName: Full=ATP-citrate lyase B-1; AltName: Full=Citrate cleavage enzyme B-1;	SubName: Full=ATP-citrate lyase/succinyl-CoA ligase {ECO:0000313|EMBL:ABN07962.1}; SubName: Full=ATP:citrate lyase {ECO:0000313|EMBL:AES64989.1};	ATP-citrate lyase	GO:0005829,cytosol; GO:0005524,ATP binding; GO:0003878,ATP citrate synthase activity; GO:0016829,lyase activity; GO:0046872,metal ion binding; GO:0006629,lipid metabolic process	CoA binding domain
MS.gene00159	6.523	2.706	2.97415e-05	0.000127451	up	--	iron-sulfur-binding 4Fe-4S ferredoxin [Medicago truncatula]	--	SubName: Full=4Fe-4S ferredoxin, iron-sulfur binding {ECO:0000313|EMBL:ABN07967.1}; SubName: Full=Iron-sulfur-binding 4Fe-4S ferredoxin {ECO:0000313|EMBL:AES64994.2};	--	--	4Fe-4S dicluster domain
MS.gene00160	3.321	1.732	0.000371985	0.00125227	up	K00128 aldehyde dehydrogenase (NAD+) [EC:1.2.1.3] | (RefSeq) hypothetical protein (A)	NAD-dependent aldehyde dehydrogenase family protein [Medicago truncatula]	RecName: Full=Aldehyde dehydrogenase 22A1; EC=1.2.1.3; AltName: Full=Novel aldehyde dehydrogenase family 22 member A1; Flags: Precursor;	SubName: Full=Aldehyde dehydrogenase {ECO:0000313|EMBL:ABN07971.1}; SubName: Full=NAD-dependent aldehyde dehydrogenase family protein {ECO:0000313|EMBL:AES64997.1};	Betaine aldehyde dehydrogenase	GO:0005783,endoplasmic reticulum; GO:0005576,extracellular region; GO:0004029,aldehyde dehydrogenase (NAD) activity	Aldehyde dehydrogenase family
MS.gene001610	11.733	3.553	9.60519e-12	1.18651e-10	up	K01802 peptidylprolyl isomerase [EC:5.2.1.8] | (RefSeq) peptidyl-prolyl cis-trans isomerase FKBP18, chloroplastic (A)	FKBP-type peptidyl-prolyl cis-trans isomerase [Medicago truncatula]	RecName: Full=Peptidyl-prolyl cis-trans isomerase FKBP18, chloroplastic; Short=PPIase FKBP18; EC=5.2.1.8; AltName: Full=FK506-binding protein 18; Short=AtFKBP18; AltName: Full=Immunophilin FKBP18; AltName: Full=Rotamase; Flags: Precursor;	RecName: Full=Peptidylprolyl isomerase {ECO:0000256|PROSITE-ProRule:PRU00277}; EC=5.2.1.8 {ECO:0000256|PROSITE-ProRule:PRU00277};	FKBP-type peptidyl-prolyl cis-trans isomerase	GO:0009507,chloroplast; GO:0009543,chloroplast thylakoid lumen; GO:0005737,cytoplasm; GO:0031977,thylakoid lumen; GO:0005528,FK506 binding; GO:0003755,peptidyl-prolyl cis-trans isomerase activity; GO:0061077,chaperone-mediated protein folding	FKBP-type peptidyl-prolyl cis-trans isomerase
MS.gene001617	20.678	4.37	0.00652687	0.0158726	up	K05857 phosphatidylinositol phospholipase C, delta [EC:3.1.4.11] | (RefSeq) phosphoinositide-specific phospholipase C family protein (A)	phosphoinositide-specific phospholipase C family protein [Medicago truncatula]	RecName: Full=Phosphoinositide phospholipase C 1; EC=3.1.4.11; AltName: Full=Phosphoinositide phospholipase PLC1; Short=AtPLC1; Short=AtPLC1S; Short=PI-PLC1;	RecName: Full=Phosphoinositide phospholipase C {ECO:0000256|RuleBase:RU361133}; EC=3.1.4.11 {ECO:0000256|RuleBase:RU361133};	Phosphoinositide-specific phospholipase C	GO:0005622,intracellular; GO:0005886,plasma membrane; GO:0004435,phosphatidylinositol phospholipase C activity; GO:0004629,phospholipase C activity; GO:0004871,NA; GO:0009738,abscisic acid-activated signaling pathway; GO:0035556,intracellular signal transduction; GO:0016042,lipid catabolic process; GO:0009737,response to abscisic acid; GO:0009409,response to cold; GO:0009651,response to salt stre…	Phosphatidylinositol-specific phospholipase C, Y domain
MS.gene001656	31.401	4.973	0.00407624	0.0105282	up	K09286 EREBP-like factor | (RefSeq) ethylene response factor (A)	ethylene response factor [Medicago truncatula]	RecName: Full=Ethylene-responsive transcription factor ERF060;	SubName: Full=Ethylene response factor {ECO:0000313|EMBL:KEH20859.1};	--	GO:0005634,nucleus; GO:0003677,DNA binding; GO:0003700,DNA-binding transcription factor activity; GO:0009873,ethylene-activated signaling pathway; GO:0006351,transcription, DNA-templated	AP2 domain
MS.gene00166	0.02	-5.66	0.000640722	0.00203984	down	K05953 nicotianamine synthase [EC:2.5.1.43] | (RefSeq) nicotianamine synthase-like protein (A)	nicotianamine synthase-like protein [Medicago truncatula]	RecName: Full=Nicotianamine synthase; EC=2.5.1.43; AltName: Full=Chloronerva; AltName: Full=S-adenosyl-L-methionine:S-adenosyl-L-methionine:S-adenosyl-methionine 3-amino-3-carboxypropyltransferase;	SubName: Full=Nicotianamine synthase {ECO:0000313|EMBL:ABN07977.1}; SubName: Full=Nicotianamine synthase-like protein {ECO:0000313|EMBL:AES65004.1};	--	GO:0030410,nicotianamine synthase activity; GO:0030418,nicotianamine biosynthetic process	Methyltransferase domain
MS.gene001664	3.043	1.606	0.000105975	0.000404492	up	K20456 oxysterol-binding protein 1 | (RefSeq) hypothetical protein (A)	aluminum-activated citrate transporter isoform A [Medicago sativa]	RecName: Full=Protein DETOXIFICATION 42 {ECO:0000303|PubMed:11739388}; Short=AtDTX42 {ECO:0000303|PubMed:11739388}; AltName: Full=Aluminum-activated citrate transporter {ECO:0000303|PubMed:18826429}; AltName: Full=AtMATE {ECO:0000303|PubMed:18826429}; AltName: Full=FRD-like protein {ECO:0000303|PubMed:12172022}; AltName: Full=Multidrug and toxic compound extrusion protein 42 {ECO:0000305}; Short=…	RecName: Full=Protein DETOXIFICATION {ECO:0000256|RuleBase:RU004914}; AltName: Full=Multidrug and toxic compound extrusion protein {ECO:0000256|RuleBase:RU004914};	Uncharacterized membrane protein, predicted efflux pump	GO:0016021,integral component of membrane; GO:0005886,plasma membrane; GO:0015297,antiporter activity; GO:0015137,citrate transmembrane transporter activity; GO:0015238,drug transmembrane transporter activity; GO:0015746,citrate transport; GO:0010044,response to aluminum ion	Polysaccharide biosynthesis C-terminal domain
MS.gene001665	68.598	6.1	9.47941e-09	7.62956e-08	up	K10999 cellulose synthase A [EC:2.4.1.12] | (RefSeq) cellulose synthase-like protein (A)	cellulose synthase-like protein [Medicago truncatula]	RecName: Full=Cellulose synthase A catalytic subunit 7 [UDP-forming]; Short=AtCesA7; EC=2.4.1.12; AltName: Full=Protein FRAGILE FIBER 5; AltName: Full=Protein IRREGULAR XYLEM 3; Short=AtIRX3;	RecName: Full=Cellulose synthase {ECO:0000256|RuleBase:RU361116}; EC=2.4.1.12 {ECO:0000256|RuleBase:RU361116};	--	GO:0010330,cellulose synthase complex; GO:0009507,chloroplast; GO:0005794,Golgi apparatus; GO:0016021,integral component of membrane; GO:0005886,plasma membrane; GO:0016760,cellulose synthase (UDP-forming) activity; GO:0046872,metal ion binding; GO:0030244,cellulose biosynthetic process; GO:0009832,plant-type cell wall biogenesis; GO:0009833,plant-type primary cell wall biogenesis; GO:0009834,pla…	Glycosyl transferase family 2
MS.gene001667	12.041	3.59	2.08359e-06	1.12329e-05	up	K20718 LRR receptor-like serine/threonine-protein kinase ERECTA [EC:2.7.11.1] | (RefSeq) LRR receptor-like kinase family protein (A)	LRR receptor-like kinase family protein [Medicago truncatula]	RecName: Full=LRR receptor-like serine/threonine-protein kinase ERECTA {ECO:0000303|PubMed:8624444}; EC=2.7.11.1; AltName: Full=Protein QUANTITATIVE RESISTANCE TO PLECTOSPHAERELLA 1; AltName: Full=Protein QUANTITATIVE RESISTANCE TO RALSTONIA SOLANACEARUM 1; AltName: Full=Protein TRANSPIRATION EFFICIENCY 1; Flags: Precursor;	SubName: Full=LRR receptor-like kinase family protein {ECO:0000313|EMBL:KEH39916.1};	--	GO:0016021,integral component of membrane; GO:0005739,mitochondrion; GO:0005886,plasma membrane; GO:0005524,ATP binding; GO:0042277,peptide binding; GO:0004674,protein serine/threonine kinase activity; GO:0019199,transmembrane receptor protein kinase activity; GO:0070370,cellular heat acclimation; GO:0042742,defense response to bacterium; GO:0050832,defense response to fungus; GO:0048281,inflores…	Leucine Rich Repeat
MS.gene001670	0.45	-1.151	0.00647641	0.0157667	down	K12598 ATP-dependent RNA helicase DOB1 [EC:3.6.4.13] | (RefSeq) superkiller viralicidic activity-like protein (A)	superkiller viralicidic activity-like protein [Medicago truncatula]	RecName: Full=DExH-box ATP-dependent RNA helicase DExH9 {ECO:0000305}; EC=3.6.4.13 {ECO:0000305}; AltName: Full=Protein MTR4 homolog {ECO:0000305}; Short=AtMTR4 {ECO:0000303|PubMed:21682783};	SubName: Full=Superkiller viralicidic activity-like protein {ECO:0000313|EMBL:AES80449.1};	Nuclear exosomal RNA helicase MTR4, DEAD-box superfamily	GO:0005730,nucleolus; GO:0005654,nucleoplasm; GO:0005634,nucleus; GO:0005524,ATP binding; GO:0004004,ATP-dependent RNA helicase activity; GO:0019843,rRNA binding; GO:0000460,maturation of 5.8S rRNA; GO:0006401,RNA catabolic process; GO:0031125,rRNA 3'-end processing; GO:0006364,rRNA processing	Type III restriction enzyme, res subunit
MS.gene001674	10.949	3.453	0.00278282	0.00752433	up	--	CHUP1-like protein [Medicago truncatula]	RecName: Full=Protein CHUP1, chloroplastic; AltName: Full=Protein CHLOROPLAST UNUSUAL POSITIONING 1;	SubName: Full=CHUP1-like protein {ECO:0000313|EMBL:AES62092.1};	--	GO:0009507,chloroplast; GO:0009707,chloroplast outer membrane; GO:0009902,chloroplast relocation	--
MS.gene00168	48.226	5.592	0.000400078	0.00133712	up	K14494 DELLA protein | (RefSeq) DELLA protein GAI1 (A)	GRAS family transcription factor [Medicago truncatula]	RecName: Full=DELLA protein RGL2; AltName: Full=GRAS family protein 15; Short=AtGRAS-15; AltName: Full=RGA-like protein 2; AltName: Full=Scarecrow-like protein 19; Short=AtSCL19;	SubName: Full=GRAS family transcription factor {ECO:0000313|EMBL:AES65006.1}; SubName: Full=GRAS transcription factor {ECO:0000313|EMBL:ABN07979.1};	--	GO:0005634,nucleus; GO:0003700,DNA-binding transcription factor activity; GO:0043565,sequence-specific DNA binding; GO:0000989,NA; GO:0030154,cell differentiation; GO:0006952,defense response; GO:0009908,flower development; GO:0009740,gibberellic acid mediated signaling pathway; GO:0009938,negative regulation of gibberellic acid mediated signaling pathway; GO:0010187,negative regulation of seed g…	GRAS domain family
MS.gene001682	13.929	3.8	9.55435e-13	1.33787e-11	up	K16224 senescence-induced receptor-like serine/threonine-protein kinase | (RefSeq) senescence-induced receptor-like serine/threonine-protein kinase (A)	carbohydrate-binding protein of the ER protein [Medicago truncatula]	RecName: Full=Receptor like protein 4 {ECO:0000303|PubMed:18434605}; Short=AtRLP4 {ECO:0000303|PubMed:18434605}; Flags: Precursor;	SubName: Full=Carbohydrate-binding protein of the ER protein {ECO:0000313|EMBL:KEH43453.1};	FOG: Leucine rich repeat	GO:0005768,endosome; GO:0005794,Golgi apparatus; GO:0016021,integral component of membrane; GO:0005802,trans-Golgi network	Malectin domain
MS.gene001684	14.557	3.864	2.19597e-22	7.85361e-21	up	K09287 RAV-like factor | (RefSeq) AP2/ERF and B3 domain transcription factor (A)	AP2/ERF and B3 domain transcription factor [Medicago truncatula]	RecName: Full=AP2/ERF and B3 domain-containing transcription repressor TEM1; AltName: Full=Protein TEMPRANILLO 1; AltName: Full=RAV1-like ethylene-responsive transcription factor TEM1;	SubName: Full=AP2/ERF and B3 domain transcription factor {ECO:0000313|EMBL:AES62073.1};	--	GO:0005634,nucleus; GO:0003677,DNA binding; GO:0003700,DNA-binding transcription factor activity; GO:0009873,ethylene-activated signaling pathway; GO:0048573,photoperiodism, flowering; GO:0006351,transcription, DNA-templated	AP2 domain
MS.gene001686	0.068	-3.877	2.02076e-13	3.05689e-12	down	K14491 two-component response regulator ARR-B family | (RefSeq) two-component response regulator ARR12-like (A)	myb-like transcription factor family protein [Medicago truncatula]	RecName: Full=Transcription factor HHO2 {ECO:0000305}; AltName: Full=MYB-domain transcription factor HHO2 {ECO:0000305}; AltName: Full=Protein HRS1 HOMOLOG 2 {ECO:0000303|PubMed:27016098};	SubName: Full=Myb-like transcription factor family protein {ECO:0000313|EMBL:AES62046.2};	--	GO:0005634,nucleus; GO:0003677,DNA binding; GO:0003700,DNA-binding transcription factor activity; GO:0055062,phosphate ion homeostasis; GO:0006355,regulation of transcription, DNA-templated; GO:0009737,response to abscisic acid; GO:0006351,transcription, DNA-templated	Myb-like DNA-binding domain
MS.gene001687	0.459	-1.123	0.021522	0.0444872	down	K02906 large subunit ribosomal protein L3 | (RefSeq) 50S ribosomal protein L3P (A)	50S ribosomal protein L3P [Medicago truncatula]	RecName: Full=50S ribosomal protein L3-2, chloroplastic; Flags: Precursor;	SubName: Full=50S ribosomal protein L3P {ECO:0000313|EMBL:AES62043.1};	Mitochondrial/chloroplast ribosomal protein L3	GO:0009507,chloroplast; GO:0005739,mitochondrion; GO:0005840,ribosome; GO:0019843,rRNA binding; GO:0003735,structural constituent of ribosome; GO:0006412,translation	Ribosomal protein L3
MS.gene001689	132.476	7.05	2.81173e-07	1.77571e-06	up	K19476 vacuolar protein sorting-associated protein IST1 | (RefSeq) hypothetical protein (A)	transmembrane amino acid transporter family protein [Medicago truncatula]	RecName: Full=Lysine histidine transporter-like 6;	SubName: Full=Transmembrane amino acid transporter family protein {ECO:0000313|EMBL:AES62039.2};	Amino acid transporters	GO:0016021,integral component of membrane; GO:0005886,plasma membrane; GO:0015171,amino acid transmembrane transporter activity; GO:0003333,amino acid transmembrane transport	Tryptophan/tyrosine permease family
MS.gene001695	31.475	4.976	0.00462259	0.0117582	up	--	hippocampus abundant transcript-like protein [Medicago truncatula]	--	SubName: Full=Hippocampus abundant transcript-like protein {ECO:0000313|EMBL:AES62023.1};	Predicted transporter ADD1 (major facilitator superfamily)	GO:0016021,integral component of membrane; GO:0055085,transmembrane transport	Major Facilitator Superfamily
MS.gene001700	351.071	8.456	1.09302e-07	7.38693e-07	up	K11303 histone acetyltransferase 1 [EC:2.3.1.48] | (RefSeq) histone acetyltransferase type B catalytic subunit-like (A)	legume lectin beta domain protein [Medicago truncatula]	RecName: Full=Putative bark agglutinin LECRPA3; Flags: Precursor; Fragment;	SubName: Full=Legume lectin beta domain protein {ECO:0000313|EMBL:KEH43378.1};	--	GO:0030246,carbohydrate binding; GO:0046872,metal ion binding	Legume-like lectin family
MS.gene001709	0.099	-3.344	9.24795e-16	1.81564e-14	down	K11322 enhancer of polycomb-like protein | (RefSeq) enhancer of polycomb-like protein 1 (A)	enhancer of polycomb-like transcription factor protein [Medicago truncatula]	--	RecName: Full=Enhancer of polycomb-like protein {ECO:0000256|RuleBase:RU361124};	Polycomb enhancer protein, EPC	GO:0032777,Piccolo NuA4 histone acetyltransferase complex; GO:0006357,regulation of transcription by RNA polymerase II; GO:0006351,transcription, DNA-templated	Enhancer of polycomb-like
MS.gene001713	2.906	1.539	0.00167766	0.00480539	up	K11252 histone H2B | (RefSeq) core histone H2A/H2B/H3/H4 (A)	putative histone H2B-like protein [Trifolium pratense]	RecName: Full=Probable histone H2B.1;	RecName: Full=Histone H2B {ECO:0000256|RuleBase:RU000451};	Histone H2B	GO:0000786,nucleosome; GO:0005634,nucleus; GO:0003677,DNA binding; GO:0046982,protein heterodimerization activity	Transcription initiation factor TFIID subunit A
MS.gene001719	0.436	-1.196	5.22661e-06	2.60964e-05	down	--	hypothetical protein MTR_1g492840 [Medicago truncatula]	--	SubName: Full=Uncharacterized protein {ECO:0000313|EMBL:KEH43426.1, ECO:0000313|EnsemblPlants:KEH43426};	--	--	--
MS.gene001721	74.124	6.212	9.77744e-09	7.85635e-08	up	K21995 unsaturated fatty acid epoxidase [EC:1.14.-.-] | (RefSeq) cytochrome P450 family 87 protein (A)	cytochrome P450 family 87 protein [Medicago truncatula]	RecName: Full=Cytochrome P450 77A3; EC=1.14.-.-;	SubName: Full=Cytochrome P450 family 87 protein {ECO:0000313|EMBL:KEH43423.1};	Cytochrome P450 CYP2 subfamily	GO:0016020,membrane; GO:0052722,fatty acid in-chain hydroxylase activity; GO:0020037,heme binding; GO:0005506,iron ion binding; GO:0016709,oxidoreductase activity, acting on paired donors, with incorporation or reduction of molecular oxygen, NAD(P)H as one donor, and incorporation of one atom of oxygen; GO:0010143,cutin biosynthetic process; GO:0044550,secondary metabolite biosynthetic process	Cytochrome P450
MS.gene001722	69.523	6.119	3.2913e-05	0.000139864	up	K01051 pectinesterase [EC:3.1.1.11] | (RefSeq) probable pectinesterase/pectinesterase inhibitor 58 (A)	trihelix transcription factor [Medicago truncatula]	RecName: Full=Trihelix transcription factor PTL; AltName: Full=Trihelix DNA-binding protein PETAL LOSS;	SubName: Full=Trihelix transcription factor {ECO:0000313|EMBL:KEH43422.1};	Transcription factor GT-2 and related proteins, contains trihelix DNA-binding/SANT domain	GO:0005634,nucleus; GO:0003677,DNA binding; GO:0003700,DNA-binding transcription factor activity; GO:0042803,protein homodimerization activity; GO:0048498,establishment of petal orientation; GO:0046621,negative regulation of organ growth; GO:0090428,perianth development; GO:0048441,petal development; GO:0009909,regulation of flower development; GO:0006355,regulation of transcription, DNA-template…	Myb-like DNA-binding domain
MS.gene001730	136.929	7.097	6.94799e-07	4.08352e-06	up	K13680 beta-mannan synthase [EC:2.4.1.32] | (RefSeq) cellulose synthase-like protein A1 (A)	cellulose synthase-like protein A1 [Medicago truncatula]	RecName: Full=Glucomannan 4-beta-mannosyltransferase 9; EC=2.4.1.32; AltName: Full=Cellulose synthase-like protein A9; Short=AtCslA9; AltName: Full=Glucomannan synthase; AltName: Full=Mannan synthase 9; AltName: Full=Protein RESISTANT TO AGROBACTERIUM TRANSFORMATION 4;	SubName: Full=Cellulose synthase-like protein A1 {ECO:0000313|EMBL:KEH43412.1};	--	GO:0000139,Golgi membrane; GO:0016021,integral component of membrane; GO:0047259,glucomannan 4-beta-mannosyltransferase activity; GO:0051753,mannan synthase activity; GO:0071555,cell wall organization; GO:0009294,DNA mediated transformation; GO:0009617,response to bacterium	Glycosyl transferase family 21
MS.gene001734	4.685	2.228	0.00484896	0.0122584	up	K18081 myotubularin-related protein 1/2 [EC:3.1.3.64 3.1.3.95] | (RefSeq) phosphatidylinositol-3-phosphatase myotubularin-2-like (A)	plant/T32M21-140 protein [Medicago truncatula]	--	SubName: Full=Plant/T32M21-140 protein {ECO:0000313|EMBL:AES61996.2};	--	--	Domain of unknown function (DUF3475)
MS.gene001739	1701.13	10.732	1.67908e-17	3.92325e-16	up	K23810 (E)-8-carboxylinalool synthase [EC:1.14.14.-] | (RefSeq) geraniol 8-hydroxylase (A)	cytochrome P450 family protein [Medicago truncatula]	RecName: Full=Geraniol 8-hydroxylase; EC=1.14.13.152; AltName: Full=Cytochrome P450 76B6; AltName: Full=Geraniol 10-hydroxylase; Short=CrG10H;	SubName: Full=Cytochrome P450 family protein {ECO:0000313|EMBL:KEH43386.1};	Cytochrome P450 CYP2 subfamily	GO:0005789,endoplasmic reticulum membrane; GO:0016021,integral component of membrane; GO:0102811,geraniol 10-hydroxylase activity; GO:0020037,heme binding; GO:0005506,iron ion binding; GO:0016709,oxidoreductase activity, acting on paired donors, with incorporation or reduction of molecular oxygen, NAD(P)H as one donor, and incorporation of one atom of oxygen; GO:0016099,monoterpenoid biosynthetic…	Cytochrome P450
MS.gene001740	67.381	6.074	0.000185164	0.000668784	up	K23810 (E)-8-carboxylinalool synthase [EC:1.14.14.-] | (RefSeq) geraniol 8-hydroxylase (A)	cytochrome P450 family protein [Medicago truncatula]	RecName: Full=Geraniol 8-hydroxylase; EC=1.14.13.152; AltName: Full=Cytochrome P450 76B6; AltName: Full=Geraniol 10-hydroxylase; Short=CrG10H;	SubName: Full=Cytochrome P450 family protein {ECO:0000313|EMBL:KEH43384.1};	Cytochrome P450 CYP2 subfamily	GO:0005789,endoplasmic reticulum membrane; GO:0016021,integral component of membrane; GO:0102811,geraniol 10-hydroxylase activity; GO:0020037,heme binding; GO:0005506,iron ion binding; GO:0016709,oxidoreductase activity, acting on paired donors, with incorporation or reduction of molecular oxygen, NAD(P)H as one donor, and incorporation of one atom of oxygen; GO:0016099,monoterpenoid biosynthetic…	Cytochrome P450
MS.gene001747	80.78	6.336	1.17229e-05	5.46766e-05	up	K15095 (+)-neomenthol dehydrogenase [EC:1.1.1.208] | (RefSeq) short chain dehydrogenase/reductase (A)	short chain dehydrogenase/reductase [Medicago truncatula]	RecName: Full=(+)-neomenthol dehydrogenase {ECO:0000303|PubMed:18599651}; EC=1.1.1.- {ECO:0000269|PubMed:21169366}; EC=1.1.1.208 {ECO:0000269|PubMed:18599651}; AltName: Full=Menthone:neomenthol reductase; AltName: Full=Short-chain dehydrogenase/reductase 1; Short=AtSDR1;	SubName: Full=Short chain dehydrogenase/reductase {ECO:0000313|EMBL:AET02069.1};	Dehydrogenases with different specificities (related to short-chain alcohol dehydrogenases)	GO:0005737,cytoplasm; GO:0047501,(+)-neomenthol dehydrogenase activity; GO:0006952,defense response	GDP-mannose 4,6 dehydratase
MS.gene001752	16.244	4.022	2.58509e-05	0.000112205	up	K15095 (+)-neomenthol dehydrogenase [EC:1.1.1.208] | (RefSeq) NAD(P)-binding rossmann-fold protein (A)	NAD(P)-binding rossmann-fold protein [Medicago truncatula]	RecName: Full=(+)-neomenthol dehydrogenase {ECO:0000303|PubMed:18599651}; EC=1.1.1.- {ECO:0000269|PubMed:21169366}; EC=1.1.1.208 {ECO:0000269|PubMed:18599651}; AltName: Full=Menthone:neomenthol reductase; AltName: Full=Short-chain dehydrogenase/reductase 1; Short=AtSDR1;	SubName: Full=NAD(P)-binding rossmann-fold protein {ECO:0000313|EMBL:KEH18924.1};	Dehydrogenases with different specificities (related to short-chain alcohol dehydrogenases)	GO:0005737,cytoplasm; GO:0047501,(+)-neomenthol dehydrogenase activity; GO:0006952,defense response	GDP-mannose 4,6 dehydratase
MS.gene001755	0.091	-3.453	1.68169e-10	1.75349e-09	down	K08657 taspase, threonine aspartase, 1 [EC:3.4.25.-] | (RefSeq) isoaspartyl peptidase/L-asparaginase (A)	isoaspartyl peptidase/L-asparaginase [Medicago truncatula]	RecName: Full=Putative threonine aspartase; Short=Taspase-1; EC=3.4.25.-; Contains: RecName: Full=Putative threonine aspartase subunit alpha; Contains: RecName: Full=Putative threonine aspartase subunit beta; Flags: Precursor;	SubName: Full=Isoaspartyl peptidase/L-asparaginase {ECO:0000313|EMBL:KEH18919.1};	Asparaginase	GO:0004298,threonine-type endopeptidase activity	Asparaginase
MS.gene001756	0.353	-1.502	0.00111447	0.00334392	down	K03248 translation initiation factor 3 subunit G | (RefSeq) eukaryotic translation initiation factor 3 subunit G (A)	eukaryotic translation initiation factor 3 subunit G [Medicago truncatula]	RecName: Full=Polyadenylate-binding protein 2; Short=PABP-2; Short=Poly(A)-binding protein 2;	RecName: Full=Eukaryotic translation initiation factor 3 subunit G {ECO:0000256|HAMAP-Rule:MF_03006}; Short=eIF3g {ECO:0000256|HAMAP-Rule:MF_03006}; AltName: Full=Eukaryotic translation initiation factor 3 RNA-binding subunit {ECO:0000256|HAMAP-Rule:MF_03006}; Short=eIF-3 RNA-binding subunit {ECO:0000256|HAMAP-Rule:MF_03006}; AltName: Full=Eukaryotic translation initiation factor 3 subunit 4 {ECO…	Translation initiation factor 3, subunit g (eIF-3g)	GO:0005829,cytosol; GO:0005634,nucleus; GO:0003729,mRNA binding; GO:0003743,translation initiation factor activity; GO:0000184,nuclear-transcribed mRNA catabolic process, nonsense-mediated decay; GO:1900151,regulation of nuclear-transcribed mRNA catabolic process, deadenylation-dependent decay; GO:0060211,regulation of nuclear-transcribed mRNA poly(A) tail shortening; GO:0006446,regulation of tra…	RNA recognition motif. (a.k.a. RRM, RBD, or RNP domain)
MS.gene001757	124.883	6.964	1.57903e-44	2.04459e-42	up	--	potassium efflux antiporter [Medicago truncatula]	RecName: Full=K(+) efflux antiporter 2, chloroplastic {ECO:0000303|PubMed:11500563}; Short=AtKEA2 {ECO:0000303|PubMed:11500563}; Flags: Precursor;	SubName: Full=Potassium efflux antiporter {ECO:0000313|EMBL:KEH18915.1};	Predicted K+/H+-antiporter	GO:0009706,chloroplast inner membrane; GO:0016021,integral component of membrane; GO:0015386,potassium:proton antiporter activity	Phosphatidylinositol 3-kinase regulatory subunit P85 inter-SH2 domain
MS.gene00177	56.252	5.814	1.72599e-05	7.76465e-05	up	K19893 glucan endo-1,3-beta-glucosidase 5/6 [EC:3.2.1.39] | (RefSeq) glucan endo-1,3-beta-glucosidase 6-like (A)	Glycoside hydrolase, family 17 [Medicago truncatula]	RecName: Full=Glucan endo-1,3-beta-glucosidase, basic isoform; EC=3.2.1.39; AltName: Full=(1->3)-beta-glucan endohydrolase; Short=(1->3)-beta-glucanase; AltName: Full=Beta-1,3-endoglucanase; Flags: Precursor;	SubName: Full=Glycoside hydrolase, family 17 {ECO:0000313|EMBL:ABD32329.1};	--	GO:0005773,vacuole; GO:0042973,glucan endo-1,3-beta-D-glucosidase activity; GO:0005975,carbohydrate metabolic process; GO:0006952,defense response	Glycosyl hydrolases family 17
MS.gene00178	11.286	3.496	0.000129372	0.000484404	up	K19893 glucan endo-1,3-beta-glucosidase 5/6 [EC:3.2.1.39] | (RefSeq) glucan endo-1,3-beta-glucosidase 6-like (A)	glucan endo-1,3-beta-glucosidase [Medicago truncatula]	RecName: Full=Glucan endo-1,3-beta-glucosidase; EC=3.2.1.39; AltName: Full=(1->3)-beta-glucan endohydrolase; Short=(1->3)-beta-glucanase; AltName: Full=Beta-1,3-endoglucanase; Flags: Precursor;	SubName: Full=Glucan endo-1,3-beta-glucosidase {ECO:0000313|EMBL:AES65025.1};	--	GO:0042973,glucan endo-1,3-beta-D-glucosidase activity; GO:0005975,carbohydrate metabolic process; GO:0006952,defense response	Glycosyl hydrolases family 17
MS.gene001796	38.632	5.272	2.48686e-10	2.5374e-09	up	K13457 disease resistance protein RPM1 | (RefSeq) disease resistance protein (CC-NBS-LRR class) family protein (A)	disease resistance protein (CC-NBS-LRR class) family protein [Medicago truncatula]	RecName: Full=Disease resistance protein RPM1; AltName: Full=Resistance to Pseudomonas syringae protein 3;	SubName: Full=Disease resistance protein (CC-NBS-LRR class) family protein {ECO:0000313|EMBL:AES68660.1};	Apoptotic ATPase	GO:0012505,endomembrane system; GO:0019897,extrinsic component of plasma membrane; GO:0005886,plasma membrane; GO:0043531,ADP binding; GO:0005524,ATP binding; GO:0000166,nucleotide binding; GO:0009626,plant-type hypersensitive response; GO:0007165,signal transduction	AAA domain
MS.gene001802	68.097	6.09	1.02966e-17	2.45328e-16	up	K13667 protein glucosyltransferase [EC:2.4.1.-] | (RefSeq) O-glucosyltransferase rumi (A)	glycosyltransferase family 90 protein [Medicago truncatula]	--	SubName: Full=Glycosyltransferase family 90 protein {ECO:0000313|EMBL:KEH18904.1};	Endoplasmic reticulum protein EP58, contains filamin rod domain and KDEL motif	GO:0016021,integral component of membrane; GO:0016740,transferase activity	Glycosyl transferase family 90
MS.gene001803	3.944	1.98	0.000480953	0.00157802	up	K15440 tRNA-specific adenosine deaminase 1 [EC:3.5.4.34] | (RefSeq) tRNA-specific adenosine deaminase (A)	tRNA-specific adenosine deaminase [Medicago truncatula]	--	SubName: Full=tRNA-specific adenosine deaminase {ECO:0000313|EMBL:KEH18903.1};	tRNA-specific adenosine deaminase 1	GO:0004000,adenosine deaminase activity; GO:0003723,RNA binding; GO:0006396,RNA processing	Adenosine-deaminase (editase) domain
MS.gene001809	0.109	-3.191	9.3873e-17	2.03898e-15	down	K09286 EREBP-like factor | (RefSeq) dehydration-responsive element-binding protein 2A-like (A)	dehydration-responsive element-binding protein [Medicago truncatula]	RecName: Full=Dehydration-responsive element-binding protein 2A; Short=Protein DREB2A;	SubName: Full=Dehydration-responsive element-binding protein {ECO:0000313|EMBL:KEH15489.1};	--	GO:0005634,nucleus; GO:0003700,DNA-binding transcription factor activity; GO:0043565,sequence-specific DNA binding; GO:0044212,transcription regulatory region DNA binding; GO:0010286,heat acclimation; GO:0045893,positive regulation of transcription, DNA-templated; GO:0009408,response to heat; GO:0042542,response to hydrogen peroxide; GO:0010224,response to UV-B; GO:0009414,response to water depri…	AP2 domain
MS.gene001813	17.322	4.115	4.99769e-10	4.8779e-09	up	K01177 beta-amylase [EC:3.2.1.2] | (RefSeq) beta-amylase (A)	RecName: Full=Beta-amylase; AltName: Full=1,4-alpha-D-glucan maltohydrolase AAD04188.1 beta-amylase [Medicago sativa]	RecName: Full=Beta-amylase; EC=3.2.1.2; AltName: Full=1,4-alpha-D-glucan maltohydrolase;	RecName: Full=Beta-amylase {ECO:0000256|RuleBase:RU000509}; EC=3.2.1.2 {ECO:0000256|RuleBase:RU000509};	--	GO:0102229,amylopectin maltohydrolase activity; GO:0016161,beta-amylase activity; GO:0000272,polysaccharide catabolic process	Glycosyl hydrolase family 14
MS.gene001815	9.7	3.278	3.36081e-05	0.000142554	up	--	transmembrane protein, putative [Medicago truncatula]	--	SubName: Full=Transmembrane protein, putative {ECO:0000313|EMBL:KEH29557.1};	--	GO:0016021,integral component of membrane	Eukaryotic protein of unknown function (DUF872)
MS.gene001818	3.149	1.655	0.00673748	0.0163141	up	K03063 26S proteasome regulatory subunit T3 | (RefSeq) 26S protease regulatory subunit 6B homolog (A)	phototropic-responsive NPH3 family protein [Medicago truncatula]	RecName: Full=BTB/POZ domain-containing protein At3g22104;	SubName: Full=Phototropic-responsive NPH3 family protein {ECO:0000313|EMBL:KEH29575.1};	--	GO:0016567,protein ubiquitination	BTB/POZ domain
MS.gene00182	0.329	-1.602	0.000395615	0.00132389	down	K03017 DNA-directed RNA polymerase II subunit RPB9 | (RefSeq) DNA-directed RNA polymerase subunit (A)	DNA-directed RNA polymerase subunit [Medicago truncatula]	RecName: Full=DNA-directed RNA polymerases II, IV and V subunit 9A;	RecName: Full=DNA-directed RNA polymerase subunit {ECO:0000256|PIRNR:PIRNR005586};	RNA polymerase II subunit 9	GO:0005665,RNA polymerase II, core complex; GO:0000419,RNA polymerase V complex; GO:0005730,nucleolus; GO:0003899,DNA-directed 5'-3' RNA polymerase activity; GO:0003676,nucleic acid binding; GO:0008270,zinc ion binding; GO:0001193,maintenance of transcriptional fidelity during DNA-templated transcription elongation from RNA polymerase II promoter; GO:0006379,mRNA cleavage; GO:0006367,transcriptio…	Transcription factor S-II (TFIIS)
MS.gene001825	930.836	9.862	1.80559e-15	3.45675e-14	up	K08235 xyloglucan:xyloglucosyl transferase [EC:2.4.1.207] | (RefSeq) xyloglucan endotransglucosylase/hydrolase family protein (A)	xyloglucan endotransglucosylase/hydrolase family protein [Medicago truncatula]	RecName: Full=Xyloglucan endotransglucosylase/hydrolase protein 9; Short=At-XTH9; Short=XTH-9; EC=2.4.1.207; Flags: Precursor;	RecName: Full=Xyloglucan endotransglucosylase/hydrolase {ECO:0000256|RuleBase:RU361120}; EC=2.4.1.207 {ECO:0000256|RuleBase:RU361120};	--	GO:0048046,apoplast; GO:0005618,cell wall; GO:0004553,hydrolase activity, hydrolyzing O-glycosyl compounds; GO:0016762,xyloglucan:xyloglucosyl transferase activity; GO:0042546,cell wall biogenesis; GO:0071555,cell wall organization; GO:0010411,xyloglucan metabolic process	Xyloglucan endo-transglycosylase (XET) C-terminus
MS.gene00183	0.005	-7.764	9.44189e-09	7.60354e-08	down	--	outer envelope pore protein [Medicago truncatula]	RecName: Full=Outer envelope pore protein 16-2, chloroplastic; AltName: Full=Chloroplastic outer envelope pore protein of 16 kDa 2; Short=AtOEP16-2; Short=OEP16-2; AltName: Full=Outer plastid envelope protein 16-S; Short=AtOEP16-S; Short=Seeds outer plastid envelope protein 16;	SubName: Full=Mitochondrial import inner membrane translocase, subunit Tim17/22 {ECO:0000313|EMBL:ABD32318.1}; SubName: Full=Outer envelope pore protein {ECO:0000313|EMBL:AES65031.1};	--	GO:0031359,integral component of chloroplast outer membrane; GO:0031305,integral component of mitochondrial inner membrane; GO:0005744,TIM23 mitochondrial import inner membrane translocase complex; GO:0009527,plastid outer membrane; GO:0046930,pore complex; GO:0015171,amino acid transmembrane transporter activity; GO:0015288,porin activity; GO:0015266,NA; GO:0042803,protein homodimerization activ…	Tim17/Tim22/Tim23/Pmp24 family
MS.gene001837	3.169	1.664	0.000630553	0.00201101	up	K15078 structure-specific endonuclease subunit SLX1 [EC:3.6.1.-] | (RefSeq) putative disease resistance protein RGA3 (A)	hypothetical protein TSUD_120930 [Trifolium subterraneum]	RecName: Full=Putative disease resistance RPP13-like protein 1;	SubName: Full=LRR and NB-ARC domain disease resistance protein {ECO:0000313|EMBL:AES69141.1};	Apoptotic ATPase	GO:0005886,plasma membrane; GO:0043531,ADP binding; GO:0005524,ATP binding; GO:0009626,plant-type hypersensitive response; GO:0007165,signal transduction	AAA ATPase domain
MS.gene00184	0.001	-10.476	7.66681e-23	2.84604e-21	down	--	outer envelope pore protein [Medicago truncatula]	RecName: Full=Outer envelope pore protein 16-2, chloroplastic; AltName: Full=Chloroplastic outer envelope pore protein of 16 kDa 2; Short=AtOEP16-2; Short=OEP16-2; AltName: Full=Outer plastid envelope protein 16-S; Short=AtOEP16-S; Short=Seeds outer plastid envelope protein 16;	SubName: Full=Mitochondrial import inner membrane translocase, subunit Tim17/22 {ECO:0000313|EMBL:ABD32318.1}; SubName: Full=Outer envelope pore protein {ECO:0000313|EMBL:AES65031.1};	--	GO:0031359,integral component of chloroplast outer membrane; GO:0031305,integral component of mitochondrial inner membrane; GO:0005744,TIM23 mitochondrial import inner membrane translocase complex; GO:0009527,plastid outer membrane; GO:0046930,pore complex; GO:0015171,amino acid transmembrane transporter activity; GO:0015288,porin activity; GO:0015266,NA; GO:0042803,protein homodimerization activ…	Tim17/Tim22/Tim23/Pmp24 family
MS.gene001844	13.851	3.792	0.000722004	0.00227087	up	K15338 flap endonuclease GEN [EC:3.1.-.-] | (RefSeq) flap endonuclease GEN-like protein (A)	flap endonuclease GEN-like protein [Medicago truncatula]	RecName: Full=Flap endonuclease GEN-like 2; EC=3.1.-.-;	SubName: Full=Flap endonuclease GEN-like protein {ECO:0000313|EMBL:AES75705.1};	5'-3' exonuclease	GO:0005634,nucleus; GO:0008821,crossover junction endodeoxyribonuclease activity; GO:0046872,metal ion binding; GO:0006281,DNA repair	Chromo (CHRromatin Organisation MOdifier) domain
MS.gene00185	0.325	-1.622	1.34952e-05	6.21035e-05	down	K17491 protein phosphatase 4 regulatory subunit 3 | (RefSeq) component of IIS longevity pathway SMK-1 domain protein (A)	component of IIS longevity pathway SMK-1 domain protein [Medicago truncatula]	--	SubName: Full=Component of IIS longevity pathway SMK-1 domain protein {ECO:0000313|EMBL:AES65032.2};	Protein predicted to be involved in carbohydrate metabolism	--	Component of IIS longevity pathway SMK-1
MS.gene00186	5.441	2.444	2.09621e-14	3.54239e-13	up	K00382 dihydrolipoamide dehydrogenase [EC:1.8.1.4] | (RefSeq) dihydrolipoamide dehydrogenase (A)	dihydrolipoamide dehydrogenase [Medicago truncatula]	RecName: Full=Dihydrolipoyl dehydrogenase 1, chloroplastic; Short=ptLPD1; EC=1.8.1.4; AltName: Full=Dihydrolipoamide dehydrogenase 1; AltName: Full=Protein LIPOAMIDE DEHYDROGENASE 1; AltName: Full=Pyruvate dehydrogenase complex E3 subunit 1; Short=E3-1; Short=PDC-E3 1; Flags: Precursor;	SubName: Full=Dihydrolipoamide dehydrogenase {ECO:0000313|EMBL:AES65034.1}; SubName: Full=Pyridine nucleotide-disulphide oxidoreductase, class I {ECO:0000313|EMBL:ABD32316.1};	Dihydrolipoamide dehydrogenase	GO:0009507,chloroplast; GO:0009941,chloroplast envelope; GO:0009570,chloroplast stroma; GO:0005730,nucleolus; GO:0004148,dihydrolipoyl dehydrogenase activity; GO:0050660,flavin adenine dinucleotide binding; GO:0006086,acetyl-CoA biosynthetic process from pyruvate; GO:0045454,cell redox homeostasis; GO:0046685,response to arsenic-containing substance	3-hydroxyacyl-CoA dehydrogenase, NAD binding domain
MS.gene001874	5.242	2.39	6.09346e-08	4.29563e-07	up	K10355 actin, other eukaryote | (RefSeq) actin-97 (A)	actin-97 [Medicago truncatula]	RecName: Full=Actin-1; AltName: Full=OsRAC1;	SubName: Full=Actin-97 {ECO:0000313|EMBL:AES78237.1};	Actin and related proteins	GO:0005737,cytoplasm; GO:0005856,cytoskeleton; GO:0005524,ATP binding	Actin
MS.gene001878	0.355	-1.495	5.50896e-06	2.73852e-05	down	--	unknown [Medicago truncatula]	--	SubName: Full=Uncharacterized protein {ECO:0000313|EMBL:AFK47079.1};	--	--	--
MS.gene001882	0.467	-1.097	4.55678e-05	0.000188119	down	K19891 glucan endo-1,3-beta-glucosidase 1/2/3 [EC:3.2.1.39] | (RefSeq) hypothetical protein (A)	glucan endo-1,3-beta-glucosidase-like protein [Medicago truncatula]	RecName: Full=Glucan endo-1,3-beta-glucosidase; EC=3.2.1.39; AltName: Full=(1->3)-beta-glucan endohydrolase; Short=(1->3)-beta-glucanase; AltName: Full=Beta-1,3-endoglucanase; Flags: Precursor;	SubName: Full=Glucan endo-1,3-beta-glucosidase-like protein {ECO:0000313|EMBL:AES78248.1};	--	GO:0042973,glucan endo-1,3-beta-D-glucosidase activity; GO:0005975,carbohydrate metabolic process; GO:0006952,defense response	X8 domain
MS.gene001896	0.373	-1.421	0.000356204	0.00120362	down	K15559 regulator of Ty1 transposition protein 103 | (RefSeq) regulation of nuclear pre-mRNA domain protein (A)	regulation of nuclear pre-mRNA domain protein [Medicago truncatula]	--	SubName: Full=Regulation of nuclear pre-mRNA domain protein {ECO:0000313|EMBL:AES78275.1};	Regulator of nuclear mRNA	--	RNA polymerase II-binding domain.
MS.gene00191	2.91	1.541	3.98436e-07	2.45028e-06	up	K21596 calmodulin-binding transcription activator | (RefSeq) calmodulin-binding transcription activator (A)	calmodulin-binding transcription activator [Medicago truncatula]	RecName: Full=Calmodulin-binding transcription activator 5 {ECO:0000303|PubMed:11925432}; Short=AtCAMTA5 {ECO:0000303|PubMed:11925432}; AltName: Full=Ethylene-induced calmodulin-binding protein f {ECO:0000303|PubMed:11782485}; Short=EICBP.f {ECO:0000303|PubMed:11782485}; AltName: Full=Signal-responsive protein 6 {ECO:0000303|PubMed:12218065}; Short=AtSR6 {ECO:0000303|PubMed:12218065};	SubName: Full=Calmodulin-binding transcription activator {ECO:0000313|EMBL:AES65041.2};	Uncharacterized conserved protein, contains IPT/TIG domain	GO:0005634,nucleus; GO:0005516,calmodulin binding; GO:0003700,DNA-binding transcription factor activity; GO:0043565,sequence-specific DNA binding; GO:0001077,proximal promoter DNA-binding transcription activator activity, RNA polymerase II-specific; GO:0070417,cellular response to cold; GO:0045944,positive regulation of transcription by RNA polymerase II; GO:0006355,regulation of transcription, D…	Ankyrin repeats (many copies)
MS.gene001910	38.82	5.279	1.93595e-09	1.7352e-08	up	--	RALF-like protein [Medicago truncatula]	RecName: Full=Pollen-specific protein-like At4g18596; Flags: Precursor;	SubName: Full=RALF-like protein {ECO:0000313|EMBL:AES78299.1};	--	GO:0005615,extracellular space	Pollen proteins Ole e I like
MS.gene001914	56.596	5.823	1.40615e-09	1.28711e-08	up	K15400 omega-hydroxypalmitate O-feruloyl transferase [EC:2.3.1.188] | (RefSeq) omega-hydroxypalmitate O-feruloyl transferase (A)	omega-hydroxypalmitate O-feruloyl transferase [Medicago truncatula]	RecName: Full=Omega-hydroxypalmitate O-feruloyl transferase; EC=2.3.1.188; AltName: Full=Omega-hydroxyacid hydroxycinnamoyltransferase; AltName: Full=Protein ALIPHATIC SUBERIN FERULOYL TRANSFERASE;	SubName: Full=Omega-hydroxypalmitate O-feruloyl transferase {ECO:0000313|EMBL:KEH21938.1};	--	GO:0050734,hydroxycinnamoyltransferase activity; GO:0102406,omega-hydroxypalmitate O-sinapoyl transferase activity; GO:0052325,cell wall pectin biosynthetic process; GO:0010345,suberin biosynthetic process	Transferase family
MS.gene00192	377.242	8.559	1.94038e-21	6.40267e-20	up	K20547 basic endochitinase B [EC:3.2.1.14] | (RefSeq) endochitinase CH25 (A)	Chitinase [Medicago truncatula]	RecName: Full=Chitinase-like protein 2; Short=AtCTL2; Flags: Precursor;	SubName: Full=Chitinase {ECO:0000313|EMBL:AES65043.1};	Predicted chitinase	GO:0005576,extracellular region; GO:0005975,carbohydrate metabolic process; GO:0016998,cell wall macromolecule catabolic process; GO:0006032,chitin catabolic process	Chitinase class I
MS.gene001934	2.246	1.167	0.00315325	0.00839758	up	K16221 transcription factor TCP21 (protein CCA1 HIKING EXPEDITION) | (RefSeq) transcription factor TCP21 (A)	TCP family transcription factor [Medicago truncatula]	RecName: Full=Transcription factor TCP20;	SubName: Full=TCP family transcription factor {ECO:0000313|EMBL:AES78357.1};	--	GO:0005634,nucleus; GO:0003677,DNA binding; GO:0003700,DNA-binding transcription factor activity; GO:0000987,proximal promoter sequence-specific DNA binding; GO:0043565,sequence-specific DNA binding; GO:0009653,anatomical structure morphogenesis; GO:0006351,transcription, DNA-templated	TCP family transcription factor
MS.gene001944	3.035	1.602	0.00363974	0.00952611	up	K02045 sulfate transport system ATP-binding protein [EC:3.6.3.25] | (RefSeq) CysA-like protein (A)	ABC transporter family protein (ATP-binding component) [Medicago truncatula]	RecName: Full=ABC transporter I family member 11, chloroplastic; Short=ABC transporter ABCI.11; Short=AtABCI11; AltName: Full=Non-intrinsic ABC protein 14; Flags: Precursor;	SubName: Full=ABC transporter family protein (ATP-binding component) {ECO:0000313|EMBL:AES78383.1};	Multidrug/pheromone exporter, ABC superfamily	GO:0009507,chloroplast; GO:0009941,chloroplast envelope; GO:0016020,membrane; GO:0005524,ATP binding; GO:0016887,ATPase activity; GO:0005215,transporter activity	RsgA GTPase
MS.gene001948	3.892	1.961	0.000484572	0.00158846	up	K13415 protein brassinosteroid insensitive 1 [EC:2.7.10.1 2.7.11.1] | (RefSeq) uncharacterized protein LOC103413440 isoform X1 (A)	squamosa promoter-binding-like protein [Medicago truncatula]	RecName: Full=Squamosa promoter-binding-like protein 13B;	SubName: Full=Squamosa promoter-binding-like protein {ECO:0000313|EMBL:KEH21978.1};	--	GO:0005634,nucleus; GO:0003677,DNA binding; GO:0046872,metal ion binding; GO:0048653,anther development; GO:0006355,regulation of transcription, DNA-templated; GO:0006351,transcription, DNA-templated	SBP domain
MS.gene00195	29.446	4.88	4.59804e-29	2.66726e-27	up	K15920 xylan 1,4-beta-xylosidase [EC:3.2.1.37] | (RefSeq) beta-xylosidase/alpha-L-arabinofuranosidase 2-like (A)	alpha-L-arabinofuranosidase/beta-D-xylosidase [Medicago truncatula]	RecName: Full=Beta-D-xylosidase 1; Short=AtBXL1; EC=3.2.1.-; AltName: Full=Alpha-L-arabinofuranosidase; EC=3.2.1.55; Flags: Precursor;	SubName: Full=Alpha-L-arabinofuranosidase/beta-D-xylosidase {ECO:0000313|EMBL:AES65046.1};	--	GO:0048046,apoplast; GO:0009505,plant-type cell wall; GO:0005578,NA; GO:0046556,alpha-L-arabinofuranosidase activity; GO:0005975,carbohydrate metabolic process; GO:0010214,seed coat development	Fibronectin type III-like domain
MS.gene001950	0.348	-1.522	3.33004e-05	0.000141366	down	K13094 RNA-binding protein 5/10 | (RefSeq) RNA-binding protein, putative (A)	RNA-binding protein, putative [Medicago truncatula]	RecName: Full=SUPPRESSOR OF ABI3-5 {ECO:0000312|EMBL:ADE44117.1}; AltName: Full=REQUIRED FOR SNC4-1D protein 1 {ECO:0000303|PubMed:25267732}; AltName: Full=Splicing factor SUA {ECO:0000305};	SubName: Full=RNA-binding protein, putative {ECO:0000313|EMBL:KEH20280.1};	RNA-binding protein RBM5 and related proteins, contain G-patch and RRM domains	GO:0005634,nucleus; GO:0005681,spliceosomal complex; GO:0046872,metal ion binding; GO:0003723,RNA binding; GO:0006397,mRNA processing; GO:0000398,mRNA splicing, via spliceosome; GO:0043484,regulation of RNA splicing	Zn-finger in Ran binding protein and others
MS.gene001951	2.816	1.494	0.00069693	0.00219901	up	K02433 aspartyl-tRNA(Asn)/glutamyl-tRNA(Gln) amidotransferase subunit A [EC:6.3.5.6 6.3.5.7] | (RefSeq) Glutamyl-tRNA(Gln) amidotransferase subunit A (A)	Sec14p-like phosphatidylinositol transfer family protein [Medicago truncatula]	RecName: Full=Phosphatidylinositol/phosphatidylcholine transfer protein SFH13; AltName: Full=Protein SEC FOURTEEN HOMOLOGS 13; Short=AtSFH13;	SubName: Full=Sec14p-like phosphatidylinositol transfer family protein {ECO:0000313|EMBL:KEH20296.1};	Phosphatidylinositol transfer protein SEC14 and related proteins	GO:0000139,Golgi membrane; GO:0005886,plasma membrane; GO:0015031,protein transport	Divergent CRAL/TRIO domain
MS.gene00196	69.083	6.11	1.61396e-08	1.25299e-07	up	--	hypothetical protein MTR_2g034760 [Medicago truncatula]	--	SubName: Full=Uncharacterized protein {ECO:0000313|EMBL:AES65049.1, ECO:0000313|EnsemblPlants:AES65049};	--	--	--
MS.gene001960	6.355	2.668	0.000180419	0.000653164	up	K00558 DNA (cytosine-5)-methyltransferase 1 [EC:2.1.1.37] | (RefSeq) DNA (cytosine-5)-methyltransferase (A)	DNA (cytosine-5)-methyltransferase [Medicago truncatula]	RecName: Full=DNA (cytosine-5)-methyltransferase CMT2; EC=2.1.1.37; AltName: Full=Chromomethylase 2; AltName: Full=Protein CHROMOMETHYLASE 2;	RecName: Full=Cytosine-specific methyltransferase {ECO:0000256|RuleBase:RU000417}; EC=2.1.1.37 {ECO:0000256|RuleBase:RU000417};	--	GO:0005634,nucleus; GO:0003682,chromatin binding; GO:0003886,DNA (cytosine-5-)-methyltransferase activity; GO:0003677,DNA binding; GO:0034605,cellular response to heat; GO:0016569,covalent chromatin modification; GO:0010426,DNA methylation on cytosine within a CHH sequence; GO:0006355,regulation of transcription, DNA-templated; GO:0006351,transcription, DNA-templated	Chromo (CHRromatin Organisation MOdifier) domain
MS.gene001961	0.074	-3.757	1.06472e-10	1.14305e-09	down	K21594 translation factor GUF1, mitochondrial [EC:3.6.5.-] | (RefSeq) GTP-binding protein lepa (A)	prli-interacting factor L-like protein [Medicago truncatula]	--	SubName: Full=Prli-interacting factor L-like protein {ECO:0000313|EMBL:KEH20305.1};	Cobalamin synthesis protein	--	Type II/IV secretion system protein
MS.gene001965	7.93	2.987	5.77807e-06	2.86053e-05	up	K19747 BAHD acyltransferase [EC:2.3.1.-] | (RefSeq) BAHD acyltransferase DCR (A)	C2 domain protein [Medicago truncatula]	--	SubName: Full=C2 domain protein {ECO:0000313|EMBL:KEH26182.1};	--	--	C2 domain
MS.gene001981	415.767	8.7	5.19389e-10	5.0586e-09	up	K13422 transcription factor MYC2 | (RefSeq) transcription factor MYC2-like (A)	basic helix loop helix (bHLH) DNA-binding family protein [Medicago truncatula]	RecName: Full=Transcription factor bHLH25; AltName: Full=Basic helix-loop-helix protein 25; Short=AtbHLH25; Short=bHLH 25; AltName: Full=Transcription factor EN 29; AltName: Full=bHLH transcription factor bHLH025;	SubName: Full=Basic helix loop helix (BHLH) DNA-binding family protein {ECO:0000313|EMBL:KEH26198.1};	--	GO:0005634,nucleus; GO:0003677,DNA binding; GO:0003700,DNA-binding transcription factor activity; GO:0046983,protein dimerization activity; GO:0006355,regulation of transcription, DNA-templated; GO:0006351,transcription, DNA-templated	Helix-loop-helix DNA-binding domain
MS.gene001983	100.666	6.653	1.02902e-05	4.85302e-05	up	K13422 transcription factor MYC2 | (RefSeq) transcription factor MYC2-like (A)	basic helix loop helix (bHLH) DNA-binding family protein [Medicago truncatula]	RecName: Full=Transcription factor bHLH19; AltName: Full=Basic helix-loop-helix protein 19; Short=AtbHLH19; Short=bHLH 19; AltName: Full=Transcription factor EN 26; AltName: Full=bHLH transcription factor bHLH019;	SubName: Full=Basic helix loop helix (BHLH) DNA-binding family protein {ECO:0000313|EMBL:KEH26198.1};	--	GO:0005634,nucleus; GO:0003700,DNA-binding transcription factor activity; GO:0046983,protein dimerization activity; GO:0043565,sequence-specific DNA binding; GO:0006355,regulation of transcription, DNA-templated; GO:0006351,transcription, DNA-templated	Helix-loop-helix DNA-binding domain
MS.gene001986	0.15	-2.738	2.56766e-08	1.92853e-07	down	K14563 rRNA 2'-O-methyltransferase fibrillarin [EC:2.1.1.-] | (RefSeq) mediator of RNA polymerase II transcription subunit 36a (A)	mediator of RNA polymerase II transcription subunit 36a [Medicago truncatula]	RecName: Full=Mediator of RNA polymerase II transcription subunit 36a; AltName: Full=Fibrillarin-like protein 2; AltName: Full=Histone-glutamine methyltransferase; AltName: Full=rRNA 2'-O-methyltransferase fibrillarin 2; EC=2.1.1.-;	SubName: Full=Mediator of RNA polymerase II transcription subunit 36a {ECO:0000313|EMBL:KEH26199.1};	Fibrillarin and related nucleolar RNA-binding proteins	GO:0031428,box C/D snoRNP complex; GO:0015030,Cajal body; GO:0016592,mediator complex; GO:0005730,nucleolus; GO:0032040,small-subunit processome; GO:1990259,histone-glutamine methyltransferase activity; GO:0004540,ribonuclease activity; GO:0003723,RNA binding; GO:0008649,rRNA methyltransferase activity; GO:0030515,snoRNA binding; GO:0000494,box C/D snoRNA 3'-end processing; GO:1990258,histone glu…	tRNA methyltransferase complex GCD14 subunit
MS.gene001988	0.106	-3.242	0.0126295	0.0282509	down	K03327 multidrug resistance protein, MATE family | (RefSeq) MATE efflux family protein (A)	MATE efflux family protein [Medicago truncatula]	RecName: Full=Protein DETOXIFICATION 34 {ECO:0000303|PubMed:11739388}; Short=AtDTX34 {ECO:0000303|PubMed:11739388}; AltName: Full=Multidrug and toxic compound extrusion protein 34 {ECO:0000305}; Short=MATE protein 34 {ECO:0000305};	RecName: Full=Protein DETOXIFICATION {ECO:0000256|RuleBase:RU004914}; AltName: Full=Multidrug and toxic compound extrusion protein {ECO:0000256|RuleBase:RU004914};	Uncharacterized membrane protein, predicted efflux pump	GO:0016021,integral component of membrane; GO:0015297,antiporter activity; GO:0015238,drug transmembrane transporter activity; GO:0006855,drug transmembrane transport	MatE
MS.gene00199	40.175	5.328	1.54132e-09	1.40082e-08	up	--	DUF4378 domain protein [Medicago truncatula]	--	SubName: Full=DUF4378 domain protein {ECO:0000313|EMBL:AES65054.1};	--	--	DUF761-associated sequence motif
MS.gene001991	21.434	4.422	0.00271329	0.00736038	up	K03327 multidrug resistance protein, MATE family | (RefSeq) MATE efflux family protein (A)	MATE efflux family protein [Medicago truncatula]	RecName: Full=Protein DETOXIFICATION 34 {ECO:0000303|PubMed:11739388}; Short=AtDTX34 {ECO:0000303|PubMed:11739388}; AltName: Full=Multidrug and toxic compound extrusion protein 34 {ECO:0000305}; Short=MATE protein 34 {ECO:0000305};	RecName: Full=Protein DETOXIFICATION {ECO:0000256|RuleBase:RU004914}; AltName: Full=Multidrug and toxic compound extrusion protein {ECO:0000256|RuleBase:RU004914};	Uncharacterized membrane protein, predicted efflux pump	GO:0016021,integral component of membrane; GO:0015297,antiporter activity; GO:0015238,drug transmembrane transporter activity; GO:0006855,drug transmembrane transport	MatE
MS.gene001998	2.83	1.501	0.00035982	0.00121456	up	K08247 methionine S-methyltransferase [EC:2.1.1.12] | (RefSeq) methionine S-methyltransferase (A)	SAM (and some other nucleotide) binding motif [Medicago truncatula]	RecName: Full=Methionine S-methyltransferase; EC=2.1.1.12; AltName: Full=AdoMet:Met S-methyltransferase;	RecName: Full=Methionine S-methyltransferase {ECO:0000256|PROSITE-ProRule:PRU00888}; EC=2.1.1.12 {ECO:0000256|PROSITE-ProRule:PRU00888};	--	GO:0005829,cytosol; GO:0030732,methionine S-methyltransferase activity; GO:0030170,pyridoxal phosphate binding; GO:0008757,S-adenosylmethionine-dependent methyltransferase activity; GO:0009058,biosynthetic process; GO:0046500,S-adenosylmethionine metabolic process; GO:0001887,selenium compound metabolic process	Aminotransferase class I and II
MS.gene001999	40.131	5.327	7.96423e-06	3.83801e-05	up	K14638 solute carrier family 15 (peptide/histidine transporter), member 3/4 | (RefSeq) protein NRT1/ PTR FAMILY 4.5-like (A)	nitrate transporter, putative [Ricinus communis]	RecName: Full=Protein NRT1/ PTR FAMILY 4.3; Short=AtNPF4.3; AltName: Full=Nitrate transporter 1.14;	SubName: Full=Nitrate transporter, putative {ECO:0000313|EMBL:EEF34532.1};	H+/oligopeptide symporter	GO:0016021,integral component of membrane; GO:0005886,plasma membrane; GO:0022857,transmembrane transporter activity; GO:0006857,oligopeptide transport; GO:0009624,response to nematode	POT family
MS.gene002007	102.537	6.68	1.5063e-06	8.34456e-06	up	K05016 chloride channel 7 | (RefSeq) chloride channel ClC1 protein (A)	chloride channel ClC1 protein [Medicago truncatula]	RecName: Full=Chloride channel protein CLC-c; Short=AtCLC-c; AltName: Full=CBS domain-containing protein CBSCLC4;	SubName: Full=CBS; Cl-channel, voltage gated; Twin-arginine translocation pathway signal {ECO:0000313|EMBL:ABE91957.1}; SubName: Full=Chloride channel ClC1 protein {ECO:0000313|EMBL:AES63141.1};	Cl- channel CLC-7 and related proteins (CLC superfamily)	GO:0034707,chloride channel complex; GO:0009705,plant-type vacuole membrane; GO:0005774,vacuolar membrane; GO:0005247,voltage-gated chloride channel activity; GO:1902476,chloride transmembrane transport; GO:0034765,regulation of ion transmembrane transport	CBS domain
MS.gene002010	2.977	1.574	0.000848091	0.00262177	up	K07874 Ras-related protein Rab-1A | (RefSeq) RAB GTPase-like protein B1C (A)	RAB GTPase-like protein B1C [Medicago truncatula]	RecName: Full=Ras-related protein RABD2c; Short=AtRABD2c; AltName: Full=Ras-related protein Rab1C; Short=AtRab1C;	SubName: Full=RAB GTPase-like protein B1C {ECO:0000313|EMBL:AES63147.1}; SubName: Full=Ras small GTPase, Rab type {ECO:0000313|EMBL:ABE91947.1};	GTPase Rab1/YPT1, small G protein superfamily, and related GTP-binding proteins	GO:0005829,cytosol; GO:0005789,endoplasmic reticulum membrane; GO:0005794,Golgi apparatus; GO:0000139,Golgi membrane; GO:0016020,membrane; GO:0005886,plasma membrane; GO:0009506,plasmodesma; GO:0005773,vacuole; GO:0005525,GTP binding; GO:0003924,GTPase activity; GO:0006888,ER to Golgi vesicle-mediated transport; GO:0009555,pollen development; GO:0009860,pollen tube growth; GO:0015031,protein tran…	Conserved hypothetical ATP binding protein
MS.gene002020	4.166	2.058	0.00101687	0.00307888	up	--	hypothetical protein MTR_2g005710 [Medicago truncatula]	--	SubName: Full=Uncharacterized protein {ECO:0000313|EMBL:ABE79562.1, ECO:0000313|EnsemblPlants:AES63166};	--	--	--
MS.gene002024	9.783	3.29	8.43673e-07	4.89077e-06	up	K00924 kinase [EC:2.7.1.-] | (RefSeq) receptor protein kinase CLAVATA1 (A)	LRR receptor-like kinase family protein [Medicago truncatula]	RecName: Full=Leucine-rich repeat receptor-like serine/threonine-protein kinase BAM3; EC=2.7.11.1; AltName: Full=Protein BARELY ANY MERISTEM 3; Flags: Precursor;	SubName: Full=LRR receptor-like kinase family protein {ECO:0000313|EMBL:AES63175.1};	--	GO:0016021,integral component of membrane; GO:0005886,plasma membrane; GO:0005524,ATP binding; GO:0004674,protein serine/threonine kinase activity; GO:0030154,cell differentiation; GO:0048437,floral organ development; GO:0010075,regulation of meristem growth	Leucine Rich repeat
MS.gene002025	37.607	5.233	4.48988e-06	2.26624e-05	up	K01510 apyrase [EC:3.6.1.5] | (RefSeq) probable apyrase 6 isoform X1 (A)	hypothetical protein L195_g044195 [Trifolium pratense]	RecName: Full=Protein DMP3 {ECO:0000303|PubMed:20712629}; Short=AtDMP3 {ECO:0000303|PubMed:20712629};	SubName: Full=uncharacterized protein LOC101495511 {ECO:0000313|RefSeq:XP_004491124.1};	--	GO:0005783,endoplasmic reticulum; GO:0005789,endoplasmic reticulum membrane; GO:0016021,integral component of membrane; GO:0009705,plant-type vacuole membrane; GO:0010256,endomembrane system organization; GO:0090693,plant organ senescence	Protein of unknown function (DUF679)
MS.gene002027	0.403	-1.312	0.0162786	0.0351032	down	K20102 YTH domain-containing family protein | (RefSeq) evolutionarily carboxy-terminal region protein (A)	evolutionarily carboxy-terminal region protein [Medicago truncatula]	RecName: Full=30-kDa cleavage and polyadenylation specificity factor 30 {ECO:0000303|PubMed:18479511}; EC=3.1.21.- {ECO:0000269|PubMed:17576667}; AltName: Full=Protein OXIDATIVE STRESS TOLERANT 6 {ECO:0000303|PubMed:18545667}; AltName: Full=Zinc finger CCCH domain-containing protein 11; Short=AtC3H11;	SubName: Full=Evolutionarily carboxy-terminal region protein {ECO:0000313|EMBL:AES63180.1};	Uncharacterized high-glucose-regulated protein	GO:0005737,cytoplasm; GO:0005847,mRNA cleavage and polyadenylation specificity factor complex; GO:0005634,nucleus; GO:0005516,calmodulin binding; GO:0003677,DNA binding; GO:0004519,endonuclease activity; GO:0004521,endoribonuclease activity; GO:0046872,metal ion binding; GO:0003729,mRNA binding; GO:0003723,RNA binding; GO:0031124,mRNA 3'-end processing; GO:0006378,mRNA polyadenylation; GO:0009626…	YT521-B-like domain
MS.gene002038	0.282	-1.826	0.000194554	0.000699404	down	K14824 ribosome biogenesis protein ERB1 | (RefSeq) transducin/WD40 repeat protein (A)	transducin/WD40 repeat protein [Medicago truncatula]	RecName: Full=Ribosome biogenesis protein BOP1 homolog {ECO:0000255|HAMAP-Rule:MF_03027}; AltName: Full=Pescadillo-interacting protein 1 {ECO:0000305}; Short=AtPEIP1 {ECO:0000303|PubMed:25443833}; AltName: Full=Protein BLOCK OF CELL PROLIFERATION 1 {ECO:0000305};	RecName: Full=Ribosome biogenesis protein BOP1 homolog {ECO:0000256|HAMAP-Rule:MF_03027};	WD40 repeat nucleolar protein Bop1, involved in ribosome biogenesis	GO:0005730,nucleolus; GO:0005654,nucleoplasm; GO:0070545,PeBoW complex; GO:0030687,preribosome, large subunit precursor; GO:0043021,ribonucleoprotein complex binding; GO:0007276,gamete generation; GO:0000463,maturation of LSU-rRNA from tricistronic rRNA transcript (SSU-rRNA, 5.8S rRNA, LSU-rRNA); GO:0051302,regulation of cell division	Anaphase-promoting complex subunit 4 WD40 domain
MS.gene002039	3.949	1.981	9.51885e-06	4.51788e-05	up	K00765 ATP phosphoribosyltransferase [EC:2.4.2.17] | (RefSeq) ATP phosphoribosyltransferase catalytic subunit (A)	ATP phosphoribosyltransferase catalytic subunit [Medicago truncatula]	RecName: Full=ATP phosphoribosyltransferase 2, chloroplastic; Short=ATP-PRTase 2; Short=AtATP-PRT2; EC=2.4.2.17; Flags: Precursor;	SubName: Full=ATP phosphoribosyltransferase catalytic subunit {ECO:0000313|EMBL:AES92497.1};	ATP phosphoribosyltransferase	GO:0009507,chloroplast; GO:0009570,chloroplast stroma; GO:0003879,ATP phosphoribosyltransferase activity; GO:0000287,magnesium ion binding; GO:0000105,histidine biosynthetic process	HisG, C-terminal domain
MS.gene00204	9.249	3.209	5.68879e-10	5.51162e-09	up	--	transmembrane protein, putative [Medicago truncatula]	--	SubName: Full=Transmembrane protein, putative {ECO:0000313|EMBL:AES65061.1};	--	GO:0016021,integral component of membrane	Protein of unknown function (DUF1218)
MS.gene002042	6.824	2.771	6.78119e-18	1.63858e-16	up	K16221 transcription factor TCP21 (protein CCA1 HIKING EXPEDITION) | (RefSeq) transcription factor TCP7 (A)	TCP family transcription factor [Medicago truncatula]	RecName: Full=Transcription factor TCP8;	SubName: Full=TCP family transcription factor {ECO:0000313|EMBL:AES63214.1};	--	GO:0005634,nucleus; GO:0003700,DNA-binding transcription factor activity; GO:0000978,RNA polymerase II proximal promoter sequence-specific DNA binding; GO:0044212,transcription regulatory region DNA binding; GO:0006355,regulation of transcription, DNA-templated; GO:0006351,transcription, DNA-templated	TCP family transcription factor
MS.gene002053	0.196	-2.352	1.48818e-12	2.0325e-11	down	K00655 1-acyl-sn-glycerol-3-phosphate acyltransferase [EC:2.3.1.51] | (RefSeq) uncharacterized protein LOC105166581 (A)	plastid developmental protein DAG, putative [Medicago truncatula]	RecName: Full=Multiple organellar RNA editing factor 1, mitochondrial {ECO:0000305}; AltName: Full=RNA editing-interacting protein 8 {ECO:0000303|PubMed:23818871}; Flags: Precursor;	SubName: Full=Plastid developmental protein DAG, putative {ECO:0000313|EMBL:AES63218.1};	--	GO:0009507,chloroplast; GO:0005739,mitochondrion; GO:1900865,chloroplast RNA modification; GO:1900864,mitochondrial RNA modification; GO:0006397,mRNA processing	--
MS.gene002058	4.689	2.229	0.0163076	0.0351545	up	K08472 mlo protein | (RefSeq) seven transmembrane MLO family protein (A)	seven transmembrane MLO family protein [Medicago truncatula]	RecName: Full=MLO-like protein 4; Short=AtMlo4;	RecName: Full=MLO-like protein {ECO:0000256|RuleBase:RU280816};	--	GO:0016021,integral component of membrane; GO:0005886,plasma membrane; GO:0005516,calmodulin binding; GO:0006952,defense response; GO:0009607,response to biotic stimulus	Mlo family
MS.gene002059	101.776	6.669	2.08326e-43	2.55671e-41	up	K02639 ferredoxin | (RefSeq) 2Fe-2S ferredoxin superfamily protein (A)	2Fe-2S ferredoxin superfamily protein [Medicago truncatula]	RecName: Full=Ferredoxin-1, chloroplastic; AltName: Full=Ferredoxin I; Flags: Precursor;	RecName: Full=Ferredoxin {ECO:0000256|RuleBase:RU364001};	--	GO:0009507,chloroplast; GO:0051537,2 iron, 2 sulfur cluster binding; GO:0009055,electron transfer activity; GO:0046872,metal ion binding	2Fe-2S iron-sulfur cluster binding domain
MS.gene00206	31.589	4.981	1.15953e-48	1.8581e-46	up	--	hypothetical protein MTR_2g034910 [Medicago truncatula]	--	SubName: Full=Uncharacterized protein {ECO:0000313|EMBL:AES65064.1, ECO:0000313|EnsemblPlants:AES65064};	--	--	--
MS.gene002062	3.948	1.981	0.000243525	0.000855774	up	K14153 hydroxymethylpyrimidine kinase / phosphomethylpyrimidine kinase / thiamine-phosphate diphosphorylase [EC:2.7.1.49 2.7.4.7 2.5.1.3] | (RefSeq) thiamine-phosphate pyrophosphorylase (A)	thiamine-phosphate pyrophosphorylase [Medicago truncatula]	RecName: Full=Thiamine biosynthetic bifunctional enzyme TH1, chloroplastic; Includes: RecName: Full=Thiamine-phosphate synthase; Short=TP synthase; Short=TPS; EC=2.5.1.3 {ECO:0000269|PubMed:16666289}; AltName: Full=Thiamine-phosphate pyrophosphorylase; Short=TMP pyrophosphorylase; Short=TMP-PPase; Includes: RecName: Full=Hydroxymethylpyrimidine kinase; Short=HMP kinase; EC=2.7.1.49 {ECO:0000250|U…	SubName: Full=Thiamine-phosphate pyrophosphorylase {ECO:0000313|EMBL:AES63234.1};	Phosphomethylpyrimidine kinase	GO:0009507,chloroplast; GO:0009570,chloroplast stroma; GO:0005524,ATP binding; GO:0008902,hydroxymethylpyrimidine kinase activity; GO:0046872,metal ion binding; GO:0008972,phosphomethylpyrimidine kinase activity; GO:0004789,thiamine-phosphate diphosphorylase activity; GO:0009228,thiamine biosynthetic process; GO:0009229,thiamine diphosphate biosynthetic process	Carbohydrate kinase
MS.gene002070	705.829	9.463	3.10596e-13	4.59389e-12	up	K21867 potassium channel | (RefSeq) potassium outward rectifying channel protein (A)	potassium outward rectifying channel protein [Medicago truncatula]	RecName: Full=Potassium channel AKT2/3;	SubName: Full=Potassium outward rectifying channel protein {ECO:0000313|EMBL:AES63269.1};	K+-channel ERG and related proteins, contain PAS/PAC sensor domain	GO:0005789,endoplasmic reticulum membrane; GO:0005887,integral component of plasma membrane; GO:0009506,plasmodesma; GO:0042802,identical protein binding; GO:0005249,voltage-gated potassium channel activity; GO:0034765,regulation of ion transmembrane transport; GO:0042391,regulation of membrane potential; GO:0009737,response to abscisic acid	Ankyrin repeat
MS.gene002071	0.295	-1.762	0.000584581	0.00187989	down	--	alkaline phytoceramidase (APHC) [Medicago truncatula]	--	SubName: Full=Alkaline phytoceramidase (APHC) {ECO:0000313|EMBL:AES63262.1};	--	GO:0016021,integral component of membrane; GO:0016811,hydrolase activity, acting on carbon-nitrogen (but not peptide) bonds, in linear amides; GO:0006672,ceramide metabolic process	Ceramidase
MS.gene002073	0.493	-1.021	0.00964597	0.0223611	down	K20221 importin-4 | (RefSeq) importin beta-4 (A)	importin beta-4 [Medicago truncatula]	RecName: Full=Transportin-1; Short=AtTRN1; AltName: Full=Importin beta-2; AltName: Full=Karyopherin beta-2;	SubName: Full=Importin beta-4 {ECO:0000313|EMBL:AES63260.2};	Karyopherin (importin) beta 3	GO:0005737,cytoplasm; GO:0005829,cytosol; GO:0031965,nuclear membrane; GO:0034399,nuclear periphery; GO:0005654,nucleoplasm; GO:0005634,nucleus; GO:0008139,nuclear localization sequence binding; GO:0008565,protein transporter activity; GO:0008536,Ran GTPase binding; GO:0035280,miRNA loading onto RISC involved in gene silencing by miRNA; GO:0006607,NLS-bearing protein import into nucleus; GO:00511…	Domain of unknown function (DUF4042)
MS.gene002088	3.136	1.649	0.000965283	0.00293956	up	K11718 UDP-glucose:glycoprotein glucosyltransferase [EC:2.4.1.-] | (RefSeq) UDP-glucose:glycoprotein glucosyltransferase (A)	UDP-glucose:glycoprotein glucosyltransferase [Medicago truncatula]	RecName: Full=UDP-glucose:glycoprotein glucosyltransferase; EC=2.4.1.-; AltName: Full=EMS-mutagenized BRI1 suppressor 1; AltName: Full=Protein PRIORITY IN SWEET LIFE 2; Flags: Precursor;	SubName: Full=UDP-glucose:glycoprotein glucosyltransferase {ECO:0000313|EMBL:AES63277.2};	UDP-glucose:glycoprotein glucosyltransferase	GO:0005783,endoplasmic reticulum; GO:0005788,endoplasmic reticulum lumen; GO:0003980,UDP-glucose:glycoprotein glucosyltransferase activity; GO:0051082,unfolded protein binding; GO:0051084,'de novo' posttranslational protein folding; GO:0046283,anthocyanin-containing compound metabolic process; GO:0010204,defense response signaling pathway, resistance gene-independent; GO:0030968,endoplasmic retic…	Glycosyl transferase family 8
MS.gene002095	0.266	-1.911	5.90186e-05	0.00023787	down	K13173 arginine and glutamate-rich protein 1 | (RefSeq) hypothetical protein (A)	hypothetical protein MTR_2g007150 [Medicago truncatula]	RecName: Full=Uncharacterized protein At1g10890;	SubName: Full=Uncharacterized protein {ECO:0000313|EMBL:KEH36426.1, ECO:0000313|EnsemblPlants:KEH36426};	--	--	Arginine and glutamate-rich 1
MS.gene002100	0.329	-1.602	0.000681021	0.00215459	down	K19525 vacuolar protein sorting-associated protein 13A/C | (RefSeq) uncharacterized protein LOC18430385 isoform X1 (A)	vacuolar protein sorting-associated protein, putative [Medicago truncatula]	--	SubName: Full=Vacuolar protein sorting-associated protein, putative {ECO:0000313|EMBL:AES63301.2};	Vacuolar protein sorting-associated protein	--	Autophagy-related protein C terminal domain
MS.gene002104	237.869	7.894	1.398e-09	1.2802e-08	up	--	plastid lipid-associated protein [Medicago truncatula]	RecName: Full=Probable plastid-lipid-associated protein 4, chloroplastic; AltName: Full=Fibrillin-3a; AltName: Full=Plastoglobulin 25; Short=AtPGL25; Flags: Precursor;	SubName: Full=Plastid lipid-associated protein {ECO:0000313|EMBL:AES63306.2};	--	GO:0009507,chloroplast; GO:0009534,chloroplast thylakoid; GO:0009535,chloroplast thylakoid membrane; GO:0010287,plastoglobule	PAP_fibrillin
MS.gene002105	5.152	2.365	0.00163869	0.00470695	up	--	DUF639 family protein [Medicago truncatula]	--	SubName: Full=DUF639 family protein {ECO:0000313|EMBL:AES63308.1};	--	GO:0016021,integral component of membrane	Reticulon
MS.gene00212	0.261	-1.938	0.00969537	0.0224565	down	K23260 scopoletin glucosyltransferase [EC:2.4.1.128] | (RefSeq) UDP-glucosyltransferase family protein (A)	UDP-glucosyltransferase family protein [Medicago truncatula]	RecName: Full=Scopoletin glucosyltransferase; EC=2.4.1.128; AltName: Full=Phenylpropanoid:glucosyltransferase 1;	RecName: Full=Glycosyltransferase {ECO:0000256|RuleBase:RU362057}; EC=2.4.1.- {ECO:0000256|RuleBase:RU362057};	UDP-glucuronosyl and UDP-glucosyl transferase	GO:0042802,identical protein binding; GO:0050275,scopoletin glucosyltransferase activity; GO:0008152,metabolic process	--
MS.gene002120	0.206	-2.28	5.11233e-05	0.000208894	down	--	XS domain protein/XS zinc finger protein [Medicago truncatula]	RecName: Full=Protein SUPPRESSOR OF GENE SILENCING 3; AltName: Full=SlSGS3;	SubName: Full=XS domain protein/XS zinc finger protein {ECO:0000313|EMBL:AES63340.1};	--	GO:0005655,nucleolar ribonuclease P complex; GO:0048471,perinuclear region of cytoplasm; GO:0031047,gene silencing by RNA; GO:0050688,regulation of defense response to virus	XS zinc finger domain
MS.gene002130	0.278	-1.848	0.00121181	0.00360243	down	K13114 pinin | (RefSeq) protein interaction regulator family protein (A)	unknown [Medicago truncatula]	--	SubName: Full=Uncharacterized protein {ECO:0000313|EMBL:AFK34463.1};	Pinin (desmosome-associated protein)	--	pinin/SDK/memA/ protein conserved region
MS.gene002134	0.111	-3.176	0.017741	0.0377645	down	--	hypothetical protein TSUD_378050 [Trifolium subterraneum]	RecName: Full=Nuclear intron maturase 2, mitochondrial {ECO:0000303|PubMed:19946041}; Short=AtnMat2 {ECO:0000303|PubMed:19946041}; EC=3.1.-.-; AltName: Full=Nuclear intron maturase 1 b {ECO:0000303|PubMed:12527773}; Short=AtnMat1b {ECO:0000303|PubMed:12527773}; Flags: Precursor;	SubName: Full=uncharacterized mitochondrial protein ymf11 {ECO:0000313|RefSeq:XP_004486448.1};	FOG: Reverse transcriptase	GO:0005739,mitochondrion; GO:0004519,endonuclease activity; GO:0000373,Group II intron splicing; GO:0006314,intron homing; GO:0090615,mitochondrial mRNA processing; GO:0007005,mitochondrion organization	--
MS.gene002146	0.188	-2.411	0.00127352	0.00376633	down	--	Thionin-like protein [Medicago truncatula]	--	SubName: Full=Thionin-like protein {ECO:0000313|EMBL:AES63364.1};	--	GO:0080167,response to karrikin	--
MS.gene002147	147.595	7.205	3.37629e-08	2.4884e-07	up	K17500 integrin-linked kinase-associated serine/threonine phosphatase 2C [EC:3.1.3.16] | (RefSeq) WAT1-related protein At3g18200-like (A)	auxin-induced 5NG4-like protein [Medicago truncatula]	RecName: Full=WAT1-related protein At1g25270;	RecName: Full=WAT1-related protein {ECO:0000256|RuleBase:RU363077};	--	GO:0016021,integral component of membrane; GO:0005886,plasma membrane; GO:0022857,transmembrane transporter activity	Domain of unknown function (DUF4131)
MS.gene002149	0.003	-8.362	2.36743e-14	3.97141e-13	down	K17500 integrin-linked kinase-associated serine/threonine phosphatase 2C [EC:3.1.3.16] | (RefSeq) WAT1-related protein At3g18200-like (A)	auxin-induced 5NG4-like protein [Medicago truncatula]	RecName: Full=WAT1-related protein At1g68170;	RecName: Full=WAT1-related protein {ECO:0000256|RuleBase:RU363077};	--	GO:0016021,integral component of membrane; GO:0005886,plasma membrane; GO:0022857,transmembrane transporter activity	EamA-like transporter family
MS.gene002157	4.504	2.171	3.16636e-06	1.64831e-05	up	K01590 histidine decarboxylase [EC:4.1.1.22] | (RefSeq) serine decarboxylase (A)	serine decarboxylase [Medicago truncatula]	RecName: Full=Serine decarboxylase; Short=AtSDC; EC=4.1.1.-; AltName: Full=Protein EMBRYO DEFECTIVE 1075; AltName: Full=Serine decarboxylase 1; Short=AtSDC1;	SubName: Full=Serine decarboxylase {ECO:0000313|EMBL:AES63380.1};	Glutamate decarboxylase and related proteins	GO:0005829,cytosol; GO:0005886,plasma membrane; GO:0016831,carboxy-lyase activity; GO:0030170,pyridoxal phosphate binding; GO:0019752,carboxylic acid metabolic process; GO:0006580,ethanolamine metabolic process	Pyridoxal-dependent decarboxylase conserved domain
MS.gene002167	0.172	-2.535	8.89307e-06	4.24518e-05	down	K18823 soyasaponin III rhamnosyltransferase [EC:2.4.1.273] | (GenBank) UDP-glucosyltransferase family protein (A)	UDP-glucosyltransferase family protein [Medicago truncatula]	RecName: Full=Soyasaponin III rhamnosyltransferase; EC=2.4.1.273 {ECO:0000269|PubMed:20350545}; AltName: Full=Soyasaponin glycosyltransferase 3; AltName: Full=UDP-rhamnose:soyasaponin III-rhamnosyltransferase;	SubName: Full=GT4 {ECO:0000313|EMBL:ACT34899.1}; SubName: Full=UDP-glucosyltransferase family protein {ECO:0000313|EMBL:AES63393.1};	UDP-glucuronosyl and UDP-glucosyl transferase	GO:0043231,intracellular membrane-bounded organelle; GO:0080043,quercetin 3-O-glucosyltransferase activity; GO:0080044,quercetin 7-O-glucosyltransferase activity; GO:0102241,soyasaponin III rhamnosyltransferase activity; GO:0008152,metabolic process	UDP-glucoronosyl and UDP-glucosyl transferase
MS.gene002169	11.225	3.489	1.47219e-05	6.7163e-05	up	K18823 soyasaponin III rhamnosyltransferase [EC:2.4.1.273] | (RefSeq) UDP-glucosyltransferase family protein (A)	UDP-glucosyltransferase family protein [Medicago truncatula]	RecName: Full=Soyasaponin III rhamnosyltransferase; EC=2.4.1.273 {ECO:0000269|PubMed:20350545}; AltName: Full=Soyasaponin glycosyltransferase 3; AltName: Full=UDP-rhamnose:soyasaponin III-rhamnosyltransferase;	SubName: Full=UDP-glucosyltransferase family protein {ECO:0000313|EMBL:AES63395.1};	UDP-glucuronosyl and UDP-glucosyl transferase	GO:0043231,intracellular membrane-bounded organelle; GO:0080043,quercetin 3-O-glucosyltransferase activity; GO:0080044,quercetin 7-O-glucosyltransferase activity; GO:0102241,soyasaponin III rhamnosyltransferase activity; GO:0008152,metabolic process	UDP-glucoronosyl and UDP-glucosyl transferase
MS.gene00217	33.383	5.061	0.000102134	0.000391032	up	K05387 glutamate receptor, ionotropic, plant | (RefSeq) LOW QUALITY PROTEIN: glutamate receptor 2.3-like (A)	disease-resistance response protein [Medicago truncatula]	RecName: Full=Class-10 pathogenesis-related protein 1; Short=MtPR10-1; AltName: Full=Pathogenesis-related PR10-like protein 1;	SubName: Full=Class 10 PR protein {ECO:0000313|EMBL:CAC37690.1};	--	GO:0006952,defense response; GO:0009607,response to biotic stimulus	Pathogenesis-related protein Bet v I family
MS.gene002171	89.2	6.479	4.62117e-15	8.48673e-14	up	K15920 xylan 1,4-beta-xylosidase [EC:3.2.1.37] | (RefSeq) beta-xylosidase/alpha-L-arabinofuranosidase-like protein (A)	RecName: Full=Beta-xylosidase/alpha-L-arabinofuranosidase 1; AltName: Full=Xylan 1,4-beta-xylosidase/Alpha-L-arabinofuranosidase 1; Short=MsXyl1; Includes: RecName: Full=Beta-xylosidase; AltName: Full=1,4-beta-D-xylan xylohydrolase; AltName: Full=Xylan 1,4-beta-xylosidase; Includes: RecName: Full=Alpha-L-arabinofuranosidase; Short=Arabinosidase; Flags: Precursor ABQ45227.1 beta-xylosidase/alpha-L…	RecName: Full=Beta-xylosidase/alpha-L-arabinofuranosidase 1 {ECO:0000303|PubMed:17615411, ECO:0000312|EMBL:ABQ45227.1}; AltName: Full=Xylan 1,4-beta-xylosidase/Alpha-L-arabinofuranosidase 1; Short=MsXyl1 {ECO:0000303|PubMed:17615411}; Includes: RecName: Full=Beta-xylosidase; EC=3.2.1.37; AltName: Full=1,4-beta-D-xylan xylohydrolase {ECO:0000250|UniProtKB:P48792}; AltName: Full=Xylan 1,4-beta-xylo…	SubName: Full=Beta-xylosidase/alpha-L-arabinofuranosidase-like protein {ECO:0000313|EMBL:AES63396.1};	--	GO:0005578,NA; GO:0046556,alpha-L-arabinofuranosidase activity; GO:0009044,xylan 1,4-beta-xylosidase activity; GO:0045493,xylan catabolic process	Fibronectin type III-like domain
MS.gene002174	2.827	1.499	0.00049947	0.00163288	up	K13416 brassinosteroid insensitive 1-associated receptor kinase 1 [EC:2.7.10.1 2.7.11.1] | (RefSeq) somatic embryogenesis receptor-like kinase (A)	somatic embryogenesis receptor-like kinase [Medicago truncatula]	RecName: Full=BRASSINOSTEROID INSENSITIVE 1-associated receptor kinase 1 {ECO:0000303|PubMed:12150929}; Short=AtBAK1 {ECO:0000303|PubMed:12150929}; Short=BRI1-associated receptor kinase 1 {ECO:0000303|PubMed:12150929}; EC=2.7.10.1 {ECO:0000305}; EC=2.7.11.1 {ECO:0000305}; AltName: Full=Protein ELONGATED; AltName: Full=Somatic embryogenesis receptor kinase 3 {ECO:0000303|PubMed:11706164}; Short=At…	SubName: Full=Somatic embryogenesis receptor kinase 2 {ECO:0000313|EMBL:ADO15291.1}; SubName: Full=Somatic embryogenesis receptor-like kinase {ECO:0000313|EMBL:AES63406.1};	--	GO:0010008,endosome membrane; GO:0016021,integral component of membrane; GO:0005886,plasma membrane; GO:0005524,ATP binding; GO:0033612,receptor serine/threonine kinase binding; GO:0004675,transmembrane receptor protein serine/threonine kinase activity; GO:0004714,transmembrane receptor protein tyrosine kinase activity; GO:0007166,cell surface receptor signaling pathway	Phosphotransferase enzyme family
MS.gene002176	39.937	5.32	0.000228936	0.000809442	up	K13416 brassinosteroid insensitive 1-associated receptor kinase 1 [EC:2.7.10.1 2.7.11.1] | (RefSeq) somatic embryogenesis receptor kinase (A)	somatic embryogenesis receptor kinase [Medicago truncatula]	RecName: Full=BRASSINOSTEROID INSENSITIVE 1-associated receptor kinase 1 {ECO:0000303|PubMed:12150929}; Short=AtBAK1 {ECO:0000303|PubMed:12150929}; Short=BRI1-associated receptor kinase 1 {ECO:0000303|PubMed:12150929}; EC=2.7.10.1 {ECO:0000305}; EC=2.7.11.1 {ECO:0000305}; AltName: Full=Protein ELONGATED; AltName: Full=Somatic embryogenesis receptor kinase 3 {ECO:0000303|PubMed:11706164}; Short=At…	SubName: Full=Somatic embryogenesis receptor kinase {ECO:0000313|EMBL:AES63409.1}; SubName: Full=Somatic embryogenesis receptor kinase 5 {ECO:0000313|EMBL:ADO15293.1};	--	GO:0010008,endosome membrane; GO:0016021,integral component of membrane; GO:0005886,plasma membrane; GO:0005524,ATP binding; GO:0033612,receptor serine/threonine kinase binding; GO:0004675,transmembrane receptor protein serine/threonine kinase activity; GO:0004714,transmembrane receptor protein tyrosine kinase activity; GO:0007166,cell surface receptor signaling pathway	Kinase-like
MS.gene00218	11.873	3.57	3.969e-11	4.50337e-10	up	K05387 glutamate receptor, ionotropic, plant | (RefSeq) LOW QUALITY PROTEIN: glutamate receptor 2.3-like (A)	disease-resistance response protein [Medicago truncatula]	RecName: Full=Class-10 pathogenesis-related protein 1; Short=MtPR10-1; AltName: Full=Pathogenesis-related PR10-like protein 1;	SubName: Full=Class 10 PR protein {ECO:0000313|EMBL:CAC37690.1};	--	GO:0006952,defense response; GO:0009607,response to biotic stimulus	Pathogenesis-related protein Bet v I family
MS.gene002181	186.524	7.543	1.07829e-08	8.60391e-08	up	K17470 sulfate transporter 1, high-affinity | (RefSeq) high affinity sulfate transporter type 1 (A)	high affinity sulfate transporter type 1 [Medicago truncatula]	RecName: Full=High affinity sulfate transporter 2;	SubName: Full=High affinity sulfate transporter type 1 {ECO:0000313|EMBL:AES63416.2};	Sulfate/bicarbonate/oxalate exchanger SAT-1 and related transporters (SLC26 family)	GO:0016021,integral component of membrane; GO:0005886,plasma membrane; GO:0008271,secondary active sulfate transmembrane transporter activity	STAS domain
MS.gene002183	0.239	-2.063	0.00875933	0.0205582	down	K01638 malate synthase [EC:2.3.3.9] | (RefSeq) malate synthase, glyoxysomal (A)	malate synthase, partial [Saribus jeanneneyi]	RecName: Full=Malate synthase, glyoxysomal; EC=2.3.3.9;	RecName: Full=Malate synthase {ECO:0000256|RuleBase:RU000555}; EC=2.3.3.9 {ECO:0000256|RuleBase:RU000555}; Flags: Fragment;	Malate synthase	GO:0009514,glyoxysome; GO:0004474,malate synthase activity; GO:0006097,glyoxylate cycle; GO:0006099,tricarboxylic acid cycle	Malate synthase
MS.gene002188	19.26	4.268	0.000153211	0.000564239	up	K17508 protein phosphatase PTC7 [EC:3.1.3.16] | (RefSeq) probable protein phosphatase 2C 80 (A)	SpoIIE-like protein phosphatase domain protein [Medicago truncatula]	RecName: Full=Probable protein phosphatase 2C 71; Short=OsPP2C71; EC=3.1.3.16;	SubName: Full=SpoIIE-like protein phosphatase domain protein {ECO:0000313|EMBL:AES63426.2};	Serine/threonine protein phosphatase	GO:0046872,metal ion binding; GO:0004721,phosphoprotein phosphatase activity	Protein phosphatase 2C
MS.gene002189	1087.53	10.087	1.52628e-45	2.07186e-43	up	K08917 light-harvesting complex II chlorophyll a/b binding protein 6 | (RefSeq) light-harvesting complex I chlorophyll A/B-binding protein (A)	light-harvesting complex I chlorophyll A/B-binding protein [Medicago truncatula]	RecName: Full=Chlorophyll a-b binding protein CP24 10A, chloroplastic; Short=CAB-10A; Short=LHCP; Flags: Precursor;	RecName: Full=Chlorophyll a-b binding protein, chloroplastic {ECO:0000256|RuleBase:RU363080};	--	GO:0009941,chloroplast envelope; GO:0009535,chloroplast thylakoid membrane; GO:0016021,integral component of membrane; GO:0009523,photosystem II; GO:0010287,plastoglobule; GO:0016168,chlorophyll binding; GO:0031409,pigment binding; GO:0009768,photosynthesis, light harvesting in photosystem I; GO:0018298,protein-chromophore linkage; GO:0009416,response to light stimulus	Chlorophyll A-B binding protein
MS.gene00219	72.131	6.173	0.000178731	0.000647755	up	--	disease-resistance response protein [Medicago truncatula]	RecName: Full=Disease resistance response protein DRRG49-C;	SubName: Full=Disease-resistance response protein {ECO:0000313|EMBL:AES65082.1};	--	GO:0006952,defense response; GO:0009607,response to biotic stimulus	Pathogenesis-related protein Bet v I family
MS.gene002194	82.364	6.364	4.76176e-05	0.000195829	up	K00430 peroxidase [EC:1.11.1.7] | (RefSeq) cationic peroxidase (A)	cationic peroxidase [Medicago truncatula]	RecName: Full=Cationic peroxidase 2; EC=1.11.1.7; AltName: Full=PNPC2; Flags: Precursor;	RecName: Full=Peroxidase {ECO:0000256|RuleBase:RU362060, ECO:0000256|SAAS:SAAS00709852}; EC=1.11.1.7 {ECO:0000256|RuleBase:RU362060, ECO:0000256|SAAS:SAAS00709852};	--	GO:0005576,extracellular region; GO:0020037,heme binding; GO:0046872,metal ion binding; GO:0004601,peroxidase activity; GO:0042744,hydrogen peroxide catabolic process; GO:0006979,response to oxidative stress	Peroxidase
MS.gene002201	3.684	1.881	0.0161663	0.034902	up	K03549 KUP system potassium uptake protein | (RefSeq) putative potassium transporter 12 (A)	potassium transporter-like protein [Medicago truncatula]	RecName: Full=Potassium transporter 7; Short=AtHAK7; Short=AtPOT7;	RecName: Full=Potassium transporter {ECO:0000256|RuleBase:RU321113};	--	GO:0016021,integral component of membrane; GO:0000325,plant-type vacuole; GO:0005886,plasma membrane; GO:0005774,vacuolar membrane; GO:0005773,vacuole; GO:0004016,adenylate cyclase activity; GO:0015079,potassium ion transmembrane transporter activity; GO:0006813,potassium ion transport	K+ potassium transporter
MS.gene002204	0.279	-1.843	1.36908e-11	1.65616e-10	down	K14852 regulator of ribosome biosynthesis | (RefSeq) ribosome biogenesis regulatory family protein (A)	ribosome biogenesis regulatory family protein [Medicago truncatula]	RecName: Full=Ribosome biogenesis regulatory protein homolog;	RecName: Full=Ribosome biogenesis regulatory protein {ECO:0000256|RuleBase:RU364132};	Regulator of ribosome synthesis	GO:0005730,nucleolus; GO:0030687,preribosome, large subunit precursor; GO:0000447,endonucleolytic cleavage in ITS1 to separate SSU-rRNA from 5.8S rRNA and LSU-rRNA from tricistronic rRNA transcript (SSU-rRNA, 5.8S rRNA, LSU-rRNA); GO:0042273,ribosomal large subunit biogenesis; GO:0000055,ribosomal large subunit export from nucleus	Ribosome biogenesis regulatory protein (RRS1)
MS.gene002205	0.251	-1.995	1.20304e-08	9.52762e-08	down	K13699 abhydrolase domain-containing protein 5 [EC:2.3.1.51] | (RefSeq) alpha/beta-hydrolase (A)	alpha/beta-hydrolase superfamily protein [Medicago truncatula]	RecName: Full=1-acylglycerol-3-phosphate O-acyltransferase; EC=2.3.1.51; AltName: Full=Lipid droplet-binding protein CGI-58 homolog;	SubName: Full=Alpha/beta-hydrolase superfamily protein {ECO:0000313|EMBL:AES63455.2};	Predicted hydrolase/acyltransferase (alpha/beta hydrolase superfamily)	GO:0005737,cytoplasm; GO:0003841,1-acylglycerol-3-phosphate O-acyltransferase activity; GO:0016298,lipase activity; GO:0042171,lysophosphatidic acid acyltransferase activity; GO:0004623,phospholipase A2 activity; GO:0055089,fatty acid homeostasis; GO:0055088,lipid homeostasis; GO:0008654,phospholipid biosynthetic process; GO:0055091,phospholipid homeostasis; GO:0070328,triglyceride homeostasis	BAAT / Acyl-CoA thioester hydrolase C terminal
MS.gene002208	15.828	3.984	0.00429511	0.0110268	up	K22684 metacaspase-1 [EC:3.4.22.-] | (RefSeq) ICE-like protease (caspase) p20 domain protein (A)	ICE-like protease (caspase) p20 domain protein [Medicago truncatula]	RecName: Full=Metacaspase-1; Short=AtMC1; EC=3.4.22.-; AltName: Full=Metacaspase 1b; Short=AtMCP1b; AltName: Full=Protein LSD ONE LIKE 3;	SubName: Full=ICE-like protease (Caspase) p20 domain protein {ECO:0000313|EMBL:AES63462.1};	Metacaspase involved in regulation of apoptosis	GO:0004197,cysteine-type endopeptidase activity; GO:0006952,defense response; GO:0043068,positive regulation of programmed cell death	Caspase domain
MS.gene002209	54.137	5.759	1.89816e-17	4.41617e-16	up	K22684 metacaspase-1 [EC:3.4.22.-] | (RefSeq) ICE-like protease (caspase) p20 domain protein (A)	hypothetical protein TSUD_389090 [Trifolium subterraneum]	RecName: Full=Metacaspase-1; Short=AtMC1; EC=3.4.22.-; AltName: Full=Metacaspase 1b; Short=AtMCP1b; AltName: Full=Protein LSD ONE LIKE 3;	SubName: Full=ICE-like protease (Caspase) p20 domain protein {ECO:0000313|EMBL:AES63463.1};	Metacaspase involved in regulation of apoptosis	GO:0004197,cysteine-type endopeptidase activity; GO:0006952,defense response; GO:0043068,positive regulation of programmed cell death	Caspase domain
MS.gene00221	53.444	5.74	1.86357e-25	8.3801e-24	up	K05387 glutamate receptor, ionotropic, plant | (RefSeq) LOW QUALITY PROTEIN: glutamate receptor 2.3-like (A)	disease-resistance response protein [Medicago truncatula]	RecName: Full=Class-10 pathogenesis-related protein 1; Short=MtPR10-1; AltName: Full=Pathogenesis-related PR10-like protein 1;	SubName: Full=Disease-resistance response protein {ECO:0000313|EMBL:AES65083.1};	--	GO:0006952,defense response; GO:0009607,response to biotic stimulus	Pathogenesis-related protein Bet v I family
MS.gene002212	40.129	5.327	0.00106781	0.00321656	up	K00020 3-hydroxyisobutyrate dehydrogenase [EC:1.1.1.31] | (RefSeq) 6-phosphogluconate dehydrogenase-like protein (A)	phosphate-responsive 1 family protein [Medicago truncatula]	RecName: Full=Protein EXORDIUM-like 2; Flags: Precursor;	SubName: Full=Phosphate-responsive 1 family protein {ECO:0000313|EMBL:AES63471.1};	--	GO:0048046,apoplast; GO:0005618,cell wall; GO:0005829,cytosol; GO:0005615,extracellular space; GO:0005794,Golgi apparatus; GO:0009505,plant-type cell wall; GO:0009506,plasmodesma	Phosphate-induced protein 1 conserved region
MS.gene002214	0.289	-1.792	3.33803e-11	3.82425e-10	down	K12828 splicing factor 3B subunit 1 | (RefSeq) splicing factor 3B subunit 1 (A)	splicing factor 3B subunit 1 [Medicago truncatula]	--	SubName: Full=Splicing factor 3B subunit 1 {ECO:0000313|EMBL:KEH36451.1};	Splicing factor 3b, subunit 1	--	Adaptin N terminal region
MS.gene002217	13.702	3.776	1.5167e-26	7.3115e-25	up	K03319 divalent anion:Na+ symporter, DASS family | (RefSeq) LOW QUALITY PROTEIN: dicarboxylate transporter 2.1, chloroplastic-like (A)	2-oxoglutarate/malate translocator [Medicago truncatula]	RecName: Full=Dicarboxylate transporter 2.1, chloroplastic; AltName: Full=AtpDCT1; AltName: Full=Glutamate/malate translocator; Flags: Precursor;	SubName: Full=2-oxoglutarate/malate translocator {ECO:0000313|EMBL:AES63485.1};	--	GO:0009507,chloroplast; GO:0009941,chloroplast envelope; GO:0009706,chloroplast inner membrane; GO:0009534,chloroplast thylakoid; GO:0016021,integral component of membrane; GO:0016020,membrane; GO:0009536,plastid; GO:0005313,L-glutamate transmembrane transporter activity; GO:0015140,malate transmembrane transporter activity; GO:0015131,oxaloacetate transmembrane transporter activity; GO:0019676,a…	Citrate transporter
MS.gene002219	247.243	7.95	9.2467e-10	8.68599e-09	up	--	transmembrane protein, putative [Medicago truncatula]	--	SubName: Full=Transmembrane protein, putative {ECO:0000313|EMBL:KEH36453.1};	--	GO:0016021,integral component of membrane	Conotoxin
MS.gene002221	0.407	-1.298	0.000901997	0.00276972	down	--	RING-H2 zinc finger protein [Medicago truncatula]	--	SubName: Full=RING-H2 zinc finger protein {ECO:0000313|EMBL:AES63493.1};	--	GO:0016021,integral component of membrane; GO:0005886,plasma membrane	--
MS.gene002224	27.999	4.807	0.00121651	0.00361553	up	K03063 26S proteasome regulatory subunit T3 | (RefSeq) 26S protease regulatory subunit 6B homolog (A)	phototropic-responsive NPH3 family protein [Medicago truncatula]	RecName: Full=Root phototropism protein 3; AltName: Full=BTB/POZ domain-containing protein RPT3; AltName: Full=Non-phototropic hypocotyl protein 3;	SubName: Full=Phototropic-responsive NPH3 family protein {ECO:0000313|EMBL:AES63496.1};	--	GO:0005886,plasma membrane; GO:0004871,NA; GO:0009638,phototropism; GO:0016567,protein ubiquitination	GrpE
MS.gene002227	0.003	-8.203	1.82973e-10	1.89853e-09	down	--	hypothetical protein MTR_2g009430 [Medicago truncatula]	--	SubName: Full=Uncharacterized protein {ECO:0000313|EMBL:AES63505.2, ECO:0000313|EnsemblPlants:AES63505};	--	--	--
MS.gene002228	35.654	5.156	1.1477e-46	1.65613e-44	up	--	--	--	--	--	--	--
MS.gene002229	21.033	4.395	4.77776e-10	4.67162e-09	up	K01673 carbonic anhydrase [EC:4.2.1.1] | (RefSeq) carbonic anhydrase family protein (A)	carbonic anhydrase family protein [Medicago truncatula]	RecName: Full=Beta carbonic anhydrase 5, chloroplastic; Short=AtbCA5; Short=AtbetaCA5; EC=4.2.1.1; AltName: Full=Beta carbonate dehydratase 5; Flags: Precursor;	RecName: Full=Carbonic anhydrase {ECO:0000256|RuleBase:RU003956}; EC=4.2.1.1 {ECO:0000256|RuleBase:RU003956}; AltName: Full=Carbonate dehydratase {ECO:0000256|RuleBase:RU003956};	Predicted carbonic anhydrase involved in protection against oxidative damage	GO:0009507,chloroplast; GO:0004089,carbonate dehydratase activity; GO:0008270,zinc ion binding; GO:0015976,carbon utilization	Carbonic anhydrase
MS.gene00223	5.531	2.468	2.93638e-06	1.53769e-05	up	K05387 glutamate receptor, ionotropic, plant | (RefSeq) LOW QUALITY PROTEIN: glutamate receptor 2.3-like (A)	disease-resistance response protein [Medicago sativa]	RecName: Full=Disease resistance response protein Pi49; AltName: Full=PR10;	SubName: Full=Disease-resistance response protein {ECO:0000313|EMBL:SNQ45214.1};	--	GO:0006952,defense response; GO:0009607,response to biotic stimulus	Pathogenesis-related protein Bet v I family
MS.gene002230	3.966	1.988	1.06408e-05	5.00183e-05	up	K09518 DnaJ homolog subfamily B member 12 | (RefSeq) chaperone protein dnaJ 49-like (A)	chaperone DnaJ-domain protein [Medicago truncatula]	RecName: Full=Uncharacterized protein At4g38065;	SubName: Full=Chaperone DnaJ-domain protein {ECO:0000313|EMBL:AES63513.2};	--	--	DnaJ domain
MS.gene002231	0.204	-2.292	2.95412e-05	0.00012668	down	K02355 elongation factor G | (RefSeq) elongation factor G-2, mitochondrial-like (A)	hypothetical protein TanjilG_20435 [Lupinus angustifolius]	RecName: Full=Elongation factor G-2, mitochondrial; Short=EF-Gmt {ECO:0000255|HAMAP-Rule:MF_03061}; Short=mEF-G 1-2 {ECO:0000255|HAMAP-Rule:MF_03061}; AltName: Full=Elongation factor G1-2 {ECO:0000255|HAMAP-Rule:MF_03061};	RecName: Full=Elongation factor G, mitochondrial {ECO:0000256|HAMAP-Rule:MF_03061}; Short=EF-Gmt {ECO:0000256|HAMAP-Rule:MF_03061}; AltName: Full=Elongation factor G 1, mitochondrial {ECO:0000256|HAMAP-Rule:MF_03061}; Short=mEF-G 1 {ECO:0000256|HAMAP-Rule:MF_03061}; AltName: Full=Elongation factor G1 {ECO:0000256|HAMAP-Rule:MF_03061};	Mitochondrial elongation factor	GO:0005739,mitochondrion; GO:0005525,GTP binding; GO:0003924,GTPase activity; GO:0003746,translation elongation factor activity; GO:0070125,mitochondrial translational elongation; GO:0046686,response to cadmium ion	Elongation factor Tu GTP binding domain
MS.gene00224	2.233	1.159	0.0103913	0.0238503	up	K05387 glutamate receptor, ionotropic, plant | (RefSeq) LOW QUALITY PROTEIN: glutamate receptor 2.3-like (A)	disease-resistance response protein [Medicago truncatula]	RecName: Full=Class-10 pathogenesis-related protein 1; Short=MtPR10-1; AltName: Full=Pathogenesis-related PR10-like protein 1;	SubName: Full=Disease-resistance response protein {ECO:0000313|EMBL:AES65087.1};	--	GO:0006952,defense response; GO:0009607,response to biotic stimulus	Pathogenesis-related protein Bet v I family
MS.gene002240	2.702	1.434	0.000614172	0.00196445	up	K08596 sentrin-specific protease 7 [EC:3.4.22.68] | (RefSeq) Ulp1 protease family, carboxy-terminal domain protein (A)	Ulp1 protease family, carboxy-terminal domain protein [Medicago truncatula]	RecName: Full=Probable ubiquitin-like-specific protease 2B; EC=3.4.22.-;	SubName: Full=Ulp1 protease family, carboxy-terminal domain protein {ECO:0000313|EMBL:AES63518.2};	Protease, Ulp1 family	GO:0070139,SUMO-specific endopeptidase activity; GO:0016926,protein desumoylation	Ulp1 protease family, C-terminal catalytic domain
MS.gene002243	7.891	2.98	0.0011086	0.00332814	up	--	viral A-type inclusion protein, putative [Medicago truncatula]	RecName: Full=Uncharacterized protein At4g38062;	SubName: Full=Centromere protein, putative {ECO:0000313|EMBL:ABD28543.1}; SubName: Full=Viral A-type inclusion protein, putative {ECO:0000313|EMBL:AES63521.1};	--	--	TPR/MLP1/MLP2-like protein
MS.gene002248	0.482	-1.053	0.000162284	0.000593759	down	K17065 dynamin 1-like protein [EC:3.6.5.5] | (RefSeq) dynamin 3A-like protein (A)	dynamin 3A-like protein [Medicago truncatula]	RecName: Full=Dynamin-related protein 3A; AltName: Full=Dynamin-like protein 2; AltName: Full=Dynamin-like protein 2a;	SubName: Full=Dynamin 3A-like protein {ECO:0000313|EMBL:AES63527.1};	Vacuolar sorting protein VPS1, dynamin, and related proteins	GO:0005739,mitochondrion; GO:0005777,peroxisome; GO:0005525,GTP binding; GO:0003924,GTPase activity; GO:0042802,identical protein binding; GO:0008017,microtubule binding; GO:0007049,cell cycle; GO:0051301,cell division; GO:0007031,peroxisome organization	AAA ATPase domain
MS.gene002251	377.988	8.562	2.00454e-15	3.82e-14	up	K22314 glucosinolate gamma-glutamyl hydrolase [EC:3.4.19.16] | (RefSeq) class I glutamine amidotransferase (A)	class I glutamine amidotransferase [Medicago truncatula]	RecName: Full=Gamma-glutamyl peptidase 5 {ECO:0000305}; EC=3.4.19.- {ECO:0000305};	SubName: Full=Class I glutamine amidotransferase {ECO:0000313|EMBL:AES63531.1}; SubName: Full=Glutamine amidotransferase class-I {ECO:0000313|EMBL:ABN05859.1};	Predicted glutamine synthetase	GO:0005829,cytosol; GO:0008233,peptidase activity	Peptidase C26
MS.gene002252	10.174	3.347	0.000114226	0.000433077	up	K12930 anthocyanidin 3-O-glucosyltransferase [EC:2.4.1.115] | (RefSeq) anthocyanidin 3-O-glucosyltransferase 7-like (A)	anthocyanidin 3-O-glucosyltransferase 2-like protein [Trifolium pratense]	RecName: Full=Kaempferol 3-O-beta-D-galactosyltransferase; Short=F3GalTase; EC=2.4.1.234; Flags: Precursor;	RecName: Full=Glycosyltransferase {ECO:0000256|RuleBase:RU362057}; EC=2.4.1.- {ECO:0000256|RuleBase:RU362057};	UDP-glucuronosyl and UDP-glucosyl transferase	GO:0033834,kaempferol 3-O-galactosyltransferase activity; GO:0102479,quercetin 3-O-beta:-D-galactosyltransferase activity; GO:0008152,metabolic process	UDP-glucoronosyl and UDP-glucosyl transferase
MS.gene002253	8.231	3.041	7.81594e-07	4.55549e-06	up	K00140 malonate-semialdehyde dehydrogenase (acetylating) / methylmalonate-semialdehyde dehydrogenase [EC:1.2.1.18 1.2.1.27] | (RefSeq) methylmalonate-semialdehyde dehydrogenase (A)	methylmalonate-semialdehyde dehydrogenase [Medicago truncatula]	RecName: Full=Methylmalonate-semialdehyde dehydrogenase [acylating], mitochondrial; Short=MM-ALDH; Short=MMSDH; Short=Malonate-semialdehyde dehydrogenase [acylating]; EC=1.2.1.27; AltName: Full=Aldehyde dehydrogenase family 6 member B2; Flags: Precursor;	SubName: Full=Methylmalonate-semialdehyde dehydrogenase {ECO:0000313|EMBL:AES63536.1};	Methylmalonate semialdehyde dehydrogenase	GO:0005739,mitochondrion; GO:0005507,copper ion binding; GO:0004491,methylmalonate-semialdehyde dehydrogenase (acylating) activity; GO:0006979,response to oxidative stress	Aldehyde dehydrogenase family
MS.gene002256	0.128	-2.965	6.34335e-10	6.09759e-09	down	K14553 U3 small nucleolar RNA-associated protein 18 | (RefSeq) U3 small nucleolar RNA-associated-like protein (A)	U3 small nucleolar RNA-associated-like protein [Medicago truncatula]	RecName: Full=U3 small nucleolar RNA-associated protein 18 homolog;	SubName: Full=U3 small nucleolar RNA-associated-like protein {ECO:0000313|EMBL:AES63540.1};	WD40 repeat protein	GO:0080008,Cul4-RING E3 ubiquitin ligase complex; GO:0034388,Pwp2p-containing subcomplex of 90S preribosome; GO:0032040,small-subunit processome; GO:0000462,maturation of SSU-rRNA from tricistronic rRNA transcript (SSU-rRNA, 5.8S rRNA, LSU-rRNA)	Anaphase-promoting complex subunit 4 WD40 domain
MS.gene002259	0.177	-2.501	0.0108592	0.0248084	down	K09264 MADS-box transcription factor, plant | (RefSeq) MADS-box transcription factor (A)	MADS-box transcription factor [Medicago truncatula]	RecName: Full=MADS-box transcription factor 27; AltName: Full=OsMADS27; AltName: Full=RMADS218;	SubName: Full=MADS-box transcription factor {ECO:0000313|EMBL:AES63546.2};	MADS box transcription factor	GO:0005634,nucleus; GO:0003700,DNA-binding transcription factor activity; GO:0046983,protein dimerization activity; GO:0000977,RNA polymerase II regulatory region sequence-specific DNA binding; GO:0045944,positive regulation of transcription by RNA polymerase II; GO:0006351,transcription, DNA-templated	K-box region
MS.gene002260	0.47	-1.09	0.00405389	0.0104777	down	--	oligopeptide transporter OPT family protein [Medicago truncatula]	RecName: Full=Oligopeptide transporter 4; Short=AtOPT4;	SubName: Full=Oligopeptide transporter OPT family protein {ECO:0000313|EMBL:AES63554.1}; SubName: Full=Peptidase aspartic, active site; Oligopeptide transporter OPT superfamily {ECO:0000313|EMBL:ABN05713.1};	Sexual differentiation process protein ISP4	GO:0005887,integral component of plasma membrane; GO:0016020,membrane; GO:0035673,oligopeptide transmembrane transporter activity; GO:0015031,protein transport; GO:0080167,response to karrikin	OPT oligopeptide transporter protein
MS.gene002262	0.133	-2.911	3.30066e-19	8.96941e-18	down	K04043 molecular chaperone DnaK | (RefSeq) heat shock 70 kDa protein (A)	heat shock 70 kDa protein [Medicago truncatula]	RecName: Full=Heat shock 70 kDa protein, mitochondrial; Flags: Precursor;	SubName: Full=Chaperone DnaK {ECO:0000313|EMBL:ABN05716.1}; SubName: Full=Heat shock 70 kDa protein {ECO:0000313|EMBL:AES63558.1};	Molecular chaperones mortalin/PBP74/GRP75, HSP70 superfamily	GO:0005739,mitochondrion; GO:0005524,ATP binding; GO:0051082,unfolded protein binding; GO:0006457,protein folding	Cell division protein FtsA
MS.gene002263	0.251	-1.995	6.32312e-09	5.23944e-08	down	K02331 DNA polymerase phi [EC:2.7.7.7] | (RefSeq) DNA polymerase V-like protein, putative (A)	DNA polymerase V-like protein, putative [Medicago truncatula]	--	SubName: Full=DNA polymerase V-like protein, putative {ECO:0000313|EMBL:AES63565.1};	Predicted regulator of rRNA gene transcription (MYB-binding protein)	GO:0003677,DNA binding; GO:0003887,DNA-directed DNA polymerase activity; GO:0006351,transcription, DNA-templated	DNA polymerase phi
MS.gene002264	15.341	3.939	5.68292e-05	0.000229781	up	K03122 transcription initiation factor TFIIA large subunit | (RefSeq) uncharacterized protein LOC114825099 (A)	octicosapeptide/phox/Bem1p (PB1) domain protein [Medicago truncatula]	--	SubName: Full=Octicosapeptide/Phox/Bem1p {ECO:0000313|EMBL:ABN05728.1}; SubName: Full=Octicosapeptide/phox/Bem1p (PB1) domain protein {ECO:0000313|EMBL:AES63569.1};	--	--	PB1 domain
MS.gene002274	13.344	3.738	0.0065165	0.0158505	up	K23677 MFS transporter, Spinster family, sphingosine-1-phosphate transporter | (GenBank) sphingolipid transporter spinster-like protein, putative (A)	sphingolipid transporter spinster-like protein, putative [Medicago truncatula]	RecName: Full=Probable sphingolipid transporter spinster homolog 2;	SubName: Full=Sphingolipid transporter spinster-like protein, putative {ECO:0000313|EMBL:AES63586.2};	Sugar transporter/spinster transmembrane protein	GO:0016021,integral component of membrane; GO:0031902,late endosome membrane; GO:0005765,lysosomal membrane; GO:0006869,lipid transport; GO:0055085,transmembrane transport	Sugar (and other) transporter
MS.gene002275	13.188	3.721	0.00601555	0.014787	up	K21995 unsaturated fatty acid epoxidase [EC:1.14.-.-] | (RefSeq) cytochrome P450 77A3-like (A)	cytochrome P450 family protein [Medicago truncatula]	RecName: Full=Cytochrome P450 89A2; EC=1.14.-.-; AltName: Full=ATH 6-1; AltName: Full=CYPLXXXIX;	SubName: Full=Cytochrome P450 family protein {ECO:0000313|EMBL:AES63588.1};	Cytochrome P450 CYP2 subfamily	GO:0016021,integral component of membrane; GO:0016020,membrane; GO:0020037,heme binding; GO:0005506,iron ion binding; GO:0016709,oxidoreductase activity, acting on paired donors, with incorporation or reduction of molecular oxygen, NAD(P)H as one donor, and incorporation of one atom of oxygen; GO:0044550,secondary metabolite biosynthetic process	Cytochrome P450
MS.gene002281	8.536	3.094	1.03465e-07	7.02243e-07	up	K01507 inorganic pyrophosphatase [EC:3.6.1.1] | (RefSeq) inorganic pyrophosphatase (A)	inorganic pyrophosphatase [Medicago truncatula]	RecName: Full=Soluble inorganic pyrophosphatase 6, chloroplastic {ECO:0000303|PubMed:15135060}; EC=3.6.1.1 {ECO:0000269|PubMed:15135060}; AltName: Full=Inorganic pyrophosphatase 6; AltName: Full=Pyrophosphate phospho-hydrolase 6 {ECO:0000303|PubMed:15135060}; Short=PPase 6 {ECO:0000303|PubMed:15135060}; Flags: Precursor;	SubName: Full=Inorganic pyrophosphatase {ECO:0000313|EMBL:AES63593.1};	Inorganic pyrophosphatase/Nucleosome remodeling factor, subunit NURF38	GO:0009507,chloroplast; GO:0009941,chloroplast envelope; GO:0009570,chloroplast stroma; GO:0009536,plastid; GO:0009579,thylakoid; GO:0004427,inorganic diphosphatase activity; GO:0000287,magnesium ion binding; GO:0042742,defense response to bacterium; GO:0006796,phosphate-containing compound metabolic process; GO:0046686,response to cadmium ion; GO:0009651,response to salt stress	Inorganic pyrophosphatase
MS.gene002283	0.454	-1.14	0.000684578	0.00216466	down	K03100 signal peptidase I [EC:3.4.21.89] | (RefSeq) uncharacterized protein LOC18104955 (A)	nicotiana tabacum ORF protein [Medicago truncatula]	--	SubName: Full=Nicotiana tabacum ORF protein {ECO:0000313|EMBL:AES63596.1};	--	--	--
MS.gene002286	23.393	4.548	0.00448296	0.0114449	up	K07407 alpha-galactosidase [EC:3.2.1.22] | (RefSeq) uncharacterized protein LOC103652228 (A)	hypothetical protein MTR_2g010490 [Medicago truncatula]	--	SubName: Full=Uncharacterized protein {ECO:0000313|EMBL:AES63599.1, ECO:0000313|EnsemblPlants:AES63599};	--	--	--
MS.gene002288	0.099	-3.33	6.91431e-16	1.37674e-14	down	--	plant/T16L1-180 protein, putative [Medicago truncatula]	--	SubName: Full=Plant/T16L1-180 protein, putative {ECO:0000313|EMBL:AES63601.2};	--	--	--
MS.gene002289	0.111	-3.167	1.86178e-12	2.512e-11	down	K16302 metal transporter CNNM | (RefSeq) magnesium and cobalt efflux protein CorC, putative (A)	magnesium and cobalt efflux protein CorC, putative [Medicago truncatula]	RecName: Full=DUF21 domain-containing protein At2g14520; AltName: Full=CBS domain-containing protein CBSDUF3;	SubName: Full=Magnesium and cobalt efflux protein CorC, putative {ECO:0000313|EMBL:KEH36468.1};	Predicted membrane protein, contains two CBS domains	GO:0016021,integral component of membrane	CBS domain
MS.gene00230	0.14	-2.839	0.00169835	0.00485651	down	--	ABA-responsive protein [Medicago truncatula]	RecName: Full=ABA-responsive protein ABR17;	SubName: Full=ABA-responsive protein {ECO:0000313|EMBL:AES65090.1};	--	GO:0006952,defense response; GO:0009607,response to biotic stimulus	Pathogenesis-related protein Bet v I family
MS.gene002301	0.027	-5.216	0.00468221	0.0118898	down	K13449 pathogenesis-related protein 1 | (RefSeq) CAP, cysteine-rich secretory protein, antigen 5 (A)	CAP, cysteine-rich secretory protein, antigen 5 [Medicago truncatula]	RecName: Full=Pathogenesis-related protein 1 {ECO:0000303|PubMed:11725949}; Short=AtPRB1 {ECO:0000303|PubMed:11725949}; Flags: Precursor;	SubName: Full=CAP, cysteine-rich secretory protein, antigen 5 {ECO:0000313|EMBL:AES63618.1};	Defense-related protein containing SCP domain	GO:0005576,extracellular region; GO:0009814,defense response, incompatible interaction; GO:0009617,response to bacterium; GO:0009723,response to ethylene; GO:0080027,response to herbivore; GO:0009753,response to jasmonic acid; GO:0009751,response to salicylic acid; GO:0009611,response to wounding	Cysteine-rich secretory protein family
MS.gene002306	102.998	6.686	2.75414e-07	1.74212e-06	up	K10405 kinesin family member C1 | (RefSeq) kinesin motor catalytic domain protein (A)	kinesin motor catalytic domain protein [Medicago truncatula]	RecName: Full=Kinesin-like protein KIN-14C {ECO:0000305}; AltName: Full=AtKIN14a {ECO:0000303|PubMed:18088313}; AltName: Full=Kinesin-like protein KatA {ECO:0000303|PubMed:8492804, ECO:0000303|PubMed:8597656};	RecName: Full=Kinesin-like protein {ECO:0000256|RuleBase:RU000394};	Kinesin (KAR3 subfamily)	GO:0000777,condensed chromosome kinetochore; GO:0005737,cytoplasm; GO:0005874,microtubule; GO:0005872,minus-end kinesin complex; GO:0005634,nucleus; GO:0009524,phragmoplast; GO:0005819,spindle; GO:0005524,ATP binding; GO:0008569,ATP-dependent microtubule motor activity, minus-end-directed; GO:0008017,microtubule binding; GO:0009971,anastral spindle assembly involved in male meiosis; GO:0051301,ce…	Microtubule binding
MS.gene002308	0.328	-1.609	2.97233e-07	1.86873e-06	down	K11294 nucleolin | (RefSeq) nucleolin 2-like isoform X1 (A)	DNA-binding storekeeper protein-related transcriptional regulator, putative [Medicago truncatula]	RecName: Full=Probable transcription factor At1g61730 {ECO:0000305}; AltName: Full=Storekeeper-like protein At1g61730 {ECO:0000305};	SubName: Full=DNA-binding storekeeper protein-related transcriptional regulator, putative {ECO:0000313|EMBL:AES63628.1};	--	GO:0009507,chloroplast; GO:0005829,cytosol; GO:0005730,nucleolus; GO:0043565,sequence-specific DNA binding; GO:0044212,transcription regulatory region DNA binding; GO:0019760,glucosinolate metabolic process; GO:0006355,regulation of transcription, DNA-templated; GO:0006351,transcription, DNA-templated	Protein of unknown function, DUF573
MS.gene002311	3.804	1.927	0.0156565	0.0339772	up	--	transmembrane protein, putative [Medicago truncatula]	--	SubName: Full=Transmembrane protein, putative {ECO:0000313|EMBL:AES63633.2};	--	GO:0016021,integral component of membrane	Protein of unknown function (DUF1218)
MS.gene002313	0.377	-1.409	0.000155896	0.000573039	down	--	plant/F20B17-9 protein [Medicago truncatula]	--	SubName: Full=Plant/F20B17-9 protein {ECO:0000313|EMBL:AES63637.1};	--	GO:0016021,integral component of membrane	--
MS.gene002318	4.207	2.073	2.51132e-05	0.000109242	up	--	hypothetical protein MTR_2g010980 [Medicago truncatula]	--	SubName: Full=Uncharacterized protein {ECO:0000313|EMBL:AES63647.1, ECO:0000313|EnsemblPlants:AES63647};	--	GO:0004674,protein serine/threonine kinase activity; GO:0046777,protein autophosphorylation	Sine oculis-binding protein
MS.gene002319	0.448	-1.157	0.00174088	0.00496408	down	K00655 1-acyl-sn-glycerol-3-phosphate acyltransferase [EC:2.3.1.51] | (RefSeq) uncharacterized protein LOC105166581 (A)	plastid developmental protein DAG [Medicago truncatula]	RecName: Full=Multiple organellar RNA editing factor 9, chloroplastic {ECO:0000305}; AltName: Full=RNA editing-interacting protein 9 {ECO:0000303|PubMed:23818871}; Flags: Precursor;	SubName: Full=Plastid developmental protein DAG {ECO:0000313|EMBL:AES63648.1};	--	GO:0009507,chloroplast; GO:0009941,chloroplast envelope; GO:0009570,chloroplast stroma; GO:1900865,chloroplast RNA modification; GO:0006397,mRNA processing	--
MS.gene00232	0.226	-2.146	9.78227e-10	9.14859e-09	down	--	melanoma-associated antigen G1-like protein [Medicago truncatula]	--	SubName: Full=Melanoma-associated antigen G1-like protein {ECO:0000313|EMBL:AES65099.2};	Uncharacterized conserved protein (tumor-rejection antigen MAGE in humans)	--	MAGE family
MS.gene002320	41.261	5.367	0.00234398	0.00646662	up	K05765 cofilin | (RefSeq) uncharacterized LOC105781290 (A)	BHLH transcription factor-like protein [Medicago truncatula]	RecName: Full=Transcription factor bHLH112; AltName: Full=Basic helix-loop-helix protein 112; Short=AtbHLH112; Short=bHLH 112; AltName: Full=Transcription factor EN 64; AltName: Full=bHLH transcription factor bHLH112;	SubName: Full=BHLH transcription factor-like protein {ECO:0000313|EMBL:AES63654.1};	--	GO:0005634,nucleus; GO:0003700,DNA-binding transcription factor activity; GO:0046983,protein dimerization activity; GO:0000978,RNA polymerase II proximal promoter sequence-specific DNA binding; GO:0043565,sequence-specific DNA binding; GO:0001228,DNA-binding transcription activator activity, RNA polymerase II-specific; GO:0071215,cellular response to abscisic acid stimulus; GO:0071472,cellular re…	Mitochondrial import receptor subunit Tom22
MS.gene002327	15.18	3.924	0.00404447	0.0104558	up	K20606 mitogen-activated protein kinase kinase kinase ANP1 [EC:2.7.11.25] | (RefSeq) receptor-like serine/threonine-protein kinase SD1-7 isoform X1 (A)	G-type lectin S-receptor-like Serine/Threonine-kinase [Medicago truncatula]	RecName: Full=Receptor-like serine/threonine-protein kinase SD1-8; EC=2.7.11.1; AltName: Full=Arabidopsis thaliana receptor kinase 3; AltName: Full=S-domain-1 (SD1) receptor kinase 8; Short=SD1-8; Flags: Precursor;	SubName: Full=G-type lectin S-receptor-like Serine/Threonine-kinase {ECO:0000313|EMBL:AES63663.1};	--	GO:0016021,integral component of membrane; GO:0005886,plasma membrane; GO:0009506,plasmodesma; GO:0005773,vacuole; GO:0005524,ATP binding; GO:0030246,carbohydrate binding; GO:0004674,protein serine/threonine kinase activity; GO:0004675,transmembrane receptor protein serine/threonine kinase activity; GO:0031625,ubiquitin protein ligase binding; GO:0006468,protein phosphorylation; GO:0048544,recogn…	Phosphotransferase enzyme family
MS.gene002335	15.382	3.943	8.15668e-06	3.9199e-05	up	K04077 chaperonin GroEL | (RefSeq) chaperonin CPN60-like 2, mitochondrial (A)	late embryogenesis abundant protein [Medicago truncatula]	RecName: Full=Uncharacterized protein At1g08160;	SubName: Full=Late embryogenesis abundant protein {ECO:0000313|EMBL:AES63676.1};	--	GO:0016021,integral component of membrane	Late embryogenesis abundant protein
MS.gene002339	0.144	-2.798	4.535e-21	1.45503e-19	down	K13125 nitric oxide synthase-interacting protein | (RefSeq) nitric oxide synthase interacting protein (A)	nitric oxide synthase interacting protein [Medicago truncatula]	RecName: Full=E3 ubiquitin-protein ligase CSU1 {ECO:0000305}; EC=2.3.2.27 {ECO:0000269|PubMed:24838976}; AltName: Full=Protein COP1 SUPPRESSOR 1 {ECO:0000303|PubMed:24838976}; AltName: Full=RING-type E3 ubiquitin transferase CSU1 {ECO:0000305};	SubName: Full=Nitric oxide synthase interacting protein {ECO:0000313|EMBL:KEH36486.1};	Uncharacterized conserved protein	GO:0016607,nuclear speck; GO:0046872,metal ion binding; GO:0061630,ubiquitin protein ligase activity; GO:0009640,photomorphogenesis; GO:0031648,protein destabilization	Prokaryotic RING finger family 4
MS.gene002353	0.174	-2.521	5.02119e-06	2.51545e-05	down	K15014 solute carrier family 29 (equilibrative nucleoside transporter), member 1/2/3 | (Kazusa) Lj6g3v2116840.2; - (A)	equilibrative nucleoside transporter 6 [Medicago truncatula]	RecName: Full=Equilibrative nucleotide transporter 3; Short=AtENT3; AltName: Full=Nucleoside transporter ENT3; AltName: Full=Protein FLUOROURIDINE RESISTANT 1;	SubName: Full=Equilibrative nucleoside transporter 6 {ECO:0000313|EMBL:KEH36498.1};	Nucleoside transporter	GO:0016021,integral component of membrane; GO:0005886,plasma membrane; GO:0005337,nucleoside transmembrane transporter activity; GO:0015858,nucleoside transport	Nucleoside transporter
MS.gene002356	0.155	-2.691	1.37539e-11	1.6631e-10	down	K08869 aarF domain-containing kinase | (RefSeq) Serine/Threonine-kinase abkC-like protein, putative (A)	Serine/Threonine-kinase abkC-like protein, putative [Medicago truncatula]	RecName: Full=Protein ACTIVITY OF BC1 COMPLEX KINASE 7, chloroplastic {ECO:0000303|PubMed:22694836}; Short=ABC1-LIKE KINASE 7 {ECO:0000303|PubMed:22694836}; EC=2.7.11.1 {ECO:0000250|UniProtKB:Q9MA15}; AltName: Full=Salt-induced ABC1 kinase 1, chloroplastic {ECO:0000303|PubMed:24117441}; Short=AtSIA1 {ECO:0000303|PubMed:24117441}; Flags: Precursor;	SubName: Full=Serine/Threonine-kinase abkC-like protein, putative {ECO:0000313|EMBL:KEH36503.1};	Predicted unusual protein kinase	GO:0009535,chloroplast thylakoid membrane; GO:0016021,integral component of membrane; GO:0010287,plastoglobule; GO:0005524,ATP binding; GO:0016301,kinase activity; GO:0034599,cellular response to oxidative stress; GO:0055072,iron ion homeostasis; GO:0046467,membrane lipid biosynthetic process; GO:0080177,plastoglobule organization; GO:1901031,regulation of response to reactive oxygen species; GO:…	ABC1 family
MS.gene002361	134.365	7.07	1.45112e-07	9.60929e-07	up	--	receptor-interacting protein, putative [Medicago truncatula]	--	SubName: Full=Receptor-interacting protein, putative {ECO:0000313|EMBL:KEH36510.1};	--	GO:0009570,chloroplast stroma; GO:0010258,NADH dehydrogenase complex (plastoquinone) assembly	--
MS.gene002363	43.322	5.437	9.49415e-05	0.000366089	up	--	transmembrane protein, putative [Medicago truncatula]	--	SubName: Full=Transmembrane protein, putative {ECO:0000313|EMBL:KEH36513.1};	--	GO:0016021,integral component of membrane	--
MS.gene002366	0.119	-3.067	0.00902508	0.0211017	down	K15047 heterogeneous nuclear ribonucleoprotein U-like protein 1 | (RefSeq) heterogeneous nuclear ribonucleoprotein U-like protein 1 (A)	PREDICTED: heterogeneous nuclear ribonucleoprotein U-like protein 1 isoform X2 [Cicer arietinum]	--	SubName: Full=heterogeneous nuclear ribonucleoprotein U-like protein 1 isoform X2 {ECO:0000313|RefSeq:XP_012569288.1};	Scaffold/matrix specific factor hnRNP-U/SAF-A, contains SPRY domain	GO:0030529,NA; GO:0019013,viral nucleocapsid	AAA domain
MS.gene002370	0.281	-1.834	1.67453e-08	1.29574e-07	down	K04718 sphingosine kinase [EC:2.7.1.91] | (RefSeq) D-erythro-sphingosine kinase/diacylglycerol kinase (A)	D-erythro-sphingosine kinase/diacylglycerol kinase [Medicago truncatula]	RecName: Full=Sphingosine kinase 1; EC=2.7.1.91 {ECO:0000269|PubMed:21330371};	SubName: Full=D-erythro-sphingosine kinase/diacylglycerol kinase {ECO:0000313|EMBL:KEH36517.1};	Sphingosine kinase, involved in sphingolipid metabolism	GO:0009705,plant-type vacuole membrane; GO:0005773,vacuole; GO:0005524,ATP binding; GO:0017050,D-erythro-sphingosine kinase activity; GO:0003951,NAD+ kinase activity; GO:0008481,sphinganine kinase activity; GO:0071215,cellular response to abscisic acid stimulus; GO:0009737,response to abscisic acid; GO:0009845,seed germination; GO:0006665,sphingolipid metabolic process	Diacylglycerol kinase catalytic domain
MS.gene002373	6.209	2.634	7.39859e-05	0.000292505	up	K09287 RAV-like factor | (RefSeq) LOC109750371; AP2/ERF and B3 domain-containing protein Os01g0141000-like (A)	AP2/B3 transcription factor family protein [Medicago truncatula]	RecName: Full=B3 domain-containing protein Os07g0563300;	SubName: Full=AP2/B3 transcription factor family protein {ECO:0000313|EMBL:AES63685.1};	--	GO:0005634,nucleus; GO:0003677,DNA binding; GO:0008270,zinc ion binding; GO:0006355,regulation of transcription, DNA-templated; GO:0006351,transcription, DNA-templated	CW-type Zinc Finger
MS.gene002378	14.42	3.85	9.42988e-05	0.000363868	up	K06883 uncharacterized protein | (RefSeq) LOW QUALITY PROTEIN: uncharacterized protein LOC104799061 (A)	organic solute transporter ostalpha protein [Medicago truncatula]	RecName: Full=G-type lectin S-receptor-like serine/threonine-protein kinase At1g11330; EC=2.7.11.1; Flags: Precursor;	SubName: Full=Organic solute transporter ostalpha protein {ECO:0000313|EMBL:AES63703.1};	Predicted seven transmembrane receptor - rhodopsin family	GO:0016021,integral component of membrane; GO:0005886,plasma membrane; GO:0005524,ATP binding; GO:0005516,calmodulin binding; GO:0030246,carbohydrate binding; GO:0004674,protein serine/threonine kinase activity; GO:0006468,protein phosphorylation; GO:0048544,recognition of pollen	Organic solute transporter Ostalpha
MS.gene00238	26.45	4.725	0.0082909	0.0195867	up	K05387 glutamate receptor, ionotropic, plant | (RefSeq) LOW QUALITY PROTEIN: glutamate receptor 2.3-like (A)	pathogenesis-related protein bet V I family protein [Medicago truncatula]	RecName: Full=Pathogenesis-related protein STH-2;	SubName: Full=Pathogenesis-related protein bet V I family protein {ECO:0000313|EMBL:KEH37168.1};	--	GO:0006952,defense response; GO:0009607,response to biotic stimulus	Pathogenesis-related protein Bet v I family
MS.gene002382	0.402	-1.314	3.92497e-06	2.00672e-05	down	K02898 large subunit ribosomal protein L26e | (RefSeq) 60S ribosomal protein L26-1 (A)	60S ribosomal protein L26-1 [Medicago truncatula]	RecName: Full=60S ribosomal protein L26-2;	SubName: Full=60S ribosomal protein L26-1 {ECO:0000313|EMBL:AES63712.1};	60S ribosomal protein L26	GO:0022625,cytosolic large ribosomal subunit; GO:0022626,cytosolic ribosome; GO:0042788,polysomal ribosome; GO:0003723,RNA binding; GO:0003735,structural constituent of ribosome; GO:0002181,cytoplasmic translation; GO:0042273,ribosomal large subunit biogenesis	KOW motif
MS.gene002383	16.745	4.066	1.78513e-09	1.60697e-08	up	--	S1/P1 nuclease family protein [Medicago truncatula]	RecName: Full=Endonuclease 1; Short=AtENDO1; EC=3.1.30.1; AltName: Full=Bifunctional nuclease I; Short=AtBFN1; AltName: Full=Deoxyribonuclease ENDO1; AltName: Full=Single-stranded-nucleate endonuclease ENDO1; Flags: Precursor;	SubName: Full=S1/P1 nuclease family protein {ECO:0000313|EMBL:AES63715.1};	--	GO:0016891,endoribonuclease activity, producing 5'-phosphomonoesters; GO:0046872,metal ion binding; GO:0003676,nucleic acid binding; GO:0000014,single-stranded DNA endodeoxyribonuclease activity; GO:0043765,T/G mismatch-specific endonuclease activity; GO:0006308,DNA catabolic process; GO:0080187,floral organ senescence; GO:0010150,leaf senescence	S1/P1 Nuclease
MS.gene002384	7.513	2.909	1.67486e-05	7.55573e-05	up	K19476 vacuolar protein sorting-associated protein IST1 | (RefSeq) hypothetical protein (A)	transmembrane amino acid transporter family protein [Medicago truncatula]	RecName: Full=Lysine histidine transporter-like 8; AltName: Full=Amino acid transporter-like protein 1;	SubName: Full=Transmembrane amino acid transporter family protein {ECO:0000313|EMBL:AES63718.1};	Amino acid transporters	GO:0016021,integral component of membrane; GO:0005886,plasma membrane; GO:0015171,amino acid transmembrane transporter activity; GO:0003333,amino acid transmembrane transport	Transmembrane amino acid transporter protein
MS.gene00239	55.633	5.798	3.08787e-16	6.39573e-15	up	K01184 polygalacturonase [EC:3.2.1.15] | (RefSeq) polygalacturonase ADPG1 (A)	polygalacturonase/glycoside hydrolase family protein [Medicago truncatula]	RecName: Full=Probable polygalacturonase; Short=PG {ECO:0000250|UniProtKB:Q7M1E7}; EC=3.2.1.15; AltName: Full=Pectinase {ECO:0000250|UniProtKB:Q7M1E7};	SubName: Full=Polygalacturonase/glycoside hydrolase family protein {ECO:0000313|EMBL:KEH37170.1};	--	GO:0016021,integral component of membrane; GO:0004650,polygalacturonase activity; GO:0005975,carbohydrate metabolic process	Pectate lyase superfamily protein
MS.gene002403	21.473	4.424	0.0187007	0.0394656	up	K16297 serine carboxypeptidase-like clade II [EC:3.4.16.-] | (RefSeq) serine carboxypeptidase-like protein (A)	serine carboxypeptidase-like protein [Medicago truncatula]	RecName: Full=Serine carboxypeptidase-like 31; EC=3.4.16.-; Flags: Precursor;	RecName: Full=Carboxypeptidase {ECO:0000256|RuleBase:RU361156}; EC=3.4.16.- {ECO:0000256|RuleBase:RU361156};	Serine carboxypeptidases (lysosomal cathepsin A)	GO:0005576,extracellular region; GO:0005773,vacuole; GO:0004185,serine-type carboxypeptidase activity; GO:0051603,proteolysis involved in cellular protein catabolic process	Serine carboxypeptidase
MS.gene002411	3.615	1.854	0.0013022	0.00383979	up	--	TIR class disease resistance protein [Medicago truncatula]	RecName: Full=COP1-interacting protein 7 {ECO:0000303|PubMed:9668129};	SubName: Full=CIP7, related {ECO:0000313|EMBL:ABN08601.1}; SubName: Full=TIR class disease resistance protein {ECO:0000313|EMBL:AES63764.1};	--	GO:0005634,nucleus; GO:0005886,plasma membrane; GO:0009718,anthocyanin-containing compound biosynthetic process; GO:0015995,chlorophyll biosynthetic process; GO:0045893,positive regulation of transcription, DNA-templated; GO:0009416,response to light stimulus; GO:0006351,transcription, DNA-templated	--
MS.gene002420	0.378	-1.405	2.64992e-07	1.68121e-06	down	K01652 acetolactate synthase I/II/III large subunit [EC:2.2.1.6] | (RefSeq) acetolactate synthase 1 catalytic subunit (A)	acetolactate synthase 1 catalytic subunit [Medicago truncatula]	RecName: Full=Acetolactate synthase 3, chloroplastic; EC=2.2.1.6; AltName: Full=ALS III; AltName: Full=Acetohydroxy-acid synthase III; AltName: Full=Acetolactate synthase III; Flags: Precursor;	RecName: Full=Acetolactate synthase {ECO:0000256|RuleBase:RU003591}; EC=2.2.1.6 {ECO:0000256|RuleBase:RU003591};	Thiamine pyrophosphate-requiring enzyme	GO:0009507,chloroplast; GO:0003984,acetolactate synthase activity; GO:0050660,flavin adenine dinucleotide binding; GO:0000287,magnesium ion binding; GO:0030976,thiamine pyrophosphate binding; GO:0009097,isoleucine biosynthetic process; GO:0009635,response to herbicide; GO:0009099,valine biosynthetic process	Thiamine pyrophosphate enzyme, central domain
MS.gene002429	118.312	6.886	7.19899e-07	4.22106e-06	up	K08695 anthocyanidin reductase [EC:1.3.1.77] | (RefSeq) anthocyanidin reductase ((2S)-flavan-3-ol-forming) (A)	dihydroflavonol-4-reductase-like protein [Medicago truncatula]	RecName: Full=Putative anthocyanidin reductase {ECO:0000303|PubMed:16399014}; Short=GbANR {ECO:0000303|PubMed:16399014}; EC=1.3.1.- {ECO:0000250|UniProtKB:Q5FB34};	SubName: Full=Dihydroflavonol-4-reductase-like protein {ECO:0000313|EMBL:AES63793.1};	Flavonol reductase/cinnamoyl-CoA reductase	GO:0050662,coenzyme binding; GO:0016491,oxidoreductase activity; GO:0009813,flavonoid biosynthetic process	RmlD substrate binding domain
MS.gene002430	20.406	4.351	0.00566812	0.0140457	up	K08695 anthocyanidin reductase [EC:1.3.1.77] | (RefSeq) anthocyanidin reductase ((2S)-flavan-3-ol-forming) (A)	dihydroflavonol-4-reductase-like protein [Medicago truncatula]	RecName: Full=Putative anthocyanidin reductase {ECO:0000303|PubMed:16399014}; Short=GbANR {ECO:0000303|PubMed:16399014}; EC=1.3.1.- {ECO:0000250|UniProtKB:Q5FB34};	SubName: Full=Dihydroflavonol-4-reductase-like protein {ECO:0000313|EMBL:AES63793.1};	Flavonol reductase/cinnamoyl-CoA reductase	GO:0050662,coenzyme binding; GO:0016491,oxidoreductase activity; GO:0009813,flavonoid biosynthetic process	RmlD substrate binding domain
MS.gene002433	0.193	-2.377	4.98629e-09	4.19605e-08	down	K12829 splicing factor 3B subunit 2 | (RefSeq) splicing factor 3B subunit 2 (A)	splicing factor 3B subunit 2 [Medicago truncatula]	--	SubName: Full=Splicing factor 3B subunit 2 {ECO:0000313|EMBL:AES63805.1};	Splicing factor 3b, subunit 2	GO:0005634,nucleus	PSP
MS.gene002434	31.292	4.968	5.18272e-05	0.000211432	up	K20043 clathrin coat assembly protein AP180 | (RefSeq) putative clathrin assembly protein At5g35200 (A)	Dof domain zinc finger protein [Medicago truncatula]	RecName: Full=Dof zinc finger protein DOF1.4; Short=AtDOF1.4;	SubName: Full=Dof domain zinc finger protein {ECO:0000313|EMBL:AES63808.1};	--	GO:0005634,nucleus; GO:0003677,DNA binding; GO:0046872,metal ion binding; GO:0006355,regulation of transcription, DNA-templated; GO:0006351,transcription, DNA-templated	Dof domain, zinc finger
MS.gene002442	0.388	-1.364	0.000114365	0.000433448	down	K09495 T-complex protein 1 subunit gamma | (RefSeq) TCP-1/cpn60 chaperonin family protein (A)	TCP-1/cpn60 chaperonin family protein [Medicago truncatula]	RecName: Full=T-complex protein 1 subunit gamma {ECO:0000303|PubMed:11599560}; Short=TCP-1-gamma {ECO:0000303|PubMed:11599560}; AltName: Full=CCT-gamma {ECO:0000303|PubMed:11599560}; AltName: Full=Chaperonin CCT3 {ECO:0000303|PubMed:21868675};	RecName: Full=T-complex protein 1 subunit gamma {ECO:0000256|RuleBase:RU004191};	Chaperonin complex component, TCP-1 gamma subunit (CCT3)	GO:0005832,chaperonin-containing T-complex; GO:0005829,cytosol; GO:0005524,ATP binding; GO:0044183,protein binding involved in protein folding; GO:0051082,unfolded protein binding; GO:0006458,'de novo' protein folding; GO:0061077,chaperone-mediated protein folding	TCP-1/cpn60 chaperonin family
MS.gene002451	40.766	5.349	1.74415e-47	2.58541e-45	up	K10581 ubiquitin-conjugating enzyme E2 O [EC:2.3.2.24] | (RefSeq) ubiquitin-conjugating enzyme E2 (A)	ubiquitin-conjugating enzyme E2 [Medicago truncatula]	RecName: Full=Probable ubiquitin-conjugating enzyme E2 24 {ECO:0000303|PubMed:16339806}; EC=2.3.2.23 {ECO:0000305}; AltName: Full=AtPHO2 {ECO:0000303|PubMed:16679424}; AltName: Full=E2 ubiquitin-conjugating enzyme 24 {ECO:0000303|PubMed:16339806}; AltName: Full=Ubiquitin carrier protein 24 {ECO:0000303|PubMed:16339806}; AltName: Full=Ubiquitin-protein ligase 24 {ECO:0000303|PubMed:16339806};	SubName: Full=Ubiquitin-conjugating enzyme E2 {ECO:0000313|EMBL:AES63825.2};	Ubiquitin-conjugating enzyme	GO:0005783,endoplasmic reticulum; GO:0005789,endoplasmic reticulum membrane; GO:0005794,Golgi apparatus; GO:0000139,Golgi membrane; GO:0005524,ATP binding; GO:0016874,ligase activity; GO:0061630,ubiquitin protein ligase activity; GO:0031625,ubiquitin protein ligase binding; GO:0044257,cellular protein catabolic process; GO:0016036,cellular response to phosphate starvation; GO:0055062,phosphate io…	Ubiquitin-conjugating enzyme
MS.gene002455	88.973	6.475	1.99517e-45	2.68739e-43	up	--	DUF506 family protein [Medicago truncatula]	--	SubName: Full=DUF506 family protein {ECO:0000313|EMBL:AES63833.1};	--	--	PDDEXK-like family of unknown function
MS.gene002457	10.936	3.451	8.93958e-20	2.55455e-18	up	K01968 3-methylcrotonyl-CoA carboxylase alpha subunit [EC:6.4.1.4] | (RefSeq) methylcrotonoyl-CoA carboxylase subunit alpha, mitochondrial (A)	tyrosine kinase family protein [Medicago truncatula]	RecName: Full=Serine/threonine-protein kinase HT1; EC=2.7.11.1; AltName: Full=High leaf temperature protein 1;	SubName: Full=Protein kinase {ECO:0000313|EMBL:ABD32360.1}; SubName: Full=Tyrosine kinase family protein {ECO:0000313|EMBL:AES63840.1};	Tyrosine kinase specific for activated (GTP-bound) p21cdc42Hs	GO:0005737,cytoplasm; GO:0005524,ATP binding; GO:0004672,protein kinase activity; GO:0004674,protein serine/threonine kinase activity; GO:0004871,NA; GO:0035556,intracellular signal transduction	Phosphotransferase enzyme family
MS.gene002462	33.151	5.051	1.01753e-18	2.65243e-17	up	--	VQ motif protein [Medicago truncatula]	RecName: Full=VQ motif-containing protein 4 {ECO:0000303|PubMed:22535423}; Short=AtVQ4 {ECO:0000303|PubMed:22535423}; AltName: Full=MPK3/6-targeted VQ-motif-containing protein 1 {ECO:0000303|PubMed:24750137};	SubName: Full=DNA-binding WRKY; VQ {ECO:0000313|EMBL:ABD32365.1}; SubName: Full=VQ motif protein {ECO:0000313|EMBL:AES63845.1};	--	GO:0005634,nucleus; GO:0006952,defense response; GO:0051245,negative regulation of cellular defense response; GO:0043433,negative regulation of DNA-binding transcription factor activity	VQ motif
MS.gene002466	4.822	2.27	2.65614e-13	3.95345e-12	up	K14409 protein SMG7 | (RefSeq) protein SMG7-like isoform X1 (A)	telomerase activating protein Est1 [Medicago truncatula]	RecName: Full=Protein SMG7L; AltName: Full=Protetin SMG7-like;	SubName: Full=Cig3, related {ECO:0000313|EMBL:ABD32367.2}; SubName: Full=Telomerase activating protein Est1 {ECO:0000313|EMBL:KEH36551.1};	Nonsense-mediated mRNA decay protein	GO:0005737,cytoplasm; GO:0005697,telomerase holoenzyme complex; GO:0004540,ribonuclease activity; GO:0043021,ribonucleoprotein complex binding; GO:0070034,telomerase RNA binding; GO:0042162,telomeric DNA binding; GO:0006406,mRNA export from nucleus; GO:0000184,nuclear-transcribed mRNA catabolic process, nonsense-mediated decay; GO:0043487,regulation of RNA stability; GO:0007004,telomere maintenan…	Telomerase activating protein Est1
MS.gene002470	0.251	-1.996	3.28698e-06	1.70454e-05	down	K02991 small subunit ribosomal protein S6e | (RefSeq) 40S ribosomal protein S6-2 (A)	40S ribosomal protein S6-2 [Medicago truncatula]	RecName: Full=40S ribosomal protein S6;	RecName: Full=40S ribosomal protein S6 {ECO:0000256|PIRNR:PIRNR002129};	40S ribosomal protein S6	GO:0005840,ribosome; GO:0003735,structural constituent of ribosome; GO:0006412,translation	Ribosomal protein S6e
MS.gene002471	0	-13.356	1.06411e-51	1.91305e-49	down	--	late embryogenesis abundant domain protein, putative [Medicago truncatula]	RecName: Full=Late embryogenesis abundant protein 76; Short=LEA 76;	SubName: Full=Late embryogenesis abundant domain protein, putative {ECO:0000313|EMBL:AES63853.1};	Uncharacterized conserved protein	--	NADH-ubiquinone oxidoreductase 11 kDa subunit
MS.gene002474	0.158	-2.666	8.51976e-05	0.000332152	down	K19613 leucine-rich repeat protein SHOC2 | (RefSeq) putative disease resistance protein RGA4 (A)	disease resistance protein [Medicago truncatula]	RecName: Full=Putative disease resistance protein At3g14460;	SubName: Full=Disease resistance protein {ECO:0000313|EMBL:AES71187.2};	Apoptotic ATPase	GO:0005886,plasma membrane; GO:0043531,ADP binding; GO:0005524,ATP binding; GO:0006952,defense response; GO:0007165,signal transduction	Leucine Rich repeats (2 copies)
MS.gene002478	0.308	-1.701	0.00153118	0.00443384	down	K19613 leucine-rich repeat protein SHOC2 | (RefSeq) CC-NBS-LRR resistance protein, putative (A)	NB-ARC domain disease resistance protein, putative [Medicago truncatula]	RecName: Full=Putative disease resistance protein At3g14460;	SubName: Full=NB-ARC domain disease resistance protein, putative {ECO:0000313|EMBL:AES71182.2};	Apoptotic ATPase	GO:0005886,plasma membrane; GO:0043531,ADP binding; GO:0005524,ATP binding; GO:0006952,defense response; GO:0007165,signal transduction	Leucine Rich repeats (2 copies)
MS.gene002483	0.478	-1.064	0.0157894	0.0342251	down	K03768 peptidyl-prolyl cis-trans isomerase B (cyclophilin B) [EC:5.2.1.8] | (RefSeq) peptidyl-prolyl cis-trans isomerase B (cyclophilin B) (A)	glyoxysomal processing protease, glyoxysomal-like protein [Medicago truncatula]	RecName: Full=Glyoxysomal processing protease, glyoxysomal; Short=AtDEG15; EC=3.4.21.-; AltName: Full=DEG-protease;	SubName: Full=Glyoxysomal processing protease, glyoxysomal-like protein {ECO:0000313|EMBL:AES63869.2};	Serine protease	GO:0005777,peroxisome; GO:0004175,endopeptidase activity; GO:0004252,serine-type endopeptidase activity; GO:0016485,protein processing	Peptidase S46
MS.gene002484	0.416	-1.266	0.000309469	0.00106191	down	K02877 large subunit ribosomal protein L15e | (RefSeq) 60S ribosomal protein L15-1 (A)	60S ribosomal protein L15-1 [Medicago truncatula]	RecName: Full=60S ribosomal protein L15-1;	RecName: Full=Ribosomal protein L15 {ECO:0000256|RuleBase:RU000663};	60s ribosomal protein L15	GO:0005829,cytosol; GO:0022625,cytosolic large ribosomal subunit; GO:0022626,cytosolic ribosome; GO:0005886,plasma membrane; GO:0042788,polysomal ribosome; GO:0005774,vacuolar membrane; GO:0003723,RNA binding; GO:0003735,structural constituent of ribosome; GO:0002181,cytoplasmic translation	Ribosomal L15
MS.gene00249	390.513	8.609	5.72472e-10	5.54396e-09	up	K13449 pathogenesis-related protein 1 | (RefSeq) CAP, cysteine-rich secretory protein, antigen 5 (A)	CAP, cysteine-rich secretory protein, antigen 5 [Medicago truncatula]	RecName: Full=Pathogenesis-related protein 1; Short=PR-1; Flags: Precursor;	SubName: Full=CAP, cysteine-rich secretory protein, antigen 5 {ECO:0000313|EMBL:KEH37178.1};	Defense-related protein containing SCP domain	GO:0048046,apoplast; GO:0005618,cell wall; GO:0006952,defense response; GO:0010266,response to vitamin B1; GO:0009414,response to water deprivation; GO:0009627,systemic acquired resistance	Cysteine-rich secretory protein family
MS.gene002491	2.852	1.512	0.00325431	0.00863525	up	K09286 EREBP-like factor | (RefSeq) ethylene response factor (A)	ethylene response factor [Medicago truncatula]	RecName: Full=Ethylene-responsive transcription factor 4; AltName: Full=Ethylene-responsive element-binding factor 3; Short=EREBP-3; AltName: Full=Ethylene-responsive element-binding factor 4 homolog; AltName: Full=NtERF3;	SubName: Full=Ethylene response factor {ECO:0000313|EMBL:AES63881.1};	--	GO:0005634,nucleus; GO:0003677,DNA binding; GO:0003700,DNA-binding transcription factor activity; GO:0006952,defense response; GO:0009873,ethylene-activated signaling pathway; GO:0006351,transcription, DNA-templated	AP2 domain
MS.gene002495	1545.91	10.594	1.21461e-17	2.87505e-16	up	--	transmembrane protein, putative [Medicago truncatula]	RecName: Full=Protein E6;	SubName: Full=Transmembrane protein, putative {ECO:0000313|EMBL:AES63886.1};	--	GO:0005618,cell wall; GO:0005576,extracellular region; GO:0090378,seed trichome elongation	--
MS.gene002497	3.832	1.938	0.00407669	0.0105288	up	--	myosin heavy chain-like protein, putative [Medicago truncatula]	--	SubName: Full=Myosin heavy chain-like protein, putative {ECO:0000313|EMBL:AES63890.1};	--	GO:0016021,integral component of membrane	Mechanosensitive ion channel porin domain
MS.gene002499	0.005	-7.559	1.11531e-51	2.00097e-49	down	K09510 DnaJ homolog subfamily B member 4 | (RefSeq) DnaJ heat shock family protein (A)	DnaJ heat shock family protein [Medicago truncatula]	RecName: Full=DnaJ protein homolog ANJ1; Flags: Precursor;	SubName: Full=DnaJ heat shock family protein {ECO:0000313|EMBL:AES63893.1}; SubName: Full=Heat shock protein DnaJ {ECO:0000313|EMBL:ABN08703.1};	Molecular chaperone (DnaJ superfamily)	GO:0016020,membrane; GO:0005524,ATP binding; GO:0031072,heat shock protein binding; GO:0046872,metal ion binding; GO:0051082,unfolded protein binding; GO:0006457,protein folding; GO:0009408,response to heat	DnaJ domain
MS.gene00250	0.322	-1.635	0.00013822	0.000514061	down	K13806 sn1-specific diacylglycerol lipase [EC:3.1.1.-] | (RefSeq) uncharacterized LOC100810158 (A)	mono/di-acylglycerol lipase, amino-terminal [Medicago truncatula]	--	SubName: Full=Mono/di-acylglycerol lipase, amino-terminal {ECO:0000313|EMBL:KEH37180.1};	Predicted lipase/calmodulin-binding heat-shock protein	GO:0016787,hydrolase activity; GO:0016042,lipid catabolic process	Lipase 3 N-terminal region
MS.gene002500	10.074	3.333	3.4476e-10	3.44179e-09	up	K09510 DnaJ homolog subfamily B member 4 | (RefSeq) DnaJ heat shock family protein (A)	DnaJ heat shock family protein [Medicago truncatula]	RecName: Full=Chaperone protein dnaJ 3; Short=AtDjA3; Short=AtJ3; Flags: Precursor;	SubName: Full=DnaJ heat shock family protein {ECO:0000313|EMBL:AES63894.1}; SubName: Full=Heat shock protein DnaJ {ECO:0000313|EMBL:ABN08704.1};	Molecular chaperone (DnaJ superfamily)	GO:0005618,cell wall; GO:0005829,cytosol; GO:0005730,nucleolus; GO:0005886,plasma membrane; GO:0009506,plasmodesma; GO:0005524,ATP binding; GO:0031072,heat shock protein binding; GO:0046872,metal ion binding; GO:0051082,unfolded protein binding; GO:0048573,photoperiodism, flowering; GO:0009911,positive regulation of flower development; GO:0006457,protein folding; GO:0043462,regulation of ATPase a…	A repeated domain in UCH-protein
MS.gene002505	10.232	3.355	4.4455e-05	0.000183953	up	K00924 kinase [EC:2.7.1.-] | (RefSeq) receptor-like protein kinase HSL1 (A)	LRR receptor-like kinase family protein [Medicago truncatula]	RecName: Full=Receptor-like protein kinase HSL1; EC=2.7.11.1; AltName: Full=Protein HAESA-LIKE1; Flags: Precursor;	SubName: Full=LRR receptor-like kinase family protein {ECO:0000313|EMBL:AES63900.2};	--	GO:0016021,integral component of membrane; GO:0005886,plasma membrane; GO:0005524,ATP binding; GO:0004674,protein serine/threonine kinase activity	Leucine Rich Repeat
MS.gene002508	0.257	-1.963	0.0011012	0.00330821	down	--	NAC transcription factor-like protein [Medicago truncatula]	RecName: Full=NAC domain-containing protein 73 {ECO:0000303|PubMed:15029955}; Short=ANAC073 {ECO:0000303|PubMed:15029955}; AltName: Full=Protein SECONDARY WALL-ASSOCIATED NAC DOMAIN PROTEIN 2 {ECO:0000303|PubMed:18952777};	SubName: Full=NAC transcription factor-like protein {ECO:0000313|EMBL:AES63907.1}; SubName: Full=No apical meristem (NAM) protein {ECO:0000313|EMBL:ABN08721.1};	--	GO:0005634,nucleus; GO:0003700,DNA-binding transcription factor activity; GO:0043565,sequence-specific DNA binding; GO:0044212,transcription regulatory region DNA binding; GO:0045893,positive regulation of transcription, DNA-templated; GO:2000652,regulation of secondary cell wall biogenesis; GO:0006351,transcription, DNA-templated	No apical meristem (NAM) protein
MS.gene002516	20.328	4.345	3.78664e-05	0.000158904	up	--	optic atrophy 3 protein [Medicago truncatula]	--	SubName: Full=Optic atrophy 3 protein {ECO:0000313|EMBL:AES63922.1};	Predicted coiled-coil protein	--	Septum formation initiator
MS.gene002517	21.473	4.424	0.0187007	0.0394656	up	--	PREDICTED: transcription factor VOZ1 [Cicer arietinum]	RecName: Full=Transcription factor VOZ1; AltName: Full=Protein VASCULAR PLANT ONE-ZINC FINGER 1; Short=AtVOZ1;	SubName: Full=transcription factor VOZ1 {ECO:0000313|RefSeq:XP_012572592.1};	--	GO:0005737,cytoplasm; GO:0005634,nucleus; GO:0046872,metal ion binding; GO:0043565,sequence-specific DNA binding; GO:0009631,cold acclimation; GO:0009816,defense response to bacterium, incompatible interaction; GO:0048574,long-day photoperiodism, flowering; GO:0048578,positive regulation of long-day photoperiodism, flowering; GO:0045893,positive regulation of transcription, DNA-templated; GO:0009…	--
MS.gene002518	0.364	-1.457	0.00733994	0.0175962	down	--	hypothetical protein MTR_2g014890 [Medicago truncatula]	--	SubName: Full=Uncharacterized protein {ECO:0000313|EMBL:AES63925.1, ECO:0000313|EnsemblPlants:AES63925};	--	--	--
MS.gene002522	67.359	6.074	0.000220127	0.000780994	up	--	28 kDa heat- and acid-stable phosphoprotein-like protein [Medicago truncatula]	--	SubName: Full=28 kDa heat-and acid-stable phosphoprotein-like protein {ECO:0000313|EMBL:AES63931.1};	Phosphoprotein/predicted coiled-coil protein	--	Casein kinase substrate phosphoprotein PP28
MS.gene002523	43.178	5.432	6.65358e-09	5.49338e-08	up	K19613 leucine-rich repeat protein SHOC2 | (RefSeq) probable leucine-rich repeat receptor-like protein kinase At5g49770 (A)	LRR receptor-like kinase [Medicago truncatula]	RecName: Full=Probable leucine-rich repeat receptor-like protein kinase At5g49770; EC=2.7.11.1; Flags: Precursor;	SubName: Full=LRR receptor-like kinase {ECO:0000313|EMBL:AES63932.1};	--	GO:0016021,integral component of membrane; GO:0005524,ATP binding; GO:0004674,protein serine/threonine kinase activity	Leucine Rich repeats (2 copies)
MS.gene002526	0.181	-2.469	0.000461984	0.00152239	down	K14292 trimethylguanosine synthase [EC:2.1.1.-] | (RefSeq) uncharacterized LOC107850838 (A)	wuschel homeobox protein [Medicago truncatula]	RecName: Full=WUSCHEL-related homeobox 9 {ECO:0000303|PubMed:14711878}; AltName: Full=Protein STIMPY {ECO:0000303|PubMed:15753038};	SubName: Full=Wuschel homeobox protein {ECO:0000313|EMBL:AES63937.1};	--	GO:0005737,cytoplasm; GO:0005634,nucleus; GO:0003700,DNA-binding transcription factor activity; GO:0043565,sequence-specific DNA binding; GO:0044212,transcription regulatory region DNA binding; GO:0009793,embryo development ending in seed dormancy; GO:0008284,positive regulation of cell proliferation; GO:0010075,regulation of meristem growth; GO:0006351,transcription, DNA-templated	Homeodomain
MS.gene002528	0.126	-2.991	9.72535e-08	6.63711e-07	down	K13433 pathogenesis-related genes transcriptional activator PTI5 | (RefSeq) ethylene response factor (A)	ethylene response factor [Medicago truncatula]	RecName: Full=Pathogenesis-related genes transcriptional activator PTI5; AltName: Full=PTO-interacting protein 5;	SubName: Full=Ethylene response factor {ECO:0000313|EMBL:AES63941.1};	--	GO:0005634,nucleus; GO:0003677,DNA binding; GO:0003700,DNA-binding transcription factor activity; GO:0006952,defense response; GO:0006351,transcription, DNA-templated	AP2 domain
MS.gene002532	46.698	5.545	1.737e-07	1.13555e-06	up	K10691 E3 ubiquitin-protein ligase UBR4 [EC:2.3.2.27] | (RefSeq) LOC109762802; auxin transport protein BIG (A)	GDSL-like lipase/acylhydrolase [Medicago truncatula]	RecName: Full=GDSL esterase/lipase At5g45960; EC=3.1.1.-; AltName: Full=Extracellular lipase At5g45960; Flags: Precursor;	SubName: Full=GDSL-like lipase/acylhydrolase {ECO:0000313|EMBL:AES63944.1};	--	GO:0005576,extracellular region; GO:0016788,hydrolase activity, acting on ester bonds; GO:0016042,lipid catabolic process	GDSL-like Lipase/Acylhydrolase
MS.gene002533	30.321	4.922	0.0220023	0.0453487	up	K05387 glutamate receptor, ionotropic, plant | (RefSeq) glutamate receptor 2.7-like (A)	glutamate receptor 3.4 [Medicago truncatula]	RecName: Full=Glutamate receptor 2.7; AltName: Full=Ligand-gated ion channel 2.7; Flags: Precursor;	SubName: Full=Glutamate receptor 3.4 {ECO:0000313|EMBL:AES63955.2};	Glutamate-gated kainate-type ion channel receptor subunit GluR5 and related subunits	GO:0016021,integral component of membrane; GO:0005886,plasma membrane; GO:0005773,vacuole; GO:0005262,calcium channel activity; GO:0008066,glutamate receptor activity; GO:0004970,ionotropic glutamate receptor activity; GO:0006816,calcium ion transport; GO:0019722,calcium-mediated signaling; GO:0071230,cellular response to amino acid stimulus	Periplasmic binding protein domain
MS.gene002537	0.238	-2.07	0.00027278	0.000947482	down	K05387 glutamate receptor, ionotropic, plant | (RefSeq) glutamate receptor 2.7-like (A)	glutamate receptor 2.7 [Medicago truncatula]	RecName: Full=Glutamate receptor 2.9; AltName: Full=Ligand-gated ion channel 2.9; Flags: Precursor;	RecName: Full=Glutamate receptor {ECO:0000256|PIRNR:PIRNR037090};	Glutamate-gated kainate-type ion channel receptor subunit GluR5 and related subunits	GO:0016021,integral component of membrane; GO:0005622,intracellular; GO:0005886,plasma membrane; GO:0005262,calcium channel activity; GO:0008066,glutamate receptor activity; GO:0004970,ionotropic glutamate receptor activity; GO:0006816,calcium ion transport; GO:0019722,calcium-mediated signaling; GO:0071230,cellular response to amino acid stimulus	Periplasmic binding protein domain
MS.gene002538	0.292	-1.775	6.3723e-09	5.27718e-08	down	K13117 ATP-dependent RNA helicase DDX35 [EC:3.6.4.13] | (RefSeq) ATP-dependent RNA helicase DHX35 (A)	ATP-dependent RNA helicase DHX35 [Medicago truncatula]	RecName: Full=Probable pre-mRNA-splicing factor ATP-dependent RNA helicase DEAH9 {ECO:0000305}; EC=3.6.4.13; AltName: Full=DEAH RNA helicase homolog DDX35 {ECO:0000305};	SubName: Full=ATP-dependent RNA helicase DHX35 {ECO:0000313|EMBL:AES63960.1};	DEAH-box RNA helicase	GO:0005737,cytoplasm; GO:0005829,cytosol; GO:0009506,plasmodesma; GO:0005681,spliceosomal complex; GO:0005524,ATP binding; GO:0004004,ATP-dependent RNA helicase activity; GO:0003723,RNA binding; GO:0006397,mRNA processing; GO:0006396,RNA processing; GO:0008380,RNA splicing	AAA domain
MS.gene002540	0.45	-1.151	0.00206795	0.00579085	down	K02886 large subunit ribosomal protein L2 | (RefSeq) rpl2, CiarC_p059; ribosomal protein L2 (A)	ribosomal protein L2, carboxy-terminal domain protein [Medicago truncatula]	RecName: Full=60S ribosomal protein L2, mitochondrial;	SubName: Full=Ribosomal protein L2, carboxy-terminal domain protein {ECO:0000313|EMBL:AES63964.2};	Mitochondrial/chloroplast ribosomal protein L2	GO:0005762,mitochondrial large ribosomal subunit; GO:0005739,mitochondrion; GO:0003723,RNA binding; GO:0003735,structural constituent of ribosome; GO:0032543,mitochondrial translation	Ribosomal Proteins L2, C-terminal domain
MS.gene002541	4.094	2.033	0.000234159	0.000825728	up	--	calmodulin-binding protein [Medicago truncatula]	RecName: Full=Protein IQ-DOMAIN 1 {ECO:0000303|PubMed:15960618};	SubName: Full=Calmodulin-binding protein {ECO:0000313|EMBL:AES63965.1};	--	GO:0005737,cytoplasm; GO:0005874,microtubule; GO:0005634,nucleus; GO:0005516,calmodulin binding; GO:0008017,microtubule binding	IQ calmodulin-binding motif
MS.gene002543	69.058	6.11	4.53492e-54	9.02968e-52	up	K03405 magnesium chelatase subunit I [EC:6.6.1.1] | (RefSeq) magnesium-chelatase subunit ChlI (A)	magnesium-chelatase subunit ChlI [Medicago truncatula]	RecName: Full=Magnesium-chelatase subunit ChlI, chloroplastic; Short=Mg-chelatase subunit I-1; EC=6.6.1.1; AltName: Full=Mg-protoporphyrin IX chelatase subunit ChlI; Flags: Precursor;	RecName: Full=Mg-protoporphyrin IX chelatase {ECO:0000256|RuleBase:RU362087}; EC=6.6.1.1 {ECO:0000256|RuleBase:RU362087};	--	GO:0009507,chloroplast; GO:0005524,ATP binding; GO:0016851,magnesium chelatase activity; GO:0015995,chlorophyll biosynthetic process; GO:0015979,photosynthesis	ATPase family associated with various cellular activities (AAA)
MS.gene002544	17.25	4.109	4.25336e-08	3.08004e-07	up	K20240 spermidine dicoumaroyl transferase [EC:2.3.1.249] | (RefSeq) spermidine coumaroyl-CoA acyltransferase-like (A)	3'-N-debenzoyl-2'-deoxytaxol benzoyltransferase [Medicago truncatula]	RecName: Full=Spermidine sinapoyl-CoA acyltransferase {ECO:0000303|PubMed:19168716}; Short=SDT {ECO:0000303|PubMed:19168716}; Short=Spermidine disinapoyl transferase {ECO:0000303|PubMed:19168716}; EC=2.3.1.248 {ECO:0000269|PubMed:19168716};	SubName: Full=3'-N-debenzoyl-2'-deoxytaxol benzoyltransferase {ECO:0000313|EMBL:AES63970.2};	--	GO:0080089,sinapoyl spermidine:sinapoyl CoA N-acyltransferase activity; GO:0080072,spermidine:sinapoyl CoA N-acyltransferase activity; GO:0006596,polyamine biosynthetic process; GO:0008216,spermidine metabolic process	Transferase family
MS.gene002548	0.183	-2.45	1.36935e-06	7.64377e-06	down	K23978 isoamyl acetate esterase [EC:3.1.1.112] | (GenBank) GDSL esterase/lipase plant-like protein (A)	GDSL esterase/lipase plant-like protein [Medicago truncatula]	RecName: Full=GDSL esterase/lipase At5g45920; EC=3.1.1.-;	SubName: Full=GDSL esterase/lipase plant-like protein {ECO:0000313|EMBL:AES63979.1};	Isoamyl acetate-hydrolyzing esterase	GO:0016788,hydrolase activity, acting on ester bonds; GO:0016042,lipid catabolic process	GDSL-like Lipase/Acylhydrolase
MS.gene00255	0.088	-3.513	1.91522e-13	2.9066e-12	down	K09286 EREBP-like factor | (RefSeq) ethylene response factor (A)	unknown [Medicago truncatula]	RecName: Full=Ethylene-responsive transcription factor RAP2-3; AltName: Full=Cadmium-induced protein AS30; AltName: Full=Ethylene response factor 72; Short=ERF72; AltName: Full=Ethylene-responsive element binding protein; Short=AtEBP; AltName: Full=Protein RELATED TO APETALA2 3; Short=Related to AP2 3;	SubName: Full=Uncharacterized protein {ECO:0000313|EMBL:AFK36443.1};	--	GO:0005737,cytoplasm; GO:0005634,nucleus; GO:0005886,plasma membrane; GO:0003677,DNA binding; GO:0003700,DNA-binding transcription factor activity; GO:0043565,sequence-specific DNA binding; GO:0008219,cell death; GO:0009873,ethylene-activated signaling pathway; GO:0010286,heat acclimation; GO:0045893,positive regulation of transcription, DNA-templated; GO:0009735,response to cytokinin; GO:0009723…	AP2 domain
MS.gene002551	0.479	-1.063	0.0028795	0.00775604	down	K13648 alpha-1,4-galacturonosyltransferase [EC:2.4.1.43] | (RefSeq) CAZy family GT8 glycosyltransferase (A)	CAZy family GT8 glycosyltransferase [Medicago truncatula]	RecName: Full=Probable galacturonosyltransferase 10; EC=2.4.1.-; AltName: Full=Like glycosyl transferase 4;	RecName: Full=Hexosyltransferase {ECO:0000256|RuleBase:RU362027}; EC=2.4.1.- {ECO:0000256|RuleBase:RU362027};	--	GO:0005768,endosome; GO:0005794,Golgi apparatus; GO:0000139,Golgi membrane; GO:0016021,integral component of membrane; GO:0005802,trans-Golgi network; GO:0047262,polygalacturonate 4-alpha-galacturonosyltransferase activity; GO:0071555,cell wall organization; GO:0045489,pectin biosynthetic process	Glucosyltransferase 24
MS.gene002552	0.122	-3.037	1.85415e-09	1.66565e-08	down	K01568 pyruvate decarboxylase [EC:4.1.1.1] | (RefSeq) pyruvate decarboxylase (A)	pyruvate decarboxylase [Medicago truncatula]	RecName: Full=Pyruvate decarboxylase 1; Short=PDC; EC=4.1.1.1;	SubName: Full=Pyruvate decarboxylase {ECO:0000313|EMBL:AES63985.1};	Thiamine pyrophosphate-requiring enzyme	GO:0000287,magnesium ion binding; GO:0004737,pyruvate decarboxylase activity; GO:0030976,thiamine pyrophosphate binding	Thiamine pyrophosphate enzyme, C-terminal TPP binding domain
MS.gene002553	60.087	5.909	2.004e-05	8.90117e-05	up	K01206 alpha-L-fucosidase [EC:3.2.1.51] | (RefSeq) FXG1; alpha-fucosidase 1 (A)	GDSL-like lipase/acylhydrolase [Medicago truncatula]	RecName: Full=GDSL esterase/lipase At1g28590; EC=3.1.1.-; AltName: Full=Extracellular lipase At1g28590; Flags: Precursor;	SubName: Full=GDSL-like lipase/acylhydrolase {ECO:0000313|EMBL:AES63987.1};	--	GO:0005576,extracellular region; GO:0016788,hydrolase activity, acting on ester bonds; GO:0016042,lipid catabolic process	GDSL-like Lipase/Acylhydrolase
MS.gene002557	3.926	1.973	0.00685811	0.0165749	up	K23877 xyloglucan O-acetyltransferase | (RefSeq) protein ALTERED XYLOGLUCAN 4 (A)	trichome birefringence-like protein [Medicago truncatula]	RecName: Full=Protein trichome birefringence-like 38;	SubName: Full=Trichome birefringence-like protein {ECO:0000313|EMBL:AES64001.1};	--	GO:0005794,Golgi apparatus; GO:0016021,integral component of membrane; GO:0016413,O-acetyltransferase activity; GO:0071554,cell wall organization or biogenesis	GDSL/SGNH-like Acyl-Esterase family found in Pmr5 and Cas1p
MS.gene002561	5.487	2.456	2.15564e-09	1.91945e-08	up	K02914 large subunit ribosomal protein L34 | (RefSeq) ribosomal protein L34 (A)	ribosomal protein L34 [Medicago truncatula]	RecName: Full=50S ribosomal protein L34, chloroplastic {ECO:0000303|PubMed:10874046}; AltName: Full=CL34; AltName: Full=Chloroplastic large ribosomal subunit protein bL34c {ECO:0000303|PubMed:28007896}; Flags: Precursor;	SubName: Full=Ribosomal protein L34 {ECO:0000313|EMBL:AES64009.1};	--	GO:0009507,chloroplast; GO:0005840,ribosome; GO:0019843,rRNA binding; GO:0003735,structural constituent of ribosome; GO:0006412,translation	Ribosomal protein L34
MS.gene002565	46.493	5.539	0.000145858	0.000539493	up	--	maternal effect embryo arrest 18 protein [Medicago truncatula]	--	SubName: Full=Maternal effect embryo arrest 18 protein {ECO:0000313|EMBL:AES64017.2};	--	--	Uncharacterised protein family UPF0052
MS.gene00257	5.054	2.337	2.4481e-06	1.3007e-05	up	K01213 galacturan 1,4-alpha-galacturonidase [EC:3.2.1.67] | (RefSeq) exopolygalacturonase (A)	hypothetical protein MTR_2g435650 [Medicago truncatula]	--	SubName: Full=Uncharacterized protein {ECO:0000313|EMBL:KEH37191.1, ECO:0000313|EnsemblPlants:KEH37191};	--	--	--
MS.gene002577	63.337	5.985	1.87896e-05	8.38773e-05	up	K13413 mitogen-activated protein kinase kinase 4/5 [EC:2.7.12.2] | (RefSeq) mitogen-activated protein kinase kinase 5-like (A)	DUF640 family protein [Medicago truncatula]	RecName: Full=Protein LIGHT-DEPENDENT SHORT HYPOCOTYLS 10; AltName: Full=Protein ORGAN BOUNDARY 10;	SubName: Full=DUF640 family protein {ECO:0000313|EMBL:KEH36593.1};	--	GO:0005634,nucleus; GO:0003677,DNA binding; GO:0009299,mRNA transcription; GO:0007275,multicellular organism development; GO:0090698,post-embryonic plant morphogenesis; GO:0006355,regulation of transcription, DNA-templated; GO:0009416,response to light stimulus	Protein of unknown function (DUF640)
MS.gene002579	0.444	-1.172	0.0085905	0.0202116	down	K12501 homogentisate solanesyltransferase [EC:2.5.1.117] | (RefSeq) hypothetical protein (A)	transcription factor [Medicago truncatula]	RecName: Full=Trihelix transcription factor ASIL2 {ECO:0000305}; AltName: Full=6B-interacting protein 1-like 2 {ECO:0000303|PubMed:21330492}; AltName: Full=Trihelix DNA-binding protein ASIL2 {ECO:0000305};	SubName: Full=Transcription factor {ECO:0000313|EMBL:KEH36595.1};	Transcription factor GT-2 and related proteins, contains trihelix DNA-binding/SANT domain	GO:0005634,nucleus; GO:0003700,DNA-binding transcription factor activity; GO:0043565,sequence-specific DNA binding; GO:0009793,embryo development ending in seed dormancy; GO:0006355,regulation of transcription, DNA-templated; GO:0010431,seed maturation; GO:0006351,transcription, DNA-templated	Myb/SANT-like DNA-binding domain
MS.gene00258	0.134	-2.897	0.000334317	0.00113819	down	K22733 magnesium transporter | (RefSeq) uncharacterized protein LOC105630380 (A)	C2 domain protein [Medicago truncatula]	RecName: Full=Protein SRC2 {ECO:0000305}; AltName: Full=Protein SOYBEAN GENE REGULATED BY COLD 2 {ECO:0000303|Ref.1};	SubName: Full=C2 domain protein {ECO:0000313|EMBL:KEH37271.1};	--	GO:0005789,endoplasmic reticulum membrane; GO:0016021,integral component of membrane; GO:0005886,plasma membrane; GO:0032586,protein storage vacuole membrane	C2 domain
MS.gene002580	125.028	6.966	1.49586e-21	4.97741e-20	up	K12761 carbon catabolite-derepressing protein kinase [EC:2.7.11.1] | (RefSeq) CBL-interacting serine/threonine-protein kinase 7-like (A)	plant/F28N24-12 protein [Medicago truncatula]	--	SubName: Full=Plant/F28N24-12 protein {ECO:0000313|EMBL:KEH36596.1};	--	--	Domain of unknown function (DUF4228)
MS.gene002581	3.285	1.716	0.00524597	0.0131327	up	--	PREDICTED: uncharacterized protein LOC101514110 [Cicer arietinum]	--	SubName: Full=uncharacterized protein LOC101514110 {ECO:0000313|RefSeq:XP_012575029.1};	--	--	Plant transposase (Ptta/En/Spm family)
MS.gene002585	365.171	8.512	6.12555e-12	7.77085e-11	up	--	DUF688 family protein [Medicago truncatula]	--	SubName: Full=DUF688 family protein {ECO:0000313|EMBL:KEH36600.1};	--	--	Protein of unknown function (DUF688)
MS.gene002586	131.331	7.037	1.06038e-06	6.03483e-06	up	K13466 EIX receptor 1/2 | (RefSeq) receptor-like protein EIX2 (A)	LRR receptor-like kinase [Medicago truncatula]	RecName: Full=Receptor-like protein 13 {ECO:0000303|PubMed:18434605}; Short=AtRLP13 {ECO:0000303|PubMed:18434605}; Flags: Precursor;	SubName: Full=LRR receptor-like kinase {ECO:0000313|EMBL:KEH20413.1};	FOG: Leucine rich repeat	GO:0016021,integral component of membrane	Leucine Rich repeat
MS.gene002595	2.076	1.054	0.0167015	0.0358587	up	K13415 protein brassinosteroid insensitive 1 [EC:2.7.10.1 2.7.11.1] | (RefSeq) systemin receptor SR160-like (A)	PREDICTED: probable LRR receptor-like serine/threonine-protein kinase At2g24230 [Cicer arietinum]	RecName: Full=Calmodulin-binding receptor kinase CaMRLK {ECO:0000305}; EC=2.7.11.1 {ECO:0000269|PubMed:14720124}; AltName: Full=Calmodulin-binding receptor-like kinase {ECO:0000303|PubMed:14720124}; Short=AtCaMRLK {ECO:0000303|PubMed:14720124}; AltName: Full=Protein MATERNAL EFFECT EMBRYO ARREST 62 {ECO:0000303|PubMed:15634699}; Flags: Precursor;	SubName: Full=probable LRR receptor-like serine/threonine-protein kinase At2g24230 {ECO:0000313|RefSeq:XP_004485908.1};	--	GO:0016021,integral component of membrane; GO:0005886,plasma membrane; GO:0005524,ATP binding; GO:0005516,calmodulin binding; GO:0004672,protein kinase activity; GO:0009793,embryo development ending in seed dormancy; GO:0046777,protein autophosphorylation; GO:0009733,response to auxin; GO:0009625,response to insect; GO:0006970,response to osmotic stress	Protein kinase domain
MS.gene002597	80.508	6.331	3.30111e-05	0.000140233	up	K14611 solute carrier family 23 (nucleobase transporter), member 1 | (RefSeq) nucleobase-ascorbate transporter 6 (A)	nucleobase-ascorbate transporter-like protein [Medicago truncatula]	RecName: Full=Nucleobase-ascorbate transporter 2; Short=AtNAT2;	SubName: Full=Nucleobase-ascorbate transporter-like protein {ECO:0000313|EMBL:KEH36620.1};	Xanthine/uracil transporters	GO:0016021,integral component of membrane; GO:0022857,transmembrane transporter activity	Permease family
MS.gene002599	2.197	1.136	0.00877329	0.0205888	up	K14502 protein brassinosteroid insensitive 2 [EC:2.7.11.1] | (RefSeq) shaggy-like kinase dzeta (A)	shaggy-like kinase dzeta [Medicago truncatula]	RecName: Full=Shaggy-related protein kinase eta {ECO:0000303|PubMed:9611268}; EC=2.7.11.1 {ECO:0000269|PubMed:11847343, ECO:0000269|PubMed:12428015}; AltName: Full=ASK-eta {ECO:0000303|PubMed:10080716}; AltName: Full=Protein BRASSINOSTEROID INSENSITIVE 2 {ECO:0000303|PubMed:11847343}; AltName: Full=Protein ULTRACURVATA 1 {ECO:0000303|PubMed:11820813}; AltName: Full=Shaggy-related protein kinase 2…	SubName: Full=Shaggy-like kinase dzeta {ECO:0000313|EMBL:KEH36622.1};	Glycogen synthase kinase-3	GO:0005886,plasma membrane; GO:0005524,ATP binding; GO:0042802,identical protein binding; GO:0004672,protein kinase activity; GO:0004674,protein serine/threonine kinase activity; GO:0009742,brassinosteroid mediated signaling pathway; GO:0009729,detection of brassinosteroid stimulus; GO:0009965,leaf morphogenesis; GO:0009825,multidimensional cell growth; GO:1900458,negative regulation of brassinos…	Kinase-like
MS.gene002603	55.227	5.787	0.000157216	0.000577353	up	K13420 LRR receptor-like serine/threonine-protein kinase FLS2 [EC:2.7.11.1] | (RefSeq) LRR receptor-like kinase (A)	LRR receptor-like kinase [Medicago truncatula]	RecName: Full=LRR receptor-like serine/threonine-protein kinase GSO1 {ECO:0000303|PubMed:18088309}; EC=2.7.11.1 {ECO:0000255|PROSITE-ProRule:PRU00159}; AltName: Full=Protein GASSHO 1 {ECO:0000303|PubMed:18088309}; AltName: Full=Protein SCHENGEN 3 {ECO:0000303|PubMed:25233277}; Flags: Precursor;	SubName: Full=LRR receptor-like kinase {ECO:0000313|EMBL:KEH36626.1};	--	GO:0048226,Casparian strip; GO:0016021,integral component of membrane; GO:0005886,plasma membrane; GO:0005524,ATP binding; GO:0004674,protein serine/threonine kinase activity; GO:0071555,cell wall organization; GO:0009793,embryo development ending in seed dormancy; GO:0035987,endodermal cell differentiation; GO:0045184,establishment of protein localization; GO:0090558,plant epidermis development;…	Leucine Rich repeat
MS.gene002607	2.886	1.529	0.00513473	0.0128865	up	K13466 EIX receptor 1/2 | (RefSeq) probable LRR receptor-like serine/threonine-protein kinase At4g36180 (A)	unknown [Medicago truncatula]	RecName: Full=Receptor-like protein 51 {ECO:0000303|PubMed:18434605}; Short=AtRLP51 {ECO:0000303|PubMed:18434605}; AltName: Full=Protein PUTATIVE DEVELOPMENTAL ORTHOLOG 1 {ECO:0000303|PubMed:15955925}; Short=AtPDO1 {ECO:0000303|PubMed:15955925}; AltName: Full=Protein SUPPRESSOR OF NPR1-1, CONSTITUTIVE 2 {ECO:0000303|PubMed:20841424}; Flags: Precursor;	SubName: Full=Uncharacterized protein {ECO:0000313|EMBL:AFK44332.1};	FOG: Leucine rich repeat	GO:0016021,integral component of membrane; GO:0005886,plasma membrane; GO:0006952,defense response; GO:1900426,positive regulation of defense response to bacterium; GO:1902290,positive regulation of defense response to oomycetes; GO:0031347,regulation of defense response; GO:0009617,response to bacterium	Leucine Rich Repeat
MS.gene002608	2.107	1.076	0.0210066	0.0435835	up	K10999 cellulose synthase A [EC:2.4.1.12] | (RefSeq) cellulose synthase-like protein (A)	cellulose synthase-like protein [Medicago truncatula]	RecName: Full=Cellulose synthase A catalytic subunit 8 [UDP-forming]; Short=AtCesA8; EC=2.4.1.12; AltName: Full=Protein IRREGULAR XYLEM 1; Short=AtIRX1; AltName: Full=Protein LEAF WILTING 2;	RecName: Full=Cellulose synthase {ECO:0000256|RuleBase:RU361116}; EC=2.4.1.12 {ECO:0000256|RuleBase:RU361116};	--	GO:0005618,cell wall; GO:0005794,Golgi apparatus; GO:0016021,integral component of membrane; GO:0005886,plasma membrane; GO:0016760,cellulose synthase (UDP-forming) activity; GO:0046872,metal ion binding; GO:0071555,cell wall organization; GO:0030244,cellulose biosynthetic process; GO:0042742,defense response to bacterium; GO:0050832,defense response to fungus; GO:0009833,plant-type primary cell …	Glycosyl transferase family 2
MS.gene002609	0.418	-1.257	5.04535e-05	0.00020637	down	K12355 coniferyl-aldehyde dehydrogenase [EC:1.2.1.68] | (GenBank) NAD-dependent aldehyde dehydrogenase family protein (A)	hypothetical protein MTR_2g016640 [Medicago truncatula]	--	SubName: Full=Uncharacterized protein {ECO:0000313|EMBL:KEH36632.1, ECO:0000313|EnsemblPlants:KEH36632};	--	--	--
MS.gene002610	5.414	2.437	0.00549429	0.0136726	up	--	hypothetical protein MTR_2g016680 [Medicago truncatula]	--	SubName: Full=Uncharacterized protein {ECO:0000313|EMBL:KEH36635.1, ECO:0000313|EnsemblPlants:KEH36635};	--	--	--
MS.gene002611	2.061	1.043	0.00599727	0.0147488	up	K08266 target of rapamycin complex subunit LST8 | (RefSeq) transducin/WD-like repeat-protein (A)	transducin/WD-like repeat-protein [Medicago truncatula]	RecName: Full=Dynein assembly factor with WDR repeat domains 1; AltName: Full=Outer row dynein assembly protein 16;	SubName: Full=Transducin/WD-like repeat-protein {ECO:0000313|EMBL:KEH36636.1};	G-protein beta subunit-like protein (contains WD40 repeats)	GO:0005737,cytoplasm; GO:0005856,cytoskeleton; GO:0031514,motile cilium	Partner and localizer of BRCA2 WD40 domain
MS.gene002612	74.19	6.213	1.6313e-05	7.37563e-05	up	K17500 integrin-linked kinase-associated serine/threonine phosphatase 2C [EC:3.1.3.16] | (RefSeq) WAT1-related protein At3g18200-like (A)	auxin-induced 5NG4-like protein [Medicago truncatula]	RecName: Full=WAT1-related protein At3g30340;	RecName: Full=WAT1-related protein {ECO:0000256|RuleBase:RU363077};	--	GO:0016021,integral component of membrane; GO:0005886,plasma membrane; GO:0022857,transmembrane transporter activity	EamA-like transporter family
MS.gene002617	49.405	5.627	4.89018e-05	0.000200646	up	--	DUF1685 family protein [Medicago truncatula]	--	SubName: Full=DUF1685 family protein {ECO:0000313|EMBL:KEH36642.1};	--	--	Protein of unknown function (DUF1685)
MS.gene002619	3.77	1.915	0.00214618	0.00598006	up	K13425 WRKY transcription factor 22 | (RefSeq) WRKY transcription factor 22 (A)	WRKY family transcription factor [Medicago truncatula]	RecName: Full=Probable WRKY transcription factor 65; AltName: Full=WRKY DNA-binding protein 65;	SubName: Full=WRKY family transcription factor {ECO:0000313|EMBL:KEH36643.1};	--	GO:0005634,nucleus; GO:0003700,DNA-binding transcription factor activity; GO:0043565,sequence-specific DNA binding; GO:0006351,transcription, DNA-templated	WRKY DNA -binding domain
MS.gene002621	4.939	2.304	0.0160797	0.0347406	up	--	transmembrane protein, putative [Medicago truncatula]	RecName: Full=Precursor of CEP14 {ECO:0000303|PubMed:24179096}; Short=PCEP14 {ECO:0000303|PubMed:24179096}; Contains: RecName: Full=C-terminally encoded peptide 14 {ECO:0000303|PubMed:24179096}; Short=CEP14 {ECO:0000303|PubMed:24179096}; Flags: Precursor;	SubName: Full=Transmembrane protein, putative {ECO:0000313|EMBL:KEH36646.1};	--	GO:0048046,apoplast; GO:0005179,hormone activity; GO:0007275,multicellular organism development; GO:1902025,nitrate import; GO:2000280,regulation of root development; GO:0010037,response to carbon dioxide; GO:0006970,response to osmotic stress	--
MS.gene002624	205.615	7.684	7.41956e-09	6.08366e-08	up	--	fasciclin domain protein [Medicago truncatula]	RecName: Full=Fasciclin-like arabinogalactan protein 12; Flags: Precursor;	SubName: Full=Fasciclin domain protein {ECO:0000313|EMBL:AES64069.2};	--	GO:0031225,anchored component of membrane; GO:0005886,plasma membrane; GO:0009834,plant-type secondary cell wall biogenesis	Fasciclin domain
MS.gene002625	69.419	6.117	1.81891e-05	8.14352e-05	up	--	fasciclin domain protein [Medicago truncatula]	RecName: Full=Fasciclin-like arabinogalactan protein 12; Flags: Precursor;	SubName: Full=Fasciclin domain protein {ECO:0000313|EMBL:AES64068.1};	--	GO:0031225,anchored component of membrane; GO:0005886,plasma membrane; GO:0009834,plant-type secondary cell wall biogenesis	Fasciclin domain
MS.gene002626	128.866	7.01	1.78337e-07	1.16359e-06	up	--	fasciclin domain protein [Medicago truncatula]	RecName: Full=Fasciclin-like arabinogalactan protein 12; Flags: Precursor;	SubName: Full=Fasciclin domain protein {ECO:0000313|EMBL:AES64067.1};	--	GO:0031225,anchored component of membrane; GO:0005886,plasma membrane; GO:0009834,plant-type secondary cell wall biogenesis	Fasciclin domain
MS.gene00263	58.515	5.871	0.000101137	0.000387591	up	--	hypothetical protein MTR_2g435780 [Medicago truncatula]	--	SubName: Full=Uncharacterized protein {ECO:0000313|EMBL:KEH37197.1, ECO:0000313|EnsemblPlants:KEH37197};	--	--	--
MS.gene002634	0.352	-1.505	0.000285454	0.000986896	down	--	hypothetical protein MTR_7g007420 [Medicago truncatula]	RecName: Full=Protein TPR3 {ECO:0000303|PubMed:24336200}; AltName: Full=Aberrant spikelet and panicle1-related 1 {ECO:0000303|PubMed:22136599}; AltName: Full=Protein ASP1-RELATED 1 {ECO:0000303|PubMed:22136599}; Short=OsASPR1 {ECO:0000303|PubMed:22136599}; AltName: Full=Topless-related protein 1 {ECO:0000303|PubMed:26601214}; Short=OsTPR1 {ECO:0000303|PubMed:26601214}; AltName: Full=Topless-relat…	SubName: Full=Uncharacterized protein {ECO:0000313|EMBL:KEH21555.1, ECO:0000313|EnsemblPlants:KEH21555};	WD40 repeat-containing protein	GO:0006355,regulation of transcription, DNA-templated	--
MS.gene002637	47.866	5.581	0.000323281	0.00110477	up	K15731 carboxy-terminal domain RNA polymerase II polypeptide A small phosphatase [EC:3.1.3.16] | (RefSeq) NLI interacting factor-like phosphatase (A)	NLI interacting factor-like phosphatase [Medicago truncatula]	RecName: Full=Mitochondrial import inner membrane translocase subunit TIM50; AltName: Full=NIF domain protein 3; Flags: Precursor;	SubName: Full=NLI interacting factor-like phosphatase {ECO:0000313|EMBL:AES64058.1};	TFIIF-interacting CTD phosphatase, including NLI-interacting factor (involved in RNA polymerase II regulation)	GO:0016021,integral component of membrane; GO:0005744,TIM23 mitochondrial import inner membrane translocase complex; GO:0015031,protein transport	NLI interacting factor-like phosphatase
MS.gene002640	3.668	1.875	0.000700733	0.00221028	up	K09874 aquaporin NIP | (RefSeq) major intrinsic protein (MIP) family transporter (A)	major intrinsic protein (MIP) family transporter [Medicago truncatula]	RecName: Full=Aquaporin NIP1-2; AltName: Full=NOD26-like intrinsic protein 1-2; Short=AtNIP1;2; AltName: Full=Nodulin-26-like major intrinsic protein 2; Short=NodLikeMip2; Short=Protein NLM2;	SubName: Full=Major intrinsic protein (MIP) family transporter {ECO:0000313|EMBL:AES64038.2};	Aquaporin (major intrinsic protein family)	GO:0005887,integral component of plasma membrane; GO:0005886,plasma membrane; GO:0015105,arsenite transmembrane transporter activity; GO:0015250,water channel activity; GO:0015700,arsenite transport; GO:0080170,hydrogen peroxide transmembrane transport; GO:0046685,response to arsenic-containing substance	Major intrinsic protein
MS.gene002645	0.036	-4.785	0.0134012	0.0297256	down	K01188 beta-glucosidase [EC:3.2.1.21] | (RefSeq) beta-glucosidase 20-like (A)	hypothetical protein MTR_4g130640 [Medicago truncatula]	--	SubName: Full=Uncharacterized protein {ECO:0000313|EMBL:AES92493.1, ECO:0000313|EnsemblPlants:AES92493};	--	--	--
MS.gene002649	0.073	-3.766	4.43705e-10	4.35561e-09	down	K18045 tyrosine-protein phosphatase SIW14 [EC:3.1.3.48] | (RefSeq) tyrosine specific protein phosphatase family protein (A)	tyrosine specific protein phosphatase family protein [Medicago truncatula]	RecName: Full=Tyrosine-protein phosphatase DSP2 {ECO:0000305}; EC=3.1.3.48 {ECO:0000255|PROSITE-ProRule:PRU10044, ECO:0000269|PubMed:21409566}; AltName: Full=Protein PLANT AND FUNGI ATYPICAL DUAL-SPECIFICITY PHOSPHATASE 2 {ECO:0000303|PubMed:21409566}; Short=AtPFA-DSP2 {ECO:0000303|PubMed:21409566};	SubName: Full=Tyrosine specific protein phosphatase family protein {ECO:0000313|EMBL:AES92689.1};	Predicted protein tyrosine phosphatase	GO:0005737,cytoplasm; GO:0016791,phosphatase activity; GO:0004725,protein tyrosine phosphatase activity	Tyrosine phosphatase family
MS.gene002653	14.557	3.864	9.38326e-07	5.39455e-06	up	K13466 EIX receptor 1/2 | (RefSeq) probable leucine-rich repeat receptor-like protein kinase At5g63930 (A)	Serine/Threonine kinase, plant-type protein [Medicago truncatula]	RecName: Full=Receptor-like protein EIX2 {ECO:0000305}; AltName: Full=EIX receptor 2 {ECO:0000312|EMBL:AAR28378.1}; Flags: Precursor;	SubName: Full=Serine/Threonine kinase, plant-type protein {ECO:0000313|EMBL:AES64024.2};	FOG: Leucine rich repeat	GO:0016021,integral component of membrane; GO:0005886,plasma membrane; GO:0050832,defense response to fungus	Leucine rich repeat N-terminal domain
MS.gene002654	0.001	-10.029	2.19049e-16	4.60834e-15	down	--	secreted protein [Medicago truncatula]	RecName: Full=Oil body-associated protein 2A {ECO:0000303|PubMed:24406791};	SubName: Full=Secreted protein {ECO:0000313|EMBL:AES64026.1};	--	--	Protein of unknown function (DUF1264)
MS.gene002660	28.979	4.857	0.00684536	0.0165459	up	K00679 phospholipid:diacylglycerol acyltransferase [EC:2.3.1.158] | (RefSeq) hypothetical protein (A)	GDSL-like lipase/acylhydrolase [Medicago truncatula]	RecName: Full=GDSL esterase/lipase At1g29670; EC=3.1.1.-; AltName: Full=Extracellular lipase At1g29670; Flags: Precursor;	SubName: Full=GDSL-like lipase/acylhydrolase {ECO:0000313|EMBL:KEH36662.1};	--	GO:0048046,apoplast; GO:0005618,cell wall; GO:0009507,chloroplast; GO:0009534,chloroplast thylakoid; GO:0016788,hydrolase activity, acting on ester bonds; GO:0016042,lipid catabolic process	GDSL-like Lipase/Acylhydrolase
MS.gene002663	33.572	5.069	1.41121e-17	3.32234e-16	up	K00679 phospholipid:diacylglycerol acyltransferase [EC:2.3.1.158] | (RefSeq) hypothetical protein (A)	GDSL-like lipase/acylhydrolase [Medicago truncatula]	RecName: Full=GDSL esterase/lipase At1g29670; EC=3.1.1.-; AltName: Full=Extracellular lipase At1g29670; Flags: Precursor;	SubName: Full=GDSL-like lipase/acylhydrolase {ECO:0000313|EMBL:KEH36666.1};	--	GO:0048046,apoplast; GO:0005618,cell wall; GO:0009507,chloroplast; GO:0009534,chloroplast thylakoid; GO:0016788,hydrolase activity, acting on ester bonds; GO:0016042,lipid catabolic process	GDSL-like Lipase/Acylhydrolase
MS.gene002664	6.641	2.731	0.000242914	0.000853869	up	K00679 phospholipid:diacylglycerol acyltransferase [EC:2.3.1.158] | (RefSeq) hypothetical protein (A)	GDSL-like lipase/acylhydrolase [Medicago truncatula]	RecName: Full=GDSL esterase/lipase At1g29670; EC=3.1.1.-; AltName: Full=Extracellular lipase At1g29670; Flags: Precursor;	SubName: Full=GDSL-like lipase/acylhydrolase {ECO:0000313|EMBL:KEH36667.1};	--	GO:0048046,apoplast; GO:0005618,cell wall; GO:0009507,chloroplast; GO:0009534,chloroplast thylakoid; GO:0016788,hydrolase activity, acting on ester bonds; GO:0016042,lipid catabolic process	GDSL-like Lipase/Acylhydrolase
MS.gene002665	7.637	2.933	4.11811e-05	0.000171531	up	K00679 phospholipid:diacylglycerol acyltransferase [EC:2.3.1.158] | (RefSeq) hypothetical protein (A)	GDSL-like lipase/acylhydrolase [Medicago truncatula]	RecName: Full=GDSL esterase/lipase At1g29670; EC=3.1.1.-; AltName: Full=Extracellular lipase At1g29670; Flags: Precursor;	SubName: Full=GDSL-like lipase/acylhydrolase {ECO:0000313|EMBL:KEH36671.1};	--	GO:0048046,apoplast; GO:0005618,cell wall; GO:0009507,chloroplast; GO:0009534,chloroplast thylakoid; GO:0016788,hydrolase activity, acting on ester bonds; GO:0016042,lipid catabolic process	Tetratricopeptide repeat
MS.gene002666	25.283	4.66	1.65523e-06	9.09201e-06	up	K00679 phospholipid:diacylglycerol acyltransferase [EC:2.3.1.158] | (RefSeq) hypothetical protein (A)	GDSL-like lipase/acylhydrolase [Medicago truncatula]	RecName: Full=GDSL esterase/lipase At1g29670; EC=3.1.1.-; AltName: Full=Extracellular lipase At1g29670; Flags: Precursor;	SubName: Full=GDSL-like lipase/acylhydrolase {ECO:0000313|EMBL:KEH36672.1};	--	GO:0048046,apoplast; GO:0005618,cell wall; GO:0009507,chloroplast; GO:0009534,chloroplast thylakoid; GO:0016788,hydrolase activity, acting on ester bonds; GO:0016042,lipid catabolic process	GDSL-like Lipase/Acylhydrolase
MS.gene002668	2.577	1.366	0.00312901	0.00834145	up	K00679 phospholipid:diacylglycerol acyltransferase [EC:2.3.1.158] | (RefSeq) hypothetical protein (A)	GDSL-like lipase/acylhydrolase [Medicago truncatula]	RecName: Full=GDSL esterase/lipase At1g29670; EC=3.1.1.-; AltName: Full=Extracellular lipase At1g29670; Flags: Precursor;	SubName: Full=GDSL-like lipase/acylhydrolase {ECO:0000313|EMBL:KEH15769.1};	--	GO:0048046,apoplast; GO:0005618,cell wall; GO:0009507,chloroplast; GO:0009534,chloroplast thylakoid; GO:0016788,hydrolase activity, acting on ester bonds; GO:0016042,lipid catabolic process	GDSL-like Lipase/Acylhydrolase family
MS.gene002670	101.087	6.659	2.17617e-06	1.16814e-05	up	K15333 tRNA guanosine-2'-O-methyltransferase [EC:2.1.1.34] | (RefSeq) uncharacterized LOC105043884 (A)	subtilisin-like serine protease [Medicago truncatula]	RecName: Full=Subtilisin-like protease SBT5.6 {ECO:0000303|PubMed:16193095}; EC=3.4.21.- {ECO:0000255|PROSITE-ProRule:PRU10082}; AltName: Full=Subtilase subfamily 5 member 6 {ECO:0000303|PubMed:16193095}; Short=AtSBT5.6 {ECO:0000303|PubMed:16193095}; Flags: Precursor;	SubName: Full=Subtilisin-like serine protease {ECO:0000313|EMBL:KEH36678.1};	--	GO:0005576,extracellular region; GO:0004252,serine-type endopeptidase activity	PA domain
MS.gene002671	187.605	7.552	2.40325e-07	1.53624e-06	up	K15333 tRNA guanosine-2'-O-methyltransferase [EC:2.1.1.34] | (RefSeq) uncharacterized protein LOC104224633 (A)	subtilisin-like serine protease [Medicago truncatula]	RecName: Full=Subtilisin-like protease SBT5.6 {ECO:0000303|PubMed:16193095}; EC=3.4.21.- {ECO:0000255|PROSITE-ProRule:PRU10082}; AltName: Full=Subtilase subfamily 5 member 6 {ECO:0000303|PubMed:16193095}; Short=AtSBT5.6 {ECO:0000303|PubMed:16193095}; Flags: Precursor;	SubName: Full=Subtilisin-like serine protease {ECO:0000313|EMBL:KEH36679.1};	--	GO:0005576,extracellular region; GO:0004252,serine-type endopeptidase activity	PA domain
MS.gene002673	0.301	-1.733	0.000649073	0.00206334	down	K00679 phospholipid:diacylglycerol acyltransferase [EC:2.3.1.158] | (RefSeq) hypothetical protein (A)	GDSL-like lipase/acylhydrolase [Medicago truncatula]	RecName: Full=GDSL esterase/lipase At5g45670; EC=3.1.1.-; AltName: Full=Extracellular lipase At5g45670; Flags: Precursor;	SubName: Full=GDSL-like lipase/acylhydrolase {ECO:0000313|EMBL:KEH36676.1};	--	GO:0005576,extracellular region; GO:0016788,hydrolase activity, acting on ester bonds; GO:0016042,lipid catabolic process	GDSL-like Lipase/Acylhydrolase
MS.gene002674	0.39	-1.359	1.37263e-05	6.30537e-05	down	K11684 bromodomain-containing factor 1 | (RefSeq) bromodomain testis-specific protein-like isoform X1 (A)	global transcription factor group protein [Medicago truncatula]	RecName: Full=Transcription factor GTE12; AltName: Full=Bromodomain-containing protein GTE12; AltName: Full=Protein GLOBAL TRANSCRIPTION FACTOR GROUP E12;	SubName: Full=Global transcription factor group protein {ECO:0000313|EMBL:AES64085.1};	Transcription initiation factor TFIID, subunit BDF1 and related bromodomain proteins	GO:0005634,nucleus; GO:0006355,regulation of transcription, DNA-templated; GO:0006351,transcription, DNA-templated	Bromodomain
MS.gene002678	2.04	1.029	0.0037435	0.00976301	up	K00600 glycine hydroxymethyltransferase [EC:2.1.2.1] | (RefSeq) serine transhydroxymethyltransferase (A)	serine transhydroxymethyltransferase [Medicago truncatula]	RecName: Full=Serine hydroxymethyltransferase 3, chloroplastic; Short=AtSHMT3; EC=2.1.2.1; AltName: Full=Glycine hydroxymethyltransferase 3; AltName: Full=Serine methylase 3; Flags: Precursor;	RecName: Full=Serine hydroxymethyltransferase {ECO:0000256|RuleBase:RU000585}; EC=2.1.2.1 {ECO:0000256|RuleBase:RU000585};	Glycine/serine hydroxymethyltransferase	GO:0009507,chloroplast; GO:0009570,chloroplast stroma; GO:0009536,plastid; GO:0004372,glycine hydroxymethyltransferase activity; GO:0030170,pyridoxal phosphate binding; GO:0019264,glycine biosynthetic process from serine; GO:0035999,tetrahydrofolate interconversion	Beta-eliminating lyase
MS.gene002681	25.056	4.647	0.0135177	0.0299481	up	--	fasciclin domain protein [Medicago truncatula]	RecName: Full=Fasciclin-like arabinogalactan protein 4; AltName: Full=Protein SALT OVERLY SENSITIVE 5; Flags: Precursor;	SubName: Full=Fasciclin domain protein {ECO:0000313|EMBL:AES64093.2};	--	GO:0031225,anchored component of membrane; GO:0046658,anchored component of plasma membrane; GO:0009897,external side of plasma membrane; GO:0005886,plasma membrane; GO:0030247,polysaccharide binding; GO:0007155,cell adhesion; GO:0010192,mucilage biosynthetic process; GO:0048354,mucilage biosynthetic process involved in seed coat development; GO:0009825,multidimensional cell growth; GO:0009651,re…	Fasciclin domain
MS.gene002682	20.022	4.324	0.0245249	0.0497584	up	K05658 ATP-binding cassette, subfamily B (MDR/TAP), member 1 [EC:3.6.3.44] | (RefSeq) ABC transporter B family-like protein (A)	ABC transporter B family-like protein [Medicago truncatula]	RecName: Full=ABC transporter B family member 9; Short=ABC transporter ABCB.9; Short=AtABCB9; AltName: Full=Multidrug resistance protein 9; AltName: Full=P-glycoprotein 9;	SubName: Full=ABC transporter B family-like protein {ECO:0000313|EMBL:AES64104.2};	Multidrug/pheromone exporter, ABC superfamily	GO:0016021,integral component of membrane; GO:0005524,ATP binding; GO:0042626,ATPase activity, coupled to transmembrane movement of substances	Predicted ATPase of the ABC class
MS.gene002688	0.148	-2.757	0.00391555	0.0101581	down	K16296 serine carboxypeptidase-like clade I [EC:3.4.16.-] | (RefSeq) 1-O-acylglucose:anthocyanin acyltransferase (A)	1-O-acylglucose:anthocyanin acyltransferase [Medicago truncatula]	RecName: Full=Serine carboxypeptidase-like 12; EC=3.4.16.-; Flags: Precursor;	SubName: Full=1-O-acylglucose:anthocyanin acyltransferase {ECO:0000313|EMBL:AES64109.1};	Serine carboxypeptidases (lysosomal cathepsin A)	GO:0005576,extracellular region; GO:0009505,plant-type cell wall; GO:0004180,carboxypeptidase activity; GO:0016747,transferase activity, transferring acyl groups other than amino-acyl groups; GO:0019748,secondary metabolic process	Serine carboxypeptidase
MS.gene002689	0.209	-2.261	0.018616	0.0393145	down	K16296 serine carboxypeptidase-like clade I [EC:3.4.16.-] | (RefSeq) 1-O-acylglucose:anthocyanin acyltransferase (A)	1-O-acylglucose:anthocyanin acyltransferase [Medicago truncatula]	RecName: Full=Serine carboxypeptidase-like 12; EC=3.4.16.-; Flags: Precursor;	SubName: Full=1-O-acylglucose:anthocyanin acyltransferase {ECO:0000313|EMBL:AES64110.1};	Serine carboxypeptidases (lysosomal cathepsin A)	GO:0005576,extracellular region; GO:0009505,plant-type cell wall; GO:0004180,carboxypeptidase activity; GO:0016747,transferase activity, transferring acyl groups other than amino-acyl groups; GO:0019748,secondary metabolic process	Serine carboxypeptidase
MS.gene002690	112.395	6.812	3.45029e-10	3.44368e-09	up	K16296 serine carboxypeptidase-like clade I [EC:3.4.16.-] | (RefSeq) 1-O-acylglucose:anthocyanin acyltransferase (A)	1-O-acylglucose:anthocyanin acyltransferase [Medicago truncatula]	RecName: Full=Serine carboxypeptidase-like 19; AltName: Full=Protein SINAPOYLGLUCOSE ACCUMULATOR 2; AltName: Full=Sinapoylglucose--choline O-sinapoyltransferase; Short=SCT; EC=2.3.1.91; Contains: RecName: Full=Serine carboxypeptidase-like 19 chain A; Contains: RecName: Full=Serine carboxypeptidase-like 19 chain B; Flags: Precursor;	SubName: Full=1-O-acylglucose:anthocyanin acyltransferase {ECO:0000313|EMBL:AES64110.1};	Serine carboxypeptidases (lysosomal cathepsin A)	GO:0005576,extracellular region; GO:0047202,sinapoylglucose-choline O-sinapoyltransferase activity; GO:0016752,sinapoyltransferase activity; GO:0006508,proteolysis; GO:0019748,secondary metabolic process	Serine carboxypeptidase
MS.gene002692	0.22	-2.181	2.14109e-06	1.15172e-05	down	--	hypothetical protein MTR_2g018670 [Medicago truncatula]	--	SubName: Full=Uncharacterized protein {ECO:0000313|EMBL:AES64117.1, ECO:0000313|EnsemblPlants:AES64117};	--	--	--
MS.gene002697	2.992	1.581	8.4289e-07	4.88656e-06	up	K20843 hydroxyproline O-galactosyltransferase 2/3/4/5/6 [EC:2.4.1.-] | (RefSeq) beta-1,3-galactosyltransferase-like protein (A)	beta-1,3-galactosyltransferase-like protein [Medicago truncatula]	RecName: Full=Hydroxyproline O-galactosyltransferase GALT2 {ECO:0000303|PubMed:23430255}; Short=AtGALT2 {ECO:0000303|PubMed:23430255}; EC=2.4.1.- {ECO:0000269|PubMed:23430255}; AltName: Full=Beta-1,3-galactosyltransferase 20 {ECO:0000305};	SubName: Full=Beta-1,3-galactosyltransferase-like protein {ECO:0000313|EMBL:AES64127.1};	Galactosyltransferases	GO:0005783,endoplasmic reticulum; GO:0005794,Golgi apparatus; GO:0000139,Golgi membrane; GO:0016021,integral component of membrane; GO:0030246,carbohydrate binding; GO:1990714,hydroxyproline O-galactosyltransferase activity; GO:0010405,arabinogalactan protein metabolic process; GO:0018258,protein O-linked glycosylation via hydroxyproline; GO:0080147,root hair cell development	Fringe-like
MS.gene002698	11.726	3.552	3.96441e-18	9.80545e-17	up	K21989 calcium permeable stress-gated cation channel | (RefSeq) early-responsive to dehydration stress protein (ERD4) (A)	early-responsive to dehydration stress protein (ERD4) [Medicago truncatula]	RecName: Full=CSC1-like protein ERD4; AltName: Full=Protein EARLY-RESPONSIVE TO DEHYDRATION STRESS 4;	SubName: Full=Early-responsive to dehydration stress protein (ERD4) {ECO:0000313|EMBL:AES64128.1};	Uncharacterized conserved protein	GO:0009507,chloroplast; GO:0009941,chloroplast envelope; GO:0016021,integral component of membrane; GO:0016020,membrane; GO:0005886,plasma membrane; GO:0009506,plasmodesma; GO:0005774,vacuolar membrane; GO:0005773,vacuole; GO:0006811,ion transport	Late exocytosis, associated with Golgi transport
MS.gene002702	50.887	5.669	0.000212248	0.00075662	up	--	BAG family molecular chaperone regulator [Medicago truncatula]	RecName: Full=BAG family molecular chaperone regulator 3; AltName: Full=Bcl-2-associated athanogene 3;	SubName: Full=BAG family molecular chaperone regulator {ECO:0000313|EMBL:KEH36688.1};	BCL2-associated athanogene-like proteins and related BAG family chaperone regulators	GO:0051087,chaperone binding	BAG domain
MS.gene002704	0.209	-2.258	0.000423587	0.00140775	down	K10683 BRCA1-associated RING domain protein 1 | (RefSeq) breast cancer susceptibility-like protein, putative (A)	breast cancer susceptibility-like protein, putative [Medicago truncatula]	RecName: Full=Protein BREAST CANCER SUSCEPTIBILITY 1 homolog {ECO:0000303|PubMed:12582233}; Short=AtBRCA1 {ECO:0000303|PubMed:12582233};	SubName: Full=Breast cancer susceptibility-like protein, putative {ECO:0000313|EMBL:KEH36691.1};	Transcriptional regulator BRCA1	GO:0070531,BRCA1-A complex; GO:0031436,BRCA1-BARD1 complex; GO:0005634,nucleus; GO:0005886,plasma membrane; GO:0046872,metal ion binding; GO:0004842,ubiquitin-protein transferase activity; GO:0071480,cellular response to gamma radiation; GO:0006310,DNA recombination; GO:0006281,DNA repair; GO:0000724,double-strand break repair via homologous recombination; GO:0045717,negative regulation of fatty …	Regulator of Ty1 transposition protein 107 BRCT domain
MS.gene002713	5.486	2.456	0.00873123	0.0205022	up	K08286 protein-serine/threonine kinase [EC:2.7.11.-] | (RefSeq) protein kinase PINOID 2 (A)	Serine/Threonine kinase family protein [Medicago truncatula]	RecName: Full=Protein kinase PINOID; EC=2.7.11.1; AltName: Full=Protein kinase ABRUPTUS;	SubName: Full=Serine/Threonine kinase family protein {ECO:0000313|EMBL:AES64138.1};	Putative serine/threonine protein kinase	GO:0009986,cell surface; GO:0005737,cytoplasm; GO:0005829,cytosol; GO:0005634,nucleus; GO:0005886,plasma membrane; GO:0005524,ATP binding; GO:0016301,kinase activity; GO:0004672,protein kinase activity; GO:0004674,protein serine/threonine kinase activity; GO:0009926,auxin polar transport; GO:0009734,auxin-activated signaling pathway; GO:0048825,cotyledon development; GO:0035556,intracellular sign…	Kinase-like
MS.gene002714	2.072	1.051	0.0122363	0.0274786	up	K05665 ATP-binding cassette, subfamily C (CFTR/MRP), member 1 [EC:7.6.2.3] | (RefSeq) ABC transporter C family member 2-like (A)	multidrug resistance protein ABC transporter family protein [Medicago truncatula]	RecName: Full=ABC transporter C family member 2; Short=ABC transporter ABCC.2; Short=AtABCC2; EC=3.6.3.44; AltName: Full=ATP-energized glutathione S-conjugate pump 2; AltName: Full=Glutathione S-conjugate-transporting ATPase 2; AltName: Full=Multidrug resistance-associated protein 2;	SubName: Full=Multidrug resistance protein ABC transporter family protein {ECO:0000313|EMBL:AES64141.2};	Multidrug resistance-associated protein/mitoxantrone resistance protein, ABC superfamily	GO:0016021,integral component of membrane; GO:0000325,plant-type vacuole; GO:0005774,vacuolar membrane; GO:0005773,vacuole; GO:1902417,(+)-abscisic acid D-glucopyranosyl ester transmembrane transporter activity; GO:0005524,ATP binding; GO:0042626,ATPase activity, coupled to transmembrane movement of substances; GO:0005516,calmodulin binding; GO:0008559,xenobiotic transmembrane transporting ATPase…	AAA domain, putative AbiEii toxin, Type IV TA system
MS.gene002721	4.567	2.191	0.000780155	0.00243372	up	K08669 HtrA serine peptidase 2 [EC:3.4.21.108] | (RefSeq) putative protease Do-like 14 isoform X1 (A)	protease Do-like protein [Medicago truncatula]	RecName: Full=Protease Do-like 5, chloroplastic; EC=3.4.21.-; Flags: Precursor;	SubName: Full=Protease Do-like protein {ECO:0000313|EMBL:AES64150.2};	Serine protease	GO:0009507,chloroplast; GO:0009543,chloroplast thylakoid lumen; GO:0009579,thylakoid; GO:0031977,thylakoid lumen; GO:0004252,serine-type endopeptidase activity; GO:0010206,photosystem II repair	Hepatitis C virus NS3 protease
MS.gene002723	0.024	-5.375	0.00206187	0.00577491	down	K13464 jasmonate ZIM domain-containing protein | (RefSeq) protein TIFY 9 (A)	jasmonate zim-domain protein [Medicago truncatula]	RecName: Full=Protein TIFY 5A {ECO:0000303|PubMed:17499004}; AltName: Full=Jasmonate ZIM domain-containing protein 8 {ECO:0000303|PubMed:17637675};	SubName: Full=Jasmonate zim-domain protein {ECO:0000313|EMBL:AES64155.2};	--	GO:0005634,nucleus; GO:0003714,transcription corepressor activity; GO:0006952,defense response; GO:1903507,negative regulation of nucleic acid-templated transcription; GO:0031347,regulation of defense response; GO:2000022,regulation of jasmonic acid mediated signaling pathway; GO:0006355,regulation of transcription, DNA-templated; GO:0009611,response to wounding; GO:0006351,transcription, DNA-tem…	Divergent CCT motif
MS.gene002724	0.242	-2.05	1.30335e-12	1.79483e-11	down	K03678 exosome complex component RRP45 | (RefSeq) exosome complex exonuclease RRP41 (A)	exosome complex exonuclease RRP41 [Medicago truncatula]	RecName: Full=Exosome complex component RRP45B {ECO:0000305}; AltName: Full=Protein ECERIFERUM 7 {ECO:0000303|PubMed:17351114}; AltName: Full=RNA-processing protein CER7; AltName: Full=RRP45 homolog B {ECO:0000305}; AltName: Full=Ribosomal RNA-processing protein 45B {ECO:0000305};	SubName: Full=Exosome complex exonuclease RRP41 {ECO:0000313|EMBL:AES64157.1};	Exosomal 3'-5' exoribonuclease complex, subunit Rrp45	GO:0005737,cytoplasm; GO:0000177,cytoplasmic exosome (RNase complex); GO:0000176,nuclear exosome (RNase complex); GO:0005634,nucleus; GO:0000175,3'-5'-exoribonuclease activity; GO:0017091,AU-rich element binding; GO:0043928,exonucleolytic nuclear-transcribed mRNA catabolic process involved in deadenylation-dependent decay; GO:0000467,exonucleolytic trimming to generate mature 3'-end of 5.8S rRNA …	3' exoribonuclease family, domain 2
MS.gene002725	8.28	3.05	9.82901e-05	0.000377845	up	--	DUF1365 family protein [Medicago truncatula]	--	SubName: Full=DUF1365 family protein {ECO:0000313|EMBL:AES64158.1};	--	--	Protein of unknown function (DUF1365)
MS.gene002727	3.34	1.74	0.0145031	0.0318163	up	--	transmembrane protein, putative [Medicago truncatula]	--	SubName: Full=Transmembrane protein, putative {ECO:0000313|EMBL:AES64160.1};	--	GO:0016021,integral component of membrane	--
MS.gene002729	0.288	-1.797	7.34314e-10	6.98916e-09	down	K10609 cullin 4 | (RefSeq) ubiquitin-protein ligase, cullin 4 (A)	ubiquitin-protein ligase, cullin 4 [Medicago truncatula]	RecName: Full=Cullin-4; Short=AtCUL4;	SubName: Full=Ubiquitin-protein ligase, cullin 4 {ECO:0000313|EMBL:AES64163.1};	Cullins	GO:0080008,Cul4-RING E3 ubiquitin ligase complex; GO:0005829,cytosol; GO:0005634,nucleus; GO:0000151,ubiquitin ligase complex; GO:0031625,ubiquitin protein ligase binding; GO:0009738,abscisic acid-activated signaling pathway; GO:0048825,cotyledon development; GO:0006281,DNA repair; GO:0009908,flower development; GO:0010154,fruit development; GO:0009755,hormone-mediated signaling pathway; GO:00483…	Cullin protein neddylation domain
MS.gene002731	17.971	4.168	0.0105498	0.024171	up	K19892 glucan endo-1,3-beta-glucosidase 4 [EC:3.2.1.39] | (RefSeq) glucan endo-1,3-beta-glucosidase 4-like (A)	glycoside hydrolase family 17 protein [Medicago truncatula]	RecName: Full=Glucan endo-1,3-beta-glucosidase 14; EC=3.2.1.39; AltName: Full=(1->3)-beta-glucan endohydrolase 14; Short=(1->3)-beta-glucanase 14; AltName: Full=Beta-1,3-endoglucanase 14; Short=Beta-1,3-glucanase 14; Flags: Precursor;	SubName: Full=Glycoside hydrolase family 17 protein {ECO:0000313|EMBL:KEH36702.1};	--	GO:0046658,anchored component of plasma membrane; GO:0005618,cell wall; GO:0005737,cytoplasm; GO:0005576,extracellular region; GO:0005634,nucleus; GO:0042973,glucan endo-1,3-beta-D-glucosidase activity; GO:0004553,hydrolase activity, hydrolyzing O-glycosyl compounds; GO:0030247,polysaccharide binding; GO:0005975,carbohydrate metabolic process; GO:0071555,cell wall organization; GO:0006952,defense…	Glycosyl hydrolases family 17
MS.gene002734	50.143	5.648	0.000326896	0.00111581	up	K04125 gibberellin 2-oxidase [EC:1.14.11.13] | (RefSeq) plant gibberellin 2-oxidase (A)	plant gibberellin 2-oxidase [Medicago truncatula]	RecName: Full=Gibberellin 2-beta-dioxygenase; EC=1.14.11.13; AltName: Full=GA 2-oxidase; AltName: Full=Gibberellin 2-beta-hydroxylase; AltName: Full=Gibberellin 2-oxidase;	SubName: Full=Plant gibberellin 2-oxidase {ECO:0000313|EMBL:AES64173.1};	Iron/ascorbate family oxidoreductases	GO:0045543,gibberellin 2-beta-dioxygenase activity; GO:0046872,metal ion binding; GO:0009686,gibberellin biosynthetic process	non-haem dioxygenase in morphine synthesis N-terminal
MS.gene002736	13.039	3.705	0.00404882	0.0104661	up	--	transmembrane protein, putative [Medicago truncatula]	--	SubName: Full=Transmembrane protein, putative {ECO:0000313|EMBL:AES64177.1};	--	GO:0016021,integral component of membrane	--
MS.gene002737	53.846	5.751	0.000145724	0.000539066	up	--	transmembrane protein [Medicago truncatula]	--	SubName: Full=Transmembrane protein {ECO:0000313|EMBL:AES64180.1};	--	GO:0016021,integral component of membrane	Protein of unknown function (DUF616)
[truncated: 40,250 more rows]

## Sheet: 3 vs. 1
Differentially expressed genes of yellow sprouts vs. seeds
ID	FoldChange	log2FoldChange	pvalue	padj	regulated	KEGG	NR	Swissprot	Tremble	KOG	GO	Pfam
[truncated: 40,553 more rows]

## Sheet: 2 vs. 3
Differentially expressed genes of green sprouts vs. yellow sprouts
ID	FoldChange	log2FoldChange	pvalue	padj	regulated	KEGG	NR	Swissprot	Tremble	KOG	GO	Pfam
[truncated: 3,923 more rows]
