# Supplementary material for: Comprehensive transcriptomic and metabolomic profiling reveals the differences between alfalfa sprouts germinated with or without light exposure
Source: Front Plant Sci. 2022 Aug 5;13:943740. doi: 10.3389/fpls.2022.943740 (PMC9389271; doi:10.3389/fpls.2022.943740)
Supplement: Supplementary file 4 [file Table_4.XLSX]

## Sheet: Sheet1
Supplementary Table S4 818 metabolites
Compounds	Index	Molecular Weight (Da)	Formula	Q1 (Da)	Q3 (Da)	Ionization model	Class I	Class II	CAS	Level	cpd_ID	kegg_map	Metabolites present in groups
1-methylguanidine	pme3200	73.064	C2H7N3	74	57	[M+H]+	Nucleotides and derivatives	Nucleotides and derivatives	471-29-4	B	C02294	--	in all groups
L-Glycine	mws0217	75.032	C2H5NO2	76.04	29.99	[M+H]+	Amino acids and derivatives	Amino acids and derivatives	56-40-6	B	C00037	ko00230,ko00260,ko00310,ko00440,ko00460,ko00480,ko00630,ko00730,ko00860,ko00970,ko01100,ko01110,ko01200,ko01230,ko02010	in all groups
Piperidine	pmb0782	85.089	C5H11N	86.1	69.2	[M+H]+	Alkaloids	Alkaloids	110-89-4	B	C01746	ko00960	in all groups
N-Methylglycine	ML10198895	89.048	C3H7NO2	88.04	88.04	[M-H]-	Amino acids and derivatives	Amino acids and derivatives	107-97-1	B	C00213	ko00260,ko00330,ko01100	in all groups
L-Alanine	pme1987	89.048	C3H7NO2	88.05	71	[M-H]-	Amino acids and derivatives	Amino acids and derivatives	56-41-7	B	C00041	ko00250,ko00270,ko00430,ko00450,ko00710,ko00970,ko00998,ko01100,ko01110,ko01200,ko01230,ko02010,ko04122	in all groups
Oxalic acid	pmf0096	89.995	C2H2O4	88.99	70.9	[M-H]-	Phenolic acids	Phenolic acids	144-62-7	B	C00209	ko00230,ko00630,ko01100	in all groups
3-Hydroxypropanoic acid	pme2601	90.032	C3H6O3	89	59	[M-H]-	Organic acids	Organic acids	503-66-2	B	C01013	ko00240,ko00410,ko00640,ko01100,ko01200	in all groups
D-Lactic Acid	Lmgn000188	90.032	C3H6O3	89.02	59.01	[M-H]-	Organic acids	Organic acids	10326-41-7	B	C00256	ko00620,ko01100	in all groups
Succinic semialdehyde	Lmgn000219	102.032	C4H6O3	101.02	55.02	[M-H]-	Organic acids	Organic acids	692-29-5	B	C00232	ko00250,ko00350,ko00650,ko00750,ko00760,ko01100,ko01200	in all groups
2-Aminoisobutyric acid	pme3017	103.063	C4H9NO2	104.07	58	[M+H]+	Organic acids	Organic acids	62-57-7	A	C03665	--	in all groups
γ-Aminobutyric acid	pme3011	103.063	C4H9NO2	104.07	68.8	[M+H]+	Organic acids	Organic acids	56-12-2	B	C00334	ko00250,ko00330,ko00410,ko00650,ko00760,ko01100	in all groups
N,N-Dimethylglycine	pme3033	103.063	C4H9NO2	104.07	86	[M+H]+	Amino acids and derivatives	Amino acids and derivatives	1118-68-9	B	C01026	ko00260,ko01100	in all groups
Choline	pmb0484	103.091	C5H13NO	104.1	60.1	[M+H]+	Alkaloids	Alkaloids	62-49-7	A	C00114	ko00260,ko00564,ko01100,ko02010	in all groups
Hydroxypyruvic acid	ML10172161	104.011	C3H4O4	103	59.01	[M-H]-	Organic acids	Organic acids	1113-60-6	B	C00168	ko00260,ko00630,ko01100,ko01110,ko01200	in all groups
2-Hydroxyisobutyric acid*	mws0574	104.047	C4H8O3	103.04	57.03	[M-H]-	Organic acids	Organic acids	594-61-6	B	C21297	--	in all groups
3-Hydroxybutyric acid	mws0576	104.047	C4H8O3	103.04	59.1	[M-H]-	Organic acids	Organic acids	300-85-6	B	C01089	ko00072,ko00650,ko01100	in all groups
2-Hydroxybutyric Acid*	mws0206	104.047	C4H8O3	103.04	57.03	[M-H]-	Organic acids	Organic acids	3347-90-8	B	C05984	ko00640	in all groups
Malonic acid	pme1975	104.06	C3H4O4	103	59	[M-H]-	Organic acids	Organic acids	141-82-2	B	C00383	ko00061,ko00240,ko00410,ko01100,ko01212	in all groups
L-Serine	pme0010	105.043	C3H7NO3	106	60	[M+H]+	Amino acids and derivatives	Amino acids and derivatives	56-45-1	B	C00065	ko00260,ko00261,ko00270,ko00460,ko00600,ko00630,ko00920,ko00970,ko01100,ko01110,ko01200,ko01230,ko02010	in all groups
2-Aminoethanesulfinic acid	pme0048	109.02	C2H7NO2S	108.01	64	[M-H]-	Organic acids	Organic acids	300-84-5	B	C00519	ko00430,ko01100	in all groups
Pyrrole-2-carboxylic acid	mws0601	111.032	C5H5NO2	110.02	66	[M-H]-	Organic acids	Organic acids	634-97-9	B	C05942	ko00330	in all groups
Cytosine	mws0255	111.043	C4H5N3O	112.05	95	[M+H]+	Nucleotides and derivatives	Nucleotides and derivatives	71-30-7	B	C00380	ko00240,ko01100	in all groups
Histamine	pme2122	111.08	C5H9N3	112.09	95	[M+H]+	Amino acids and derivatives	Amino acids and derivatives	51-45-6	B	C00388	ko00340,ko01100,ko01110	in all groups
Uracil	pme0257	112.027	C4H4N2O2	111.02	80	[M-H]-	Nucleotides and derivatives	Nucleotides and derivatives	66-22-8	B	C00106	ko00240,ko00410,ko00770,ko01100	in all groups
Creatinine	pme1936	113.059	C4H7N3O	114.07	86	[M+H]+	Organic acids	Organic acids	60-27-5	B	C00791	ko00330,ko01100	in all groups
L-Proline	pme0006	115.063	C5H9NO2	116.07	70.1	[M+H]+	Amino acids and derivatives	Amino acids and derivatives	147-85-3	A	C00148	ko00330,ko00332,ko00970,ko01100,ko01110,ko01230,ko02010	in all groups
Fumaric acid	mws0376	116.011	C4H4O4	115	71	[M-H]-	Organic acids	Organic acids	110-17-8	A	C00122	ko00020,ko00190,ko00220,ko00250,ko00350,ko00360,ko00620,ko00650,ko00760,ko01100,ko01110,ko01200	in all groups
N-Acetyl-L-glycine	pme3193	117.043	C4H7NO3	116.04	74	[M-H]-	Amino acids and derivatives	Amino acids and derivatives	543-24-8	A	--	--	in all groups
Guanidinoacetate	pme0066	117.054	C3H7N3O2	116.1	74	[M-H]-	Amino acids and derivatives	Amino acids and derivatives	352-97-6	B	C00581	ko00260,ko00330,ko01100	in all groups
Indole	pmb1096	117.058	C8H7N	118.07	91	[M+H]+	Alkaloids	Plumerane	120-72-9	B	C00463	ko00380,ko00400,ko00402,ko01100,ko01110	in all groups
N-Methyl-4-aminobutyric acid	mws2628	117.07	C5H11NO2	118.09	87.05	[M+H]+	Organic acids	Organic acids	1119-48-8	B	C15987	ko00760,ko01100	in all groups
5-Aminovaleric acid	pme0120	117.079	C5H11NO2	118.09	101	[M+H]+	Organic acids	Organic acids	660-88-8	B	C00431	ko00310,ko00330,ko01100	in all groups
Betaine	mws0191	117.079	C5H11NO2	118.09	59	[M+H]+	Alkaloids	Alkaloids	107-43-7	A	C00719	ko00260,ko01100,ko02010	in all groups
L-Valine	mws0256	117.079	C5H11NO2	118.09	72.1	[M+H]+	Amino acids and derivatives	Amino acids and derivatives	72-18-4	A	C00183	ko00280,ko00290,ko00311,ko00460,ko00770,ko00966,ko00970,ko01100,ko01110,ko01210,ko01230,ko02010	in all groups
Methylmalonic acid*	mws0470	118.027	C4H6O4	117.02	73	[M-H]-	Organic acids	Organic acids	516-05-2	A	C02170	ko00240,ko00280,ko00640,ko01100	in all groups
Succinic acid*	mws0192	118.027	C4H6O4	117.02	73	[M-H]-	Organic acids	Organic acids	110-15-6	A	C00042	ko00020,ko00190,ko00250,ko00310,ko00350,ko00360,ko00620,ko00630,ko00640,ko00650,ko00760,ko00920,ko01100,ko01110,ko01200	in all groups
β-Hydroxyisovaleric acid	mws0147	118.063	C5H10O3	117.06	59	[M-H]-	Organic acids	Organic acids	625-08-1	B	C20827	ko00280,ko01100	in all groups
Aminomalonic acid	pme3096	119.022	C3H5NO4	118	74	[M-H]-	Organic acids	Organic acids	1068-84-4	B	C00872	--	in all groups
L-Homoserine*	mws0671	119.058	C4H9NO3	120.07	74.1	[M+H]+	Organic acids	Organic acids	672-15-1	A	C00263	ko00260,ko00270,ko00300,ko00920,ko01100,ko01110,ko01230	in all groups
L-Threonine*	mws0230	119.058	C4H9NO3	120.07	74	[M+H]+	Amino acids and derivatives	Amino acids and derivatives	72-19-5	A	C00188	ko00260,ko00261,ko00290,ko00860,ko00970,ko01100,ko01110,ko01230,ko02010	in all groups
D-(-)-Threose	pma0134	120.042	C4H8O4	121.04	93.06	[M+H]+	Others	Saccharides and Alcohols	95-43-2	B	C06463	--	in all groups
4-Methylbenzaldehyde	Lmbn002644	120.058	C8H8O	119.05	93.03	[M-H]-	Others	Others	104-87-0	B	C06758	ko01100	in all groups
(S)-2-Phenyloxirane	Lmbp000728	120.058	C8H8O	121.06	77.04	[M+H]+	Others	Others	20780-54-5	A	C20782	ko01100	in all groups
L-Cysteine	pme0195	121.02	C3H7NO2S	120.02	62	[M-H]-	Amino acids and derivatives	Amino acids and derivatives	52-90-4	A	C00097	ko00260,ko00270,ko00311,ko00332,ko00430,ko00460,ko00480,ko00730,ko00770,ko00920,ko00970,ko01100,ko01110,ko01200,ko01230,ko04122	in all groups
Benzamide	pmb0069	121.053	C7H7NO	122	105	[M+H]+	Phenolic acids	Phenolic acids	55-21-0	B	C09815	--	in all groups
Phenethylamine	mws0491	121.089	C8H11N	122.1	105	[M+H]+	Alkaloids	Alkaloids	64-04-0	B	C05332	ko00360,ko01100	in all groups
4-Hydroxybenzaldehyde	mws0628	122.037	C7H6O2	121.03	92	[M-H]-	Phenolic acids	Phenolic acids	123-08-0	A	C00633	ko01100	in all groups
2-Hydroxybenzaldehyde (Salicylaldehyde)	Lmbn001930	122.037	C7H6O2	121.03	77.04	[M-H]-	Phenolic acids	Phenolic acids	90-02-8	B	C06202	ko01100	in all groups
Nicotinamide	mws0133	122.048	C6H6N2O	123.06	80.05	[M+H]+	Others	Vitamin	98-92-0	B	C00153	ko00760,ko01100	in all groups
Nicotinic acid (Vitamin B3)	pme0490	123.032	C6H5NO2	124.04	78	[M+H]+	Others	Vitamin	59-67-6	B	C00253	ko00760,ko00960,ko01100,ko01110	in all groups
2-Picolinic acid	pme1216	123.032	C6H5NO2	122.03	78	[M-H]-	Organic acids	Organic acids	98-98-6	B	C10164	ko00380,ko01100	in all groups
Isonicotinic acid	Lmbp000668	123.032	C6H5NO2	124.04	78.03	[M+H]+	Organic acids	Organic acids	55-22-1	B	C07446	--	in all groups
2-Aminoethanesulfonic acid	mws0236	125.015	C2H7NO3S	124.01	80	[M-H]-	Organic acids	Organic acids	107-35-7	B	C00245	ko00430,ko00920,ko01100,ko02010	in all groups
2-Hydroxyethylphosphonic acid	Zmgn000216	126.008	C2H7O4P	125	78.96	[M-H]-	Organic acids	Organic acids	22987-21-9	B	C06451	ko00440,ko00998,ko01100,ko01110	in all groups
5-Hydroxymethylfurfural	pmp001086	126.032	C6H6O3	127.04	97	[M+H]+	Phenolic acids	Phenolic acids	67-47-0	B	C11101	--	in all groups
5-Oxo-L-Proline	mws0263	129.043	C5H7NO3	128.04	82.03	[M-H]-	Amino acids and derivatives	Amino acids and derivatives	98-79-3	B	C01879	ko00480,ko01100	in all groups
1-Pyrroline-4-hydroxy-2-carboxylic acid	Lmbn000612	129.043	C5H7NO3	128.04	82.03	[M-H]-	Organic acids	Organic acids	9054-77-7	B	C04282	ko00330,ko01100	in all groups
Pipecolic acid*	Rfmb319	129.079	C6H11NO2	130.09	84.08	[M+H]+	Amino acids and derivatives	Amino acids and derivatives	4043-87-2	A	C00408	ko00310,ko00960,ko01100,ko01110	in all groups
Cycloleucine*	ML10181668	129.079	C6H11NO2	130.09	84.08	[M+H]+	Amino acids and derivatives	Amino acids and derivatives	52-52-8	A	C03969	--	in all groups
Methylenesuccinic acid	Zmgn000217	130.027	C5H6O4	129.02	85.03	[M-H]-	Organic acids	Organic acids	97-65-4	B	C00490	ko00660,ko01100	in all groups
Trans-4-Hydroxy-L-proline	mws0216	131.058	C5H9NO3	132.07	86	[M+H]+	Amino acids and derivatives	Amino acids and derivatives	51-35-4	A	C01157	ko00330,ko01100,ko02010	in all groups
3-Guanidinopropionic acid	Zmpn000638	131.069	C4H9N3O2	130.05	88.04	[M-H]-	Organic acids	Organic acids	353-09-3	B	C03065	--	in all groups
6-Deoxyfagomine	pmp001198	131.095	C6H13NO2	132.1	57.1	[M+H]+	Alkaloids	Alkaloids	197449-09-5	A	--	--	in all groups
L-Isoleucine*	mws0258	131.095	C6H13NO2	132.1	86	[M+H]+	Amino acids and derivatives	Amino acids and derivatives	73-32-5	A	C00407	ko00280,ko00290,ko00460,ko00960,ko00966,ko00970,ko01100,ko01110,ko01210,ko01230,ko02010	in all groups
6-Aminocaproic acid	pme0274	131.095	C6H13NO2	132.1	69	[M+H]+	Organic acids	Organic acids	60-32-2	B	C02378	ko01100	in all groups
L-Leucine*	mws0227	131.095	C6H13NO2	132.1	86.2	[M+H]+	Amino acids and derivatives	Amino acids and derivatives	61-90-5	A	C00123	ko00280,ko00290,ko00966,ko00970,ko01100,ko01110,ko01210,ko01230,ko02010	in all groups
Glutaric acid	pme0243	132.042	C5H8O4	131.03	87.05	[M-H]-	Organic acids	Organic acids	110-94-1	B	C00489	ko00071,ko00310,ko01100	in all groups
4-Hydroxy-2-Oxopentanoic Acid*	Lmbn001364	132.042	C5H8O4	131.03	87.05	[M-H]-	Organic acids	Organic acids	3318-73-8	B	C03589	ko00360,ko01100	in all groups
2-Methylsuccinic acid	mws0473	132.042	C5H8O4	131.03	87.05	[M-H]-	Organic acids	Organic acids	498-21-5	A	--	--	in all groups
2-Hydroxy-2-methyl-3-oxobutanoic acid*	Lmbn001288	132.042	C5H8O4	131.03	87.04	[M-H]-	Organic acids	Organic acids	71698-08-3	B	C06010	ko00290,ko00650,ko00660,ko00770,ko01100,ko01110,ko01210,ko01230	in all groups
3-Ureidopropionic Acid	Lmgn000160	132.053	C4H8N2O3	131.05	70.03	[M-H]-	Organic acids	Organic acids	462-88-4	A	C02642	ko00240,ko00410,ko00770,ko01100	in all groups
L-Asparagine	mws0001	132.054	C4H8N2O3	133.06	74	[M+H]+	Amino acids and derivatives	Amino acids and derivatives	70-47-3	B	C00152	ko00250,ko00460,ko00970,ko01100,ko01110,ko01230	in all groups
2-Hydroxy-4-methylpentanoic acid	Lmrn002746	132.079	C6H12O3	131.07	85.07	[M-H]-	Organic acids	Organic acids	498-36-2	B	--	--	in all groups
2-Hydroxyisocaproic acid	mws0341	132.079	C6H12O3	131.07	85	[M-H]-	Organic acids	Organic acids	20312-37-2	A	C03264	--	in all groups
6-Hydroxyhexanoic acid	mws0972	132.079	C6H12O3	131.07	85	[M-H]-	Organic acids	Organic acids	1191-25-9	A	C06103	--	in all groups
L-Ornithine	pme2527	132.09	C5H12N2O2	133	116	[M+H]+	Amino acids and derivatives	Amino acids and derivatives	70-26-8	B	C00077	ko00220,ko00330,ko00472,ko00480,ko01100,ko01110,ko01210,ko01230,ko02010	in all groups
L-Aspartic Acid	mws0219	133.038	C4H7NO4	132.03	88	[M-H]-	Amino acids and derivatives	Amino acids and derivatives	56-84-8	A	C00049	ko00220,ko00250,ko00260,ko00261,ko00270,ko00300,ko00340,ko00410,ko00460,ko00710,ko00760,ko00770,ko00970,ko01100,ko01110,ko01200,ko01210,ko01230,ko02010	in all groups
L-Malic acid*	mws0275	134.022	C4H6O5	133.01	71.01	[M-H]-	Organic acids	Organic acids	97-67-6	A	C00149	ko00020,ko00620,ko00630,ko00710,ko01100,ko01110,ko01200	in all groups
3-Dehydro-L-Threonic Acid*	Lmbn000198	134.022	C4H6O5	133.01	71.01	[M-H]-	Organic acids	Organic acids	-	A	C03064	ko00053,ko01100	in all groups
L-Homocysteine	pme0057	135.035	C4H9NO2S	136.04	118.1	[M+H]+	Amino acids and derivatives	Amino acids and derivatives	6027-13-0	B	C00155	ko00270,ko00920,ko01100,ko01110,ko01230	in all groups
2-Aminopurine	pmb0374	135.054	C5H5N5	136.06	118.9	[M+H]+	Nucleotides and derivatives	Nucleotides and derivatives	452-06-2	B	--	--	in all groups
Adenine	pme0040	135.054	C5H5N5	136.06	119	[M+H]+	Nucleotides and derivatives	Nucleotides and derivatives	73-24-5	A	C00147	ko00230,ko00908,ko01100	in all groups
N-benzylformamide	HJKP000649	135.068	C8H9NO	136.07	91.05	[M+H]+	Alkaloids	Alkaloids	6343-54-0	B	C15561	--	in all groups
D-Threonic Acid	mws0889	136.037	C4H8O5	135.03	75.01	[M-H]-	Others	Saccharides and Alcohols	3909-12-4	A	C21649	--	in all groups
4-Hydroxyacetophenone	Hmbn002174	136.053	C8H8O2	135.05	120.02	[M-H]-	Phenolic acids	Phenolic acids	99-93-4	B	C10700	ko01100	in all groups
Nicotinic Acid Methyl Ester(Methyl Nicotinate)	mws0146	137.048	C7H7NO2	138.05	78	[M+H]+	Alkaloids	Alkaloids	93-60-7	B	--	--	in all groups
Trigonelline	pme2268	137.048	C7H7NO2	138.05	94.07	[M+H]+	Alkaloids	Alkaloids	535-83-1	A	C01004	ko00760	in all groups
Phenylethanolamine	pma0948	137.084	C8H11NO	138.09	121.1	[M+H]+	Alkaloids	Alkaloids	7568-93-6	B	C02735	--	in all groups
L-Tyramine	pme1002	137.084	C8H11NO	138.09	103	[M+H]+	Amino acids and derivatives	Amino acids and derivatives	51-67-2	A	C00483	ko00350,ko00950,ko01100,ko01110	in all groups
Protocatechualdehyde*	Hmgn001653	138.032	C7H6O3	137.02	93.04	[M-H]-	Phenolic acids	Phenolic acids	139-85-5	A	C16700	ko00950	in all groups
4-Hydroxybenzoic acid	mws0749	138.032	C7H6O3	137.02	93	[M-H]-	Phenolic acids	Phenolic acids	99-96-7	B	C00156	ko00130,ko00790,ko01100,ko01110	in all groups
2,5-Dihydroxybenzaldehyde*	Lmbn001981	138.032	C7H6O3	137.02	93.03	[M-H]-	Phenolic acids	Phenolic acids	1194-98-5	B	C05585	ko00350,ko01100	in all groups
Tyrosol	mws2368	138.068	C8H10O2	137.06	119.05	[M-H]-	Phenolic acids	Phenolic acids	501-94-0	B	C06044	ko00350,ko01100	soaked alfalfa seeds
4-Nitrophenol	pme2828	139.027	C6H5NO3	140	99	[M+H]+	Phenolic acids	Phenolic acids	100-02-7	B	C00870	--	in all groups
3-Amino-1-propionic sulfonic acid	mws1598	139.03	C3H9NO3S	138.02	79.96	[M-H]-	Organic acids	Organic acids	3687-18-1	B	--	--	in all groups
Histidinol	pma2987	141.09	C6H11N3O	142.1	124.09	[M+H]+	Alkaloids	Alkaloids	501-28-0	B	C00860	ko00340,ko01100,ko01110,ko01230	in all groups
Muconic acid	pme3207	142.027	C6H6O4	141.02	59	[M-H]-	Organic acids	Organic acids	1119-72-8	A	C02480	ko01100	in all groups
cis-3-Hexenyl acetate	Lmgn003544	142.099	C8H14O2	141.09	59.01	[M-H]-	Lipids	Free fatty acids	3681-71-8	B	C19757	ko00592,ko01110	in all groups
4-Methyl-5-thiazoleethanol	pmb0764	143.04	C6H9NOS	144.05	113.2	[M+H]+	Others	Others	137-00-8	B	C04294	ko00730,ko01100	in all groups
L-Cyclopentylglycine	Hmsp000364	143.095	C7H13NO2	144.1	98.09	[M+H]+	Amino acids and derivatives	Amino acids and derivatives	2521-84-8	B	--	--	in all groups
1-Methylpiperidine-2-carboxylic acid	Rfmb320	143.095	C7H13NO2	144.1	84.08	[M+H]+	Organic acids	Organic acids	7730-87-2	A	--	--	in all groups
2,3-Dimethylsuccinic acid	mws0340	144.042	C6H8O4	143.03	111	[M-H]-	Amino acids and derivatives	Amino acids and derivatives	13545-04-5	B	--	--	in all groups
D-Proline betaine	Rfmb318	144.092	C7H14NO2+	144.1	84.08	[M]+	Amino acids and derivatives	Amino acids and derivatives	1195-94-4	B	C21514	--	in all groups
Indole-3-carboxaldehyde	mws0103	145.053	C9H7NO	146.06	91	[M+H]+	Alkaloids	Plumerane	487-89-8	B	C08493	--	in all groups
4-Acetamidobutyric acid	pme0295	145.074	C6H11NO3	146.08	86	[M+H]+	Organic acids	Organic acids	3025-96-5	B	C02946	ko00330,ko01100	in all groups
4-Guanidinobutyric acid	mws0567	145.085	C5H11N3O2	146.09	87	[M+H]+	Organic acids	Organic acids	463-00-3	B	C01035	ko00330,ko01100	in all groups
α-Ketoglutaric acid	pme2380	146.022	C5H6O5	145.01	101	[M-H]-	Organic acids	Organic acids	328-50-7	B	C00026	ko00020,ko00040,ko00053,ko00220,ko00250,ko00300,ko00310,ko00340,ko00430,ko00630,ko00650,ko00660,ko01100,ko01110,ko01200,ko01210,ko01230	in all groups
2,2-Dimethylsuccinic acid	Wmzn000227	146.058	C6H10O4	145.06	109.04	[M-H]-	Organic acids	Organic acids	597-43-3	B	--	--	in all groups
2-Methylglutaric acid*	mws0924	146.058	C6H10O4	145.05	101	[M-H]-	Organic acids	Organic acids	617-62-9	B	--	--	in all groups
2-Acetyl-2-Hydroxybutanoic Acid	Lmbn001609	146.058	C6H10O4	145.05	83.05	[M-H]-	Organic acids	Organic acids	-	B	C06006	ko00290,ko01100,ko01110,ko01210,ko01230	in all groups
Adipic Acid*	mws0208	146.058	C6H10O4	145.05	101	[M-H]-	Organic acids	Organic acids	124-04-9	B	C06104	ko01100	in all groups
3-Hydroxy-3-Methyl-2-Oxopentanoic Acid	Lmbn001676	146.058	C6H10O4	145.05	101.06	[M-H]-	Organic acids	Organic acids	-	B	C14463	ko00290,ko01110,ko01210	in all groups
L-Glutamine	pme0193	146.069	C5H10N2O3	147.08	84	[M+H]+	Amino acids and derivatives	Amino acids and derivatives	56-85-9	B	C00064	ko00220,ko00230,ko00240,ko00250,ko00630,ko00750,ko00910,ko00970,ko01100,ko01230,ko02010	in all groups
β-Ureidoisobutyric acid	pme3146	146.069	C5H10N2O3	145.06	102	[M-H]-	Organic acids	Organic acids	2905-86-4	B	C05100	--	in all groups
L-Lysine	pme0026	146.106	C6H14N2O2	147.11	84	[M+H]+	Amino acids and derivatives	Amino acids and derivatives	56-87-1	A	C00047	ko00300,ko00310,ko00780,ko00960,ko00970,ko01100,ko01110,ko01210,ko01230,ko02010	in all groups
Acetylcholine	pme1691	146.118	C7H16NO2	147.13	87.2	[M+H]+	Alkaloids	Alkaloids	60-31-1	B	C01996	ko00564	in all groups
L-Glutamic acid	pme0014	147.053	C5H9NO4	148.06	84	[M+H]+	Amino acids and derivatives	Amino acids and derivatives	56-86-0	B	C00025	ko00220,ko00250,ko00330,ko00332,ko00340,ko00430,ko00480,ko00630,ko00650,ko00660,ko00860,ko00910,ko00970,ko01100,ko01110,ko01200,ko01210,ko01230,ko02010	in all groups
L-threo-3-Methylaspartate	Zmzn000113	147.053	C5H9NO4	146.05	102.06	[M-H]-	Amino acids and derivatives	Amino acids and derivatives	6061-13-8	A	C03618	ko00630,ko00660,ko01100,ko01200	in all groups
O-Acetylserine	mws1050	147.053	C5H9NO4	148.06	88	[M+H]+	Amino acids and derivatives	Amino acids and derivatives	5147-00-2	B	C00979	ko00270,ko00908,ko00920,ko01100,ko01110,ko01200,ko01230,ko04122	in all groups
Phthalic anhydride	pmp001285	148.016	C8H4O3	149.02	65.04	[M+H]+	Phenolic acids	Phenolic acids	85-44-9	A	--	--	in all groups
2-Hydroxyglutaric Acid*	Zmyn000247	148.037	C5H8O5	147.03	57.03	[M-H]-	Organic acids	Organic acids	13095-48-2	A	C03196	ko00310,ko01100	in all groups
L-Citramalic acid	pmb2826	148.037	C5H8O5	147.03	87.1	[M-H]-	Organic acids	Organic acids	6236-09-5	B	C02614	ko00660,ko01100	in all groups
D-Arabinono-1,4-lactone	ML10171848	148.037	C5H8O5	147.03	85.03	[M-H]-	Others	Saccharides and Alcohols	2782-09-4	B	C00652	--	in all groups
3-Methylmalic acid*	Lmbn000216	148.037	C5H8O5	147.03	57.03	[M-H]-	Organic acids	Organic acids	152204-30-3	A	C06032	ko00290,ko00660,ko01100,ko01210,ko01230	in all groups
Cinnamic acid	mws2213	148.052	C9H8O2	147.05	77.01	[M-H]-	Phenolic acids	Phenolic acids	140-10-3	B	C00423	ko00130,ko00360,ko00940,ko00998,ko01100,ko01110	in all groups
L-Methionine	pme1210	149.051	C5H11NO2S	150.06	61	[M+H]+	Amino acids and derivatives	Amino acids and derivatives	63-68-3	B	C00073	ko00270,ko00966,ko00970,ko01100,ko01110,ko01210,ko01230	in all groups
1-Methyladenine	mws0847	149.07	C6H7N5	150.08	133	[M+H]+	Nucleotides and derivatives	Nucleotides and derivatives	5142-22-3	B	C02216	--	in all groups
L-Tartaric acid	mws0262	150.016	C4H6O6	149.01	87	[M-H]-	Organic acids	Organic acids	87-69-4	B	C00898	ko00630,ko01100	in all groups
D-Arabinose	mws1499	150.053	C5H10O5	149.05	59.01	[M-H]-	Others	Saccharides and Alcohols	10323-20-3	B	C00216	--	in all groups
D-Ribose	Zmgn000173	150.053	C5H10O5	149.05	75.01	[M-H]-	Others	Saccharides and Alcohols	50-69-1	B	C00121	ko00030,ko01100,ko02010	in all groups
Benzyl acetate	pmf0420	150.068	C9H10O2	149.06	74.9	[M-H]-	Organic acids	Organic acids	140-11-4	B	C15513	--	in all groups
Guanine	pme1109	151.049	C5H5N5O	152.06	135	[M+H]+	Nucleotides and derivatives	Nucleotides and derivatives	73-40-5	A	C00242	ko00230,ko01100	in all groups
Isoguanine	pme0183	151.049	C5H5N5O	152.06	135	[M+H]+	Nucleotides and derivatives	Nucleotides and derivatives	3373-53-3	A	--	--	in all groups
Xanthine	pme0256	152.033	C5H4N4O2	151.03	151	[M-H]-	Nucleotides and derivatives	Nucleotides and derivatives	69-89-6	A	C00385	ko00230,ko00232,ko01100,ko01110	in all groups
O-Anisic acid (2-Methoxybenzoic acid)	mws0145	152.047	C8H8O3	151.04	93	[M-H]-	Phenolic acids	Phenolic acids	529-75-9	B	--	--	in all groups
Vanillin	mws0458	152.047	C8H8O3	151.04	136	[M-H]-	Phenolic acids	Phenolic acids	121-33-5	B	C00755	ko00998,ko01100,ko01110	in all groups
2-Hydroxyphenylacetic acid	Zmyn002323	152.047	C8H8O3	151.04	107.05	[M-H]-	Organic acids	Organic acids	614-75-5	B	C05852	ko00360,ko01100	in all groups
Xylitol	pme0513	152.068	C5H12O5	151.06	59	[M-H]-	Others	Saccharides and Alcohols	87-99-0	B	C00379	ko00040,ko01100,ko02010	in all groups
Ribitol*	mws0213	152.068	C5H12O5	151.06	71	[M-H]-	Others	Saccharides and Alcohols	488-81-3	B	C00474	ko00040,ko00740,ko01100	in all groups
D-Arabitol*	mws0437	152.068	C5H12O5	151.06	71	[M-H]-	Others	Saccharides and Alcohols	488-82-4	B	C01904	ko00040,ko01100	in all groups
4-Aminosalicylic acid	ML10177402	153.043	C7H7NO3	152.03	108.05	[M-H]-	Phenolic acids	Phenolic acids	65-49-6	B	C02518	--	in all groups
3,4-Dihydroxybenzoic acid (Protocatechuic acid)	mws0183	154.027	C7H6O4	153.02	109.03	[M-H]-	Phenolic acids	Phenolic acids	99-50-3	A	C00230	ko01100,ko01110	soaked alfalfa seeds
L-Histidine	mws0254	155.069	C6H9N3O2	156.08	110	[M+H]+	Amino acids and derivatives	Amino acids and derivatives	71-00-1	A	C00135	ko00340,ko00410,ko00970,ko01100,ko01110,ko01230,ko02010	in all groups
Orotic acid	pme2165	156.017	C5H4N2O4	155.01	111	[M-H]-	Others	Vitamin	65-86-1	B	C00295	ko00240,ko01100	in all groups
3-Indoleacetonitrile	pmb0819	156.069	C10H8N2	157	130	[M+H]+	Alkaloids	Plumerane	771-51-7	B	C02938	ko00380,ko01100	in all groups
Nonanoic Acid	Zmyn004238	158.131	C9H18O2	157.12	59.01	[M-H]-	Organic acids	Organic acids	112-05-0	A	C01601	--	in all groups
1-Decanol	pmf0174	158.167	C10H22O	157.16	157.2	[M-H]-	Others	Saccharides and Alcohols	112-30-1	A	C01633	--	in all groups
5-Acetamidopentanoic Acid	Lmbn001467	159.09	C7H13NO3	158.08	116.07	[M-H]-	Organic acids	Organic acids	1072-10-2	B	C03087	ko00310,ko01100	in all groups
6-MethylCoumarin	mws0987	160.052	C10H8O2	161.06	115	[M+H]+	Lignans and Coumarins	Coumarins	92-48-8	B	--	--	in all groups
2-Propylsuccinic acid*	Lmbn002072	160.074	C7H12O4	159.07	97.07	[M-H]-	Organic acids	Organic acids	618-57-5	B	C16657	--	in all groups
Pimelic acid*	Zmjn001813	160.074	C7H12O4	159.07	97.06	[M-H]-	Organic acids	Organic acids	111-16-0	B	C02656	ko00780,ko01100	in all groups
L-Alanyl-L-Alanine	pme0128	160.085	C6H12N2O3	159.08	88	[M-H]-	Amino acids and derivatives	Amino acids and derivatives	1948-31-8	B	--	--	in all groups
Tryptamine	mws0005	160.1	C10H12N2	161.11	144	[M+H]+	Alkaloids	Plumerane	61-54-1	B	C00398	ko00380,ko00901,ko01100,ko01110	in all groups
Indole-3-carboxylic acid	mws1417	161.048	C9H7NO2	160.04	116	[M-H]-	Alkaloids	Plumerane	771-50-6	A	C19837	--	in all groups
N-Acetyl-L-threonine	pme3382	161.069	C6H11NO4	160.06	98	[M-H]-	Amino acids and derivatives	Amino acids and derivatives	17093-74-2	B	--	--	in all groups
3-Hydroxy-3-methylpentane-1,5-dioic acid	pme2914	162.053	C6H10O5	161.05	99	[M-H]-	Amino acids and derivatives	Amino acids and derivatives	503-49-1	A	C03761	--	in all groups
4-MethoxycinnaMaldehyde	pmf0440	162.068	C10H10O2	163.08	91.1	[M+H]+	Phenolic acids	Phenolic acids	1963-36-6	B	C10475	--	in all groups
4-Hydroxy-L-glutamic acid	pme2758	163.048	C5H9NO5	162.04	144	[M-H]-	Amino acids and derivatives	Amino acids and derivatives	3913-68-6	B	C03079	--	in all groups
L-Methionine methyl ester	pme1419	163.067	C6H13NO2S	164.07	104	[M+H]+	Amino acids and derivatives	Amino acids and derivatives	10332-17-9	B	--	--	in all groups
L-Homomethionine	Lmbp000123	163.067	C6H13NO2S	164.07	56.05	[M+H]+	Amino acids and derivatives	Amino acids and derivatives	25148-30-5	A	C17213	ko00966,ko01110,ko01210	in all groups
2-Hydroxycinnamic acid	Lmmn001643	164.047	C9H8O3	163.04	119.05	[M-H]-	Phenolic acids	Phenolic acids	583-17-5	B	C01772	ko00360,ko00940,ko01100,ko01110	in all groups
3-Hydroxycinnamic Acid	Lmbn002739	164.047	C9H8O3	163.04	119.05	[M-H]-	Phenolic acids	Phenolic acids	14755-02-3	B	C12621	ko00360,ko01100	in all groups
Phenylpyruvic acid	mws0159	164.047	C9H8O3	163.04	91	[M-H]-	Organic acids	Organic acids	156-06-9	B	C00166	ko00360,ko00400,ko00960,ko01100,ko01110,ko01210,ko01230	in all groups
Caffeic aldehyde	pmb0142	164.047	C9H8O3	165.1	95.2	[M+H]+	Phenolic acids	Phenolic acids	141632-15-7	B	C10945	ko00940,ko01110	in all groups
p-Coumaric acid	pme1439	164.047	C9H8O3	165.05	119	[M+H]+	Phenolic acids	Phenolic acids	501-98-4	B	C00811	ko00130,ko00350,ko00940,ko00950,ko00998,ko01100,ko01110	in all groups
1,5-Anhydro-D-glucitol	pme2529	164.068	C6H12O5	163.2	101	[M-H]-	Others	Saccharides and Alcohols	154-58-5	A	C07326	--	in all groups
2-(Formylamino)benzoic acid	pme3083	165.043	C8H7NO3	164.04	120	[M-H]-	Phenolic acids	Phenolic acids	3342-77-6	B	C05653	ko00380,ko01100	in all groups
7-Methylguanine	pme3968	165.065	C6H7N5O	166.07	149.05	[M+H]+	Nucleotides and derivatives	Nucleotides and derivatives	578-76-7	B	C02242	--	in all groups
L-Phenylalanine	pme0021	165.07	C9H11NO2	166.09	120.08	[M+H]+	Amino acids and derivatives	Amino acids and derivatives	63-91-2	A	C00079	ko00360,ko00400,ko00460,ko00940,ko00960,ko00966,ko00970,ko00998,ko01100,ko01110,ko01210,ko01230,ko02010	in all groups
Phthalic acid	pme0282	166.027	C8H6O4	165.02	77.04	[M-H]-	Organic acids	Organic acids	88-99-3	A	C01606	ko01100,ko02010	in all groups
Terephthalic acid	pme0281	166.027	C8H6O4	165.02	121.03	[M-H]-	Phenolic acids	Phenolic acids	100-21-0	A	C06337	ko01100	in all groups
6-Methylmercaptopurine	pmc0274	166.031	C6H6N4S	167.1	121.1	[M+H]+	Nucleotides and derivatives	Nucleotides and derivatives	50-66-8	B	C16614	--	in all groups
D-Xylonic acid	mws0344	166.048	C5H10O6	165.04	75	[M-H]-	Organic acids	Organic acids	526-91-0	A	C00502	ko00040,ko01100	in all groups
3-Methylxanthine	pme1266	166.049	C6H6N4O2	167.06	124	[M+H]+	Nucleotides and derivatives	Nucleotides and derivatives	1076-22-8	B	C16357	ko00232,ko01100,ko01110	in all groups
3-(4-Hydroxyphenyl)-propionic acid	mws0467	166.063	C9H10O3	165.06	119.05	[M-H]-	Phenolic acids	Phenolic acids	501-97-3	B	C01744	--	in all groups
Acetovanillone	Lmgp002595	166.063	C9H10O3	167.07	121.03	[M+H]+	Phenolic acids	Phenolic acids	498-02-2	B	C11380	--	in all groups
1-(4-Methoxyphenyl)-1-propanol	pmn001681	166.099	C10H14O2	165.09	149.06	[M-H]-	Phenolic acids	Phenolic acids	5349-60-0	B	--	--	in all groups
Pyridoxal	Zmjp000624	167.058	C8H9NO3	168.06	150.05	[M+H]+	Others	Vitamin	66-72-8	B	C00250	ko00750,ko01100	in all groups
2-Amino-3-methoxybenzoic acid	NK10253223	167.058	C8H9NO3	168.06	94.06	[M+H]+	Phenolic acids	Phenolic acids	3177-80-8	B	C05831	ko00380	in all groups
Phosphoenolpyruvate	mws2125	167.982	C3H5O6P	166.98	78.7	[M-H]-	Organic acids	Organic acids	138-08-9	B	C00074	ko00010,ko00020,ko00400,ko00440,ko00620,ko00710,ko00998,ko01100,ko01110,ko01200,ko01230	in all groups
3,4-Dihydroxybenzeneacetic acid	pme2598	168.042	C8H8O4	167.03	123.04	[M-H]-	Phenolic acids	Phenolic acids	102-32-9	B	C01161	ko00350,ko01100	in all groups
Gallacetophenone	Hmbp001276	168.042	C8H8O4	169.05	65.03	[M+H]+	Phenolic acids	Phenolic acids	528-21-2	B	--	--	in all groups
Pyridoxine	pme1383	169.074	C8H11NO3	170.08	134.1	[M+H]+	Others	Vitamin	65-23-6	A	C00314	ko00750,ko01100	in all groups
3-Methyl-L-Histidine	pme0181	169.085	C7H11N3O2	170.09	124	[M+H]+	Amino acids and derivatives	Amino acids and derivatives	368-16-1	B	C01152	ko00340,ko01100	in all groups
DL-Glyceraldehyde-3-phosphate	pme3186	169.998	C3H7O6P	169	79	[M-H]-	Organic acids	Organic acids	591-59-3	B	C00661	--	in all groups
Dihydroxyacetone phosphate	Zmzn000078	169.998	C3H7O6P	168.99	78.96	[M-H]-	Others	Saccharides and Alcohols	57-04-5	B	C00111	ko00010,ko00040,ko00051,ko00052,ko00561,ko00562,ko00564,ko00640,ko00710,ko00760,ko01100,ko01110,ko01200,ko01230	in all groups
Gallic acid	mws0024	170.022	C7H6O5	169.01	125	[M-H]-	Phenolic acids	Phenolic acids	149-91-7	B	C01424	--	in all groups
3-Dehydroshikimic acid	ML10176345	172.037	C7H8O5	171.03	109.03	[M-H]-	Organic acids	Organic acids	2922-42-1	B	C02637	ko00400,ko01100,ko01110,ko01230	in all groups
9-Oxononanoic acid	Lmbn003524	172.11	C9H16O3	171.1	99.08	[M-H]-	Organic acids	Organic acids	2553-17-5	B	C16322	ko00592,ko01110	in all groups
N-Acetyl-L-leucine	pme0253	173.105	C8H15NO3	174.11	86	[M+H]+	Amino acids and derivatives	Amino acids and derivatives	1188-21-2	B	C02710	--	in all groups
Trans-Citridic acid	pme3009	174.016	C6H6O6	175.02	99	[M+H]+	Organic acids	Organic acids	4023-65-8	B	C02341	ko00660,ko01100	in all groups
Dehydroascorbic acid	MA10039492	174.016	C6H6O6	173.01	71.03	[M-H]-	Others	Vitamin	490-83-5	B	C05422	ko00053,ko00480,ko01100	in all groups
2-Propylglutaric acid	Lmgn002555	174.089	C8H14O4	173.08	59.01	[M-H]-	Organic acids	Organic acids	32806-62-5	B	C16658	--	in all groups
Suberic Acid	mws0242	174.089	C8H14O4	173.08	111	[M-H]-	Organic acids	Organic acids	505-48-6	A	C08278	--	in all groups
N-α-Acetyl-L-ornithine	Zmyn000155	174.1	C7H14N2O3	173.11	131.08	[M-H]-	Amino acids and derivatives	Amino acids and derivatives	6205-08-9	B	C00437	ko00220,ko01100,ko01110,ko01210,ko01230	in all groups
L-Arginine	mws0260	174.112	C6H14N4O2	175.12	116	[M+H]+	Amino acids and derivatives	Amino acids and derivatives	74-79-3	A	C00062	ko00220,ko00261,ko00330,ko00472,ko00970,ko01100,ko01110,ko01230,ko02010	in all groups
N-Acetyl-L-Aspartic Acid	pme2559	175.048	C6H9NO5	174.04	88	[M-H]-	Amino acids and derivatives	Amino acids and derivatives	997-55-7	B	C01042	ko00250,ko01100	in all groups
Indole 3-acetic acid (IAA)	pme1651	175.063	C10H9NO2	176.1	130.1	[M+H]+	Alkaloids	Plumerane	87-51-4	B	C00954	ko00380,ko01100,ko04075	in all groups
D-Glucurono-6,3-lactone	mws4175	176.032	C6H8O6	175.02	85.03	[M-H]-	Others	Saccharides and Alcohols	32449-92-6	B	C02670	ko00053,ko01100	in all groups
3-Isopropylmalic Acid*	Lmbn001754	176.068	C7H12O5	175.06	115.04	[M-H]-	Organic acids	Organic acids	921-28-8	B	C04411	ko00290,ko01100,ko01110,ko01210,ko01230	in all groups
2-Propylmalic Acid*	Zmgn001448	176.068	C7H12O5	175.06	115.04	[M-H]-	Organic acids	Organic acids	-	B	C05994	ko00620	in all groups
2-Isopropylmalic Acid	pmb3101	176.068	C7H12O5	175.06	115	[M-H]-	Organic acids	Organic acids	49601-06-1	B	C02504	ko00290,ko00620,ko01100,ko01110,ko01210,ko01230	in all groups
L-Cysteinyl-L-glycine	mws0875	178.041	C5H10N2O3S	179.05	76	[M+H]+	Amino acids and derivatives	Amino acids and derivatives	19246-18-5	B	C01419	ko00480,ko01100	in all groups
4-Methoxycinnamic acid*	pmb2795	178.063	C10H10O3	177	145	[M-H]-	Phenolic acids	Phenolic acids	830-09-1	B	--	--	in all groups
p-Coumaric acid methyl ester*	mws1195	178.063	C10H10O3	179.07	147.1	[M+H]+	Phenolic acids	Phenolic acids	3943-97-3	B	--	--	in all groups
Isoxanthopterin	mws0981	179.044	C6H5N5O2	178.04	136.02	[M-H]-	Nucleotides and derivatives	Nucleotides and derivatives	529-69-1	B	C03975	--	in all groups
D-Glucosamine	pmb0786	179.079	C6H13NO5	180.09	163.06	[M+H]+	Others	Saccharides and Alcohols	3416-24-8	B	C00329	ko00520,ko01100	in all groups
Caffeic acid	mws2212	180.042	C9H8O4	179.03	135.05	[M-H]-	Phenolic acids	Phenolic acids	331-39-5	B	C01197	ko00940,ko01100,ko01110	soaked alfalfa seeds
D-Galactose*	pmf0139	180.063	C6H12O6	179.06	59	[M-H]-	Others	Saccharides and Alcohols	59-23-4	A	C00124	ko00052,ko01100	in all groups
Inositol	pme0516	180.063	C6H12O6	179.06	87	[M-H]-	Others	Saccharides and Alcohols	87-89-8	A	C00137	ko00052,ko00053,ko00562,ko01100,ko01110,ko02010,ko04070	in all groups
D-Glucose*	mws4170	180.063	C6H12O6	179.06	59.01	[M-H]-	Others	Saccharides and Alcohols	14431-43-7	A	C00031	ko00010,ko00030,ko00052,ko00500,ko00520,ko00901,ko01100,ko01110,ko02010	in all groups
D-Fructose*	mws1164	180.063	C6H12O6	179.06	59.01	[M-H]-	Others	Saccharides and Alcohols	7660-25-5	A	C05003	--	in all groups
D-Mannose*	pmf0138	180.063	C6H12O6	179.06	59	[M-H]-	Others	Saccharides and Alcohols	3458-28-4	A	C00159	ko00051,ko00052,ko00520,ko01100,ko02010	in all groups
L-Tyrosine	mws0250	181.074	C9H11NO3	182.08	136.1	[M+H]+	Amino acids and derivatives	Amino acids and derivatives	60-18-4	B	C00082	ko00130,ko00261,ko00350,ko00360,ko00400,ko00460,ko00730,ko00940,ko00950,ko00965,ko00966,ko00970,ko00998,ko01100,ko01110,ko01210,ko01230	in all groups
2,6-Dimethoxybenzoic acid	Hmcn006267	182.058	C9H10O4	181.05	107.01	[M-H]-	Phenolic acids	Phenolic acids	1466-76-8	B	--	--	in all groups
Syringaldehyde; 4-Hydroxy-3,5-Dimethoxybenzaldehyde	mws1350	182.058	C9H10O4	181.05	151	[M-H]-	Phenolic acids	Phenolic acids	134-96-3	B	--	--	in all groups
2',4'-Dihydroxy-6'-methoxyacetophenone	Lmjp004702	182.058	C9H10O4	183.07	137.06	[M+H]+	Phenolic acids	Phenolic acids	3602-54-8	B	--	--	in all groups
D-Sorbitol	mws0214	182.079	C6H14O6	181.07	71	[M-H]-	Others	Saccharides and Alcohols	50-70-4	B	C00794	ko00051,ko00052,ko01100,ko02010	in all groups
D-Mannitol*	mws1155	182.079	C6H14O6	181.07	101.02	[M-H]-	Others	Saccharides and Alcohols	69-65-8	B	C00392	ko00051,ko01100,ko02010	in all groups
Dulcitol*	pme2237	182.079	C6H14O6	181.07	101	[M-H]-	Others	Saccharides and Alcohols	608-66-2	B	C01697	ko00052,ko01100	in all groups
4-Pyridoxic acid	pme2596	183.053	C8H9NO4	184.06	148	[M+H]+	Others	Vitamin	82-82-6	A	C00847	ko00750,ko01100	in all groups
2,4,6-Trihydroxybenzoic acid methyl ester	mws4171	184.037	C8H8O5	183.03	107.01	[M-H]-	Phenolic acids	Phenolic acids	3147-39-5	B	--	--	in all groups
Methyl gallate	Lmyn002788	184.037	C8H8O5	183.03	124.02	[M-H]-	Phenolic acids	Phenolic acids	99-24-1	A	--	--	in all groups
4-O-Methylgallic Acid	HJN037	184.037	C8H8O5	183.03	124.02	[M-H]-	Phenolic acids	Phenolic acids	4319-02-2	B	--	--	in all groups
O-Phosphocholine	pmb1754	184.073	C5H15NO4P+	184	125	[M]+	Alkaloids	Alkaloids	107-73-3	B	C00588	ko00564,ko01100	in all groups
3-Phospho-D-glyceric acid	Zmgn000447	185.993	C3H7O7P	184.98	78.96	[M-H]-	Others	Saccharides and Alcohols	820-11-1	B	C00197	ko00010,ko00030,ko00260,ko00270,ko00561,ko00630,ko00710,ko01100,ko01110,ko01200,ko01230	in all groups
Undecylic Acid	mws0752	186.162	C11H22O2	185.15	185.16	[M-H]-	Lipids	Free fatty acids	112-37-8	A	C17715	--	in all groups
N-Acetyl-L-Glutamine	pme0137	188.08	C7H12N2O4	187.07	125	[M-H]-	Amino acids and derivatives	Amino acids and derivatives	2490-97-3	B	--	--	in all groups
Z-Butylidenephthalide	pmp000017	188.084	C12H12O2	189.09	143.08	[M+H]+	Phenolic acids	Phenolic acids	72917-31-8	B	C16924	--	in all groups
Azelaic acid	mws0237	188.105	C9H16O4	187.1	125	[M-H]-	Organic acids	Organic acids	123-99-9	A	C08261	--	in all groups
N-Glycyl-L-leucine*	mws0736	188.116	C8H16N2O3	189.12	86	[M+H]+	Amino acids and derivatives	Amino acids and derivatives	869-19-2	A	C02155	--	in all groups
N6-Acetyl-L-lysine	pme0122	188.116	C8H16N2O3	189.12	126	[M+H]+	Amino acids and derivatives	Amino acids and derivatives	692-04-6	B	C02727	ko00310,ko01100	in all groups
L-Glycyl-L-isoleucine*	mws5041	188.116	C8H16N2O3	189.12	86.1	[M+H]+	Amino acids and derivatives	Amino acids and derivatives	19461-38-2	A	--	--	in all groups
Homoarginine	pme3388	188.127	C7H16N4O2	189.13	144	[M+H]+	Amino acids and derivatives	Amino acids and derivatives	156-86-5	B	C01924	--	in all groups
N-Monomethyl-L-arginine	Zmjp000182	188.127	C7H16N4O2	189.13	70.07	[M+H]+	Amino acids and derivatives	Amino acids and derivatives	17035-90-4	A	C03884	--	in all groups
N-Acetyl-L-glutamic acid	pme0075	189.064	C7H11NO5	188.06	128	[M-H]-	Amino acids and derivatives	Amino acids and derivatives	1188-37-0	B	C00624	ko00220,ko01100,ko01110,ko01210,ko01230	in all groups
3-Indolepropionic acid	pme2244	189.07	C11H11NO2	190.09	118.07	[M+H]+	Alkaloids	Plumerane	830-96-6	B	--	--	in all groups
L-Homocitrulline	mws0193	189.111	C7H15N3O3	190.12	127	[M+H]+	Amino acids and derivatives	Amino acids and derivatives	1190-49-4	B	C02427	--	in all groups
2,6-Diaminooimelic acid	pme0278	190.095	C7H14N2O4	191.1	128	[M+H]+	Organic acids	Organic acids	583-93-7	B	C00666	ko00300,ko01100,ko01110,ko01230	in all groups
N-Acetyl-L-methionine	pmb2561	191.062	C7H13NO3S	190.1	84	[M-H]-	Amino acids and derivatives	Amino acids and derivatives	65-82-7	B	C02712	--	in all groups
Citric Acid	mws0281	192.027	C6H8O7	191.02	111.01	[M-H]-	Organic acids	Organic acids	77-92-9	A	C00158	ko00020,ko00250,ko00630,ko01100,ko01110,ko01200,ko01210,ko01230	in all groups
Isocitric Acid	Zmyn000453	192.027	C6H8O7	191.02	111.01	[M-H]-	Organic acids	Organic acids	320-77-4	A	C00311	ko00020,ko00630,ko01100,ko01110,ko01200,ko01210,ko01230	in all groups
Isoscopoletin (6-Hydroxy-7-Methoxycoumarin)	Hmjp002337	192.033	C10H8O4	193.04	133.03	[M+H]+	Lignans and Coumarins	Coumarins	776-86-3	B	C18079	--	in all groups
Quinic Acid	mws0277	192.063	C7H12O6	191.06	85	[M-H]-	Organic acids	Organic acids	77-95-2	B	C00296	ko00400,ko01100	in all groups
D-Galacturonic acid*	mws1189	194.033	C6H10O7	193.04	72.8	[M-H]-	Organic acids	Organic acids	685-73-4	A	C00333	ko00040,ko00053,ko00520,ko01100,ko02010	in all groups
D-Glucoronic acid*	pme3705	194.043	C6H10O7	193.04	73	[M-H]-	Others	Saccharides and Alcohols	6556-12-3	A	C00191	ko00040,ko00053,ko00520,ko00562,ko01100	in all groups
Isoferulic Acid*	pme0422	194.058	C10H10O4	193.06	134	[M-H]-	Phenolic acids	Phenolic acids	537-73-5	A	C10470	--	in all groups
Ferulic acid*	mws0014	194.058	C10H10O4	193.05	134.01	[M-H]-	Phenolic acids	Phenolic acids	537-98-4	A	C01494	ko00940,ko01100,ko01110	in all groups
D-Pinitol	mws2104	194.079	C7H14O6	193.07	99.01	[M-H]-	Others	Saccharides and Alcohols	10284-63-6	B	C03844	--	in all groups
Caffeine	mws2218	194.08	C8H10N4O2	195.09	83.06	[M+H]+	Alkaloids	Alkaloids	58-08-2	A	C07481	ko00232,ko01100,ko01110	in all groups
Gluconic acid	pme0534	196.058	C6H12O7	195.05	74.9	[M-H]-	Others	Saccharides and Alcohols	526-95-4	A	C00257	ko00030,ko01100,ko01110,ko01200	in all groups
Isololiolide	Lmlp002205	196.109	C11H16O3	197.12	161.1	[M+H]+	Terpenoids	Terpene	38274-00-9	A	--	--	in all groups
3,4-Dihydroxy-L-phenylalanine (L-Dopa)	pme3827	197.069	C9H11NO4	198.08	152.2	[M+H]+	Amino acids and derivatives	Amino acids and derivatives	59-92-7	B	C00355	ko00350,ko00950,ko00965,ko01100,ko01110	in all groups
Ethyl gallate	pme0310	198.053	C9H10O5	197.05	124.02	[M-H]-	Phenolic acids	Phenolic acids	831-61-8	B	--	--	in all groups
4-Hydroxy-3-methoxymandelate	pmb2497	198.053	C9H10O5	197	153	[M-H]-	Phenolic acids	Phenolic acids	55-10-7	B	C05584	ko00350,ko01100	in all groups
D-Erythrose-4-phosphate	Zmzn000079	200.009	C4H9O7P	199	78.96	[M-H]-	Others	Saccharides and Alcohols	585-18-2	B	C00279	ko00030,ko00400,ko00710,ko00750,ko00998,ko01100,ko01110,ko01200,ko01230	in all groups
Dodecanoic acid (Lauric acid)	pmb2640	200.178	C12H24O2	199.17	199.17	[M-H]-	Lipids	Free fatty acids	143-07-7	A	C02679	ko00061,ko01100,ko01110	in all groups
Acetryptine	pmb0130	202.111	C12H14N2O	203.12	144	[M+H]+	Alkaloids	Phenolamine	3551-18-6	B	--	--	in all groups
NG,NG-Dimethyl-L-arginine	NK10251888	202.143	C8H18N4O2	203.15	70.07	[M+H]+	Amino acids and derivatives	Amino acids and derivatives	30315-93-6	B	C03626	--	in all groups
Spermine	mws0018	202.216	C10H26N4	203.22	83	[M+H]+	Alkaloids	Phenolamine	71-44-3	B	C00750	ko00330,ko00410,ko00480,ko00770,ko01100	in all groups
L-Tryptophan	mws0282	204.09	C11H12N2O2	203.08	116.05	[M-H]-	Amino acids and derivatives	Amino acids and derivatives	73-22-3	A	C00078	ko00260,ko00380,ko00400,ko00901,ko00966,ko00970,ko00998,ko01100,ko01110,ko01210,ko01230	in all groups
4,8-Dihydroxyquinoline-2-carboxylic acid	Zmtn001464	205.038	C10H7NO4	204.03	160.04	[M-H]-	Organic acids	Organic acids	59-00-7	B	C02470	ko00380	in all groups
Methoxyindoleacetic acid	pmb0818	205.074	C11H11NO3	206.1	147.5	[M+H]+	Alkaloids	Plumerane	3471-31-6	B	C05660	ko00380	in all groups
D-Panthenol	pme1261	205.131	C9H19NO4	206.14	76	[M+H]+	Others	Saccharides and Alcohols	81-13-0	B	C05944	ko00770	in all groups
2,6-Di-tert-butylphenol	Lmln010063	206.167	C14H22O	205.16	189.13	[M-H]-	Phenolic acids	Phenolic acids	128-39-2	B	--	--	in all groups
N-Acetyl-L-phenylalanine	Zmgn002106	207.09	C11H13NO3	206.08	58.03	[M-H]-	Amino acids and derivatives	Amino acids and derivatives	2018-61-3	B	C03519	ko00360,ko01100	in all groups
3-[(1-Carboxyvinyl)oxy]benzoic acid	MA10107783	208.037	C10H8O5	207.03	119.05	[M-H]-	Phenolic acids	Phenolic acids	16929-37-6	B	C20772	ko00130,ko01110	in all groups
Methyl ferulate	mws1212	208.074	C11H12O4	209.08	177.3	[M+H]+	Phenolic acids	Phenolic acids	2309-07-1	B	--	--	in all groups
3,4-Dimethoxycinnamic acid	pmb2620	208.074	C11H12O4	207.07	133.1	[M-H]-	Phenolic acids	Phenolic acids	14737-89-4	A	--	--	in all groups
D-Saccharic acid*	Zmyn000108	210.038	C6H10O8	209.03	85.03	[M-H]-	Others	Saccharides and Alcohols	87-73-0	A	C00818	ko00053,ko01100	in all groups
D-Galactaric acid*	Zmpn000199	210.038	C6H10O8	209.03	85.03	[M-H]-	Others	Saccharides and Alcohols	526-99-8	A	C00879	ko00053,ko01100	in all groups
Sedoheptulose	Hmcn000192	210.073	C7H14O7	209.07	59.01	[M-H]-	Others	Saccharides and Alcohols	3019-74-7	B	C02076	ko00710,ko01100	in all groups
Methyldopa	pme0109	211.084	C10H13NO4	212.09	166	[M+H]+	Amino acids and derivatives	Amino acids and derivatives	555-30-6	B	C07194	--	in all groups
2,4,5-Trimethoxybenzoic acid	HJAP048	212.068	C10H12O5	213.07	195.07	[M+H]+	Phenolic acids	Phenolic acids	-	B	--	--	in all groups
2-Deoxyribose-5'-phosphate	mws0863	214.024	C5H11O7P	213.02	97	[M-H]-	Nucleotides and derivatives	Nucleotides and derivatives	102916-66-5	B	C00673	ko00030,ko01100	in all groups
2-Deoxyribose-1-phosphate	pmb2507	214.024	C5H11O7P	213.1	97	[M-H]-	Nucleotides and derivatives	Nucleotides and derivatives	17210-42-3	B	C00672	ko00030,ko00240,ko01100	in all groups
N-Acetyl-L-Arginine	pme0170	216.122	C8H16N4O3	217.13	158	[M+H]+	Amino acids and derivatives	Amino acids and derivatives	155-84-0	B	--	--	in all groups
12-Hydroxydodecanoic acid	mws5045	216.173	C12H24O3	215.17	169.16	[M-H]-	Lipids	Free fatty acids	505-95-3	B	C08317	--	in all groups
5-L-Glutamyl-L-amino acid	pme2566	218.09	C8H14N2O5	217.08	199	[M-H]-	Amino acids and derivatives	Amino acids and derivatives	5875-41-2	B	--	--	in all groups
N-Acetyl-5-hydroxytryptamine	mws0677	218.106	C12H14N2O2	219.11	160	[M+H]+	Alkaloids	Alkaloids	1210-83-9	B	C00978	ko00380,ko01100	in all groups
D-Pantothenic Acid	mws1337	219.111	C9H17NO5	220.12	202.1	[M+H]+	Others	Vitamin	79-83-4	A	C00864	ko00410,ko00770,ko01100,ko01110	in all groups
5-Hydroxy-L-tryptophan	pme1228	220.085	C11H12N2O3	221.09	204	[M+H]+	Amino acids and derivatives	Amino acids and derivatives	56-69-9	B	C00643	ko00380,ko01100	in all groups
N-Acetyl-D-mannosamine	mws4174	221.09	C8H15NO6	222.1	138	[M+H]+	Others	Saccharides and Alcohols	7772-94-3	B	C00645	ko00520,ko01100	in all groups
N-Acetyl-D-galactosamine	mws2608	221.09	C8H15NO6	222.1	84.05	[M+H]+	Others	Saccharides and Alcohols	1811-31-0	B	C01132	ko00052,ko01100	in all groups
N-Acetyl-D-glucosamine	pme2755	221.09	C8H15NO6	222	144	[M+H]+	Others	Saccharides and Alcohols	7512-17-6	B	C00140	ko00520,ko01100,ko02010	in all groups
L-Cystathionine	pme2773	222.067	C7H14N2O4S	223.07	134	[M+H]+	Amino acids and derivatives	Amino acids and derivatives	56-88-2	B	C02291	ko00260,ko00270,ko01100,ko01110,ko01230	in all groups
L-Glycyl-L-phenylalanine	mws5042	222.1	C11H14N2O3	223.11	120.09	[M+H]+	Amino acids and derivatives	Amino acids and derivatives	721-66-4	B	--	--	in all groups
N-Acetyl-L-tyrosine	mws0520	223.084	C11H13NO4	224.09	136	[M+H]+	Amino acids and derivatives	Amino acids and derivatives	537-55-3	B	--	--	in all groups
Sinapic acid	mws4085	224.068	C11H12O5	223.06	193	[M-H]-	Phenolic acids	Phenolic acids	530-59-6	B	C00482	ko00940,ko01100,ko01110	soaked alfalfa seeds
Genipin	Lmdp002381	226.084	C11H14O5	227.09	149.06	[M+H]+	Terpenoids	Monoterpenoids	6902-77-8	B	C09780	--	in all groups
Myristoleic acid	pmb2643	226.193	C14H26O2	225.19	207	[M-H]-	Lipids	Free fatty acids	544-64-9	B	C08322	--	in all groups
2'-Deoxycytidine	pme1194	227.091	C9H13N3O4	228.1	112	[M+H]+	Nucleotides and derivatives	Nucleotides and derivatives	951-77-9	B	C00881	ko00240,ko01100,ko02010	in all groups
2'-Deoxyuridine	pme3882	228.075	C9H12N2O5	227.1	184	[M-H]-	Nucleotides and derivatives	Nucleotides and derivatives	951-78-0	B	C00526	ko00240,ko01100,ko02010	in all groups
Benzyl salicylate	mws2105	228.079	C14H12O3	229.09	211.1	[M+H]+	Phenolic acids	Phenolic acids	118-58-1	B	--	--	in all groups
2-Dodecenedioic acid	Zmjn003398	228.136	C12H20O4	227.13	183.14	[M-H]-	Lipids	Free fatty acids	6402-36-4	B	C16308	ko00592,ko01110	in all groups
Myristic Acid	mws0119	228.209	C14H28O2	227.2	227.2	[M-H]-	Lipids	Free fatty acids	544-63-8	B	C06424	ko00061,ko01100	in all groups
Ribulose-5-phosphate	pma6455	230.02	C5H11O8P	229.01	96.97	[M-H]-	Others	Saccharides and Alcohols	4300-28-1	B	C00117	ko00030,ko00230,ko00440,ko00710,ko00750,ko01100,ko01110,ko01200,ko01230	in all groups
Costunolide	Hmcp004865	232.146	C15H20O2	233.15	131.08	[M+H]+	Terpenoids	Sesquiterpenoids	553-21-9	B	C09382	ko00909,ko01110	in all groups
L-Lysine-Butanoic Acid	pmb0962	234.158	C10H22N2O4	235.1	118.3	[M+H]+	Amino acids and derivatives	Amino acids and derivatives	80407-71-2	B	--	--	in all groups
L-Alanyl-L-Phenylalanine	mws4176	236.116	C12H16N2O3	237.12	120.09	[M+H]+	Amino acids and derivatives	Amino acids and derivatives	3061-90-3	B	--	--	in all groups
L-Sepiapterin	mws0984	237.086	C9H11N5O3	236.08	164.06	[M-H]-	Nucleotides and derivatives	Nucleotides and derivatives	17094-01-8	B	C00835	ko00790,ko01100	in all groups
Benzoylmalic acid	Lmhn003240	238.048	C11H10O6	237.04	121.03	[M-H]-	Phenolic acids	Phenolic acids	22138-51-8	B	--	--	in all groups
L-Cystine	mws0221	240.024	C6H12N2O4S2	241.03	152	[M+H]+	Amino acids and derivatives	Amino acids and derivatives	56-89-3	B	C00491	ko00270,ko01100,ko02010	in all groups
Palmitaldehyde	pme2827	240.245	C16H32O	239	223	[M-H]-	Lipids	Free fatty acids	629-80-1	B	C00517	ko00071	in all groups
Lumichrome	mws1383	242.08	C12H10N4O2	243.09	145	[M+H]+	Alkaloids	Alkaloids	1086-80-2	A	C01727	ko00740	in all groups
Thymidine	pme0264	242.09	C10H14N2O5	243.1	127	[M+H]+	Nucleotides and derivatives	Nucleotides and derivatives	50-89-5	B	C00214	ko00240,ko01100	in all groups
Pentadecanoic Acid	mws0359	242.225	C15H30O2	241.22	241.22	[M-H]-	Lipids	Free fatty acids	1002-84-2	A	C16537	--	in all groups
Cytidine	pme3732	243.086	C9H13N3O5	244.09	112	[M+H]+	Nucleotides and derivatives	Nucleotides and derivatives	65-46-3	B	C00475	ko00240,ko01100,ko02010	in all groups
Cytarabine	ML10180524	243.086	C9H13N3O5	244.09	112.05	[M+H]+	Nucleotides and derivatives	Nucleotides and derivatives	147-94-4	B	C02961	--	in all groups
Uridine	mws0248	244.07	C9H12N2O6	243.06	110	[M-H]-	Nucleotides and derivatives	Nucleotides and derivatives	58-96-8	A	C00299	ko00240,ko01100,ko02010	in all groups
N-Acetyl-L-Tryptophan	pmb2591	246.1	C13H14N2O3	245.09	203.2	[M-H]-	Amino acids and derivatives	Amino acids and derivatives	1218-34-4	A	--	--	in all groups
γ-Glu-Cys	pme2563	250.062	C8H14N2O5S	249.06	128	[M-H]-	Amino acids and derivatives	Amino acids and derivatives	636-58-8	B	C00669	ko00480,ko01100	in all groups
2'-Deoxyadenosine	pme3961	251.102	C10H13N5O3	252.11	136	[M+H]+	Nucleotides and derivatives	Nucleotides and derivatives	958-09-8	B	C00559	ko00230,ko01100,ko02010	in all groups
2'-Deoxyinosine	pme2776	252.086	C10H12N4O4	253.09	137	[M+H]+	Nucleotides and derivatives	Nucleotides and derivatives	890-38-0	B	C05512	ko00230,ko01100,ko02010	in all groups
p-Hydroxybenzoylmalic acid	Lmhn003373	254.043	C11H10O7	253.04	137.02	[M-H]-	Phenolic acids	Phenolic acids	-	B	--	--	in all groups
7,4'-Dihydroxyflavone	mws4057	254.058	C15H10O4	253.05	117	[M-H]-	Flavonoids	Flavonoid	2196-14-7	A	C12123	ko00941,ko00943	in all groups
Daidzein	pme0355	254.058	C15H10O4	255.07	137	[M+H]+	Flavonoids	Isoflavones	486-66-8	A	C10208	ko00943,ko01110	in all groups
Palmitoleic Acid	mws0361	254.225	C16H30O2	253.22	235.19	[M-H]-	Lipids	Free fatty acids	373-49-9	A	C08362	ko00061	in all groups
2,4,4'-trihydroxychalcone	Lmmp007480	256.074	C15H12O4	257.08	137.02	[M+H]+	Flavonoids	Chalcones	-	A	--	--	in all groups
Liquiritigenin	mws0902	256.074	C15H12O4	255.07	135	[M-H]-	Flavonoids	Dihydroflavone	578-86-9	B	C09762	ko00941,ko00943,ko01110	both green and yellow alfalfa sprouts
Isoliquiritigenin	pme3217	256.074	C15H12O4	257.08	137	[M+H]+	Flavonoids	Chalcones	961-29-5	A	C08650	ko00941,ko01110	in all groups
3,9-Dihydroxypterocarpan	Lmdn007639	256.074	C15H12O4	255.07	119.05	[M-H]-	Flavonoids	Isoflavones	61135-91-9	B	C04271	ko00943,ko01110	in all groups
Nicotinate D-ribonucleoside	pma3101	256.082	C11H14NO6+	256.2	124.1	[M+H]+	Others	Vitamin	17720-18-2	B	C05841	ko00760,ko01100	in all groups
Palmitic acid	mws1488	256.24	C16H32O2	255.23	237.22	[M-H]-	Lipids	Free fatty acids	57-10-3	A	C00249	ko00061,ko00062,ko00071,ko00073,ko01040,ko01100,ko01212	in all groups
Choline Alfoscerate	mws0120	257.103	C8H20NO6P	258.11	104.11	[M+H]+	Lipids	PC	28319-77-9	A	C00670	ko00564,ko00565	in all groups
5-Methyluridine	pme1187	258.085	C10H14N2O6	257.08	124	[M-H]-	Nucleotides and derivatives	Nucleotides and derivatives	1463-10-1	B	--	--	in all groups
D-Glucosamine 1-phosphate	Zmyn000110	259.046	C6H14NO8P	258.04	78.96	[M-H]-	Others	Saccharides and Alcohols	2152-75-2	B	C06156	ko00520,ko01100	in all groups
D-Glucose 6-phosphate*	mws0866	260.03	C6H13O9P	259.02	97	[M-H]-	Others	Saccharides and Alcohols	56-73-5	A	C00092	ko00500,ko00562,ko00998,ko01100,ko01110	in all groups
Glucose-1-phosphate*	mws1090	260.03	C6H13O9P	259.02	97	[M-H]-	Others	Saccharides and Alcohols	59-56-3	A	C00103	ko00010,ko00040,ko00052,ko00500,ko00520,ko00523,ko00561,ko01100,ko01110	in all groups
Sorbitol-6-phosphate	Zmpn000095	262.045	C6H15O9P	261.04	78.96	[M-H]-	Others	Saccharides and Alcohols	20479-58-7	B	C01096	ko00051,ko01100	in all groups
Phenylacetyl-L-glutamine	mws0715	264.111	C13H16N2O4	263.1	145	[M-H]-	Amino acids and derivatives	Amino acids and derivatives	28047-15-6	B	C04148	ko00360	in all groups
Thiamine (Vitamin B1)	pmb0952	265.112	C12H17N4OS+	265.1	122.1	[M+H]+	Others	Vitamin	70-16-6	B	C00378	ko00730,ko01100,ko02010,ko04122	in all groups
2'-Deoxyguanosine	pme1184	267.097	C10H13N5O4	268.1	152	[M+H]+	Nucleotides and derivatives	Nucleotides and derivatives	961-07-9	B	C00330	ko00230,ko01100,ko02010	in all groups
Adenosine	pme0230	267.097	C10H13N5O4	268.1	136.06	[M+H]+	Nucleotides and derivatives	Nucleotides and derivatives	58-61-7	A	C00212	ko00230,ko01100,ko02010	in all groups
Coumestrol	mws1405	268.037	C15H8O5	267.03	211.1	[M-H]-	Lignans and Coumarins	Coumarins	479-13-0	B	C10205	ko00943,ko01110	in all groups
L-Homocystine	pme2890	268.055	C8H16N2O4S2	269.06	136	[M+H]+	Amino acids and derivatives	Amino acids and derivatives	626-72-2	B	C01817	ko00270	in all groups
Isoformononetin	pmp000343	268.074	C16H12O4	269.08	254.05	[M+H]+	Flavonoids	Isoflavones	486-63-5	B	C12125	ko00943	both green and yellow alfalfa sprouts
Formononetin (7-Hydroxy-4'-methoxyisoflavone)	mws0037	268.074	C16H12O4	267.07	252	[M-H]-	Flavonoids	Isoflavones	485-72-3	A	C00858	ko00943,ko01110	in all groups
9-(Arabinosyl)hypoxanthine	mws1060	268.081	C10H12N4O5	267.07	135	[M-H]-	Nucleotides and derivatives	Nucleotides and derivatives	7013-16-3	B	--	--	in all groups
Inosine	pme1119	268.081	C10H12N4O5	269.09	137	[M+H]+	Nucleotides and derivatives	Nucleotides and derivatives	58-63-9	B	C00294	ko00230,ko01100,ko02010	in all groups
10-Heptadecenoic Acid	mws0383	268.24	C17H32O2	267.23	267.23	[M-H]-	Lipids	Free fatty acids	29743-97-3	A	--	--	both green and yellow alfalfa sprouts
3',4',7-Trihydroxyflavone	pmp000344	270.053	C15H10O5	271.06	243.06	[M+H]+	Flavonoids	Flavonoid	2150-11-0	B	--	--	in all groups
Apigenin	pmp000571	270.053	C15H10O5	271.06	153.01	[M+H]+	Flavonoids	Flavonoid	520-36-5	A	C01477	ko00941,ko00943,ko00944,ko01100,ko01110	in all groups
Genistein	mws0063	270.053	C15H10O5	271.06	153.02	[M+H]+	Flavonoids	Isoflavones	446-72-0	A	C06563	ko00943,ko01100,ko01110	in all groups
Medicarpin	mws0905	270.089	C16H14O4	269.08	209	[M-H]-	Phenolic acids	Phenolic acids	32383-76-9	A	C10503	ko00943,ko01110	in all groups
Benzyl glucoside	mws1297	270.11	C13H18O6	269.1	101.02	[M-H]-	Phenolic acids	Phenolic acids	4304-12-5	B	--	--	in all groups
Heptadecanoic acid	mws0362	270.256	C17H34O2	269.25	269.24	[M-H]-	Lipids	Free fatty acids	506-12-7	A	--	--	in all groups
1-Octadecanol	pmf0293	270.292	C18H38O	269.29	209.2	[M-H]-	Lipids	Free fatty acids	112-92-5	A	--	--	in all groups
Butin	pme3475	272.068	C15H12O5	273.08	153	[M+H]+	Flavonoids	Dihydroflavone	492-14-8	A	C09614	ko00941	in all groups
Naringenin chalcone*	pme2960	272.068	C15H12O5	273.08	153	[M+H]+	Flavonoids	Chalcones	73692-50-9	A	C06561	ko00941,ko01100,ko01110	in all groups
Naringenin (5,7,4'-Trihydroxyflavanone)*	pme0376	272.068	C15H12O5	271.06	151	[M-H]-	Flavonoids	Dihydroflavone	480-41-1	B	C00509	ko00941,ko00943,ko01100,ko01110	in all groups
Arbutin	pme3472	272.09	C12H16O7	271.09	107.6	[M-H]-	Phenolic acids	Phenolic acids	497-76-7	B	C06186	ko00010	in all groups
(-)-Vestitol	mws1178	272.105	C16H16O4	271.1	134.8	[M-H]-	Flavonoids	Flavonoid	35878-41-2	B	C16225	ko00943	in all groups
(-)-Vestitone	pmn001386	272.105	C16H16O4	271.1	147.02	[M-H]-	Flavonoids	Dihydroisoflavone	158112-50-6	B	C00786	ko00943,ko01110	in all groups
2-Hydroxyhexadecanoic acid	Lmmn003323	272.235	C16H32O3	271.23	225.22	[M-H]-	Organic acids	Organic acids	764-67-0	A	--	--	in all groups
N-Lauryldiethanolamine	pmb1452	273.267	C16H35NO2	275.1	213.2	[M+H]+	Lipids	Free fatty acids	1541-67-9	B	--	--	in all groups
Hexadecylsphingosine	pmp001264	273.267	C16H35NO2	274.27	256.27	[M+H]+	Lipids	Sphingolipids	-	A	--	--	in all groups
Epiafzelechin	mws1422	274.084	C15H14O5	275.09	107	[M+H]+	Flavonoids	Flavanols	24808-04-6	B	C12128	ko00941,ko01110	in all groups
4,4'-Dihydroxy-3,5-dimethoxybibenzyl	Lmtp005493	274.121	C16H18O4	275.13	135.08	[M+H]+	Phenolic acids	Phenolic acids	39499-96-2	B	C10256	--	in all groups
9,12-Octadecadien-6-Ynoic Acid	pmb1574	276.209	C18H28O2	277.2	93	[M+H]+	Lipids	Free fatty acids	61481-29-6	B	--	--	in all groups
Diisobutyl phthalate*	Lmxp011770	278.152	C16H22O4	279.16	149.02	[M+H]+	Phenolic acids	Phenolic acids	84-69-5	A	C15205	--	in all groups
Dibutyl phthalate*	Lmlp012720	278.152	C16H22O4	279.16	149.02	[M+H]+	Phenolic acids	Phenolic acids	84-74-2	A	C14214	--	in all groups
L-Leucyl-L-phenylalanine	mws5035	278.163	C15H22N2O3	279.17	120.08	[M+H]+	Amino acids and derivatives	Amino acids and derivatives	56217-82-4	B	--	--	in all groups
Octadeca-11E,13E,15Z-trienoic acid	pmb1650	278.225	C18H30O2	279.2	149.4	[M+H]+	Lipids	Free fatty acids	25575-00-2	A	--	--	in all groups
Crepenynic acid	Lmbn005923	278.225	C18H30O2	277.22	59.01	[M-H]-	Lipids	Free fatty acids	2277-31-8	B	C07289	ko00591	in all groups
γ-Linolenic Acid*	mws0366	278.225	C18H30O2	277.22	277.22	[M-H]-	Lipids	Free fatty acids	506-26-3	A	C06426	ko00591,ko01040,ko01100	in all groups
α-Linolenic Acid*	mws0367	278.225	C18H30O2	277.22	277.22	[M-H]-	Lipids	Free fatty acids	463-40-1	A	C06427	ko00592,ko01040,ko01100,ko01110	in all groups
Punicic acid (9Z,11E,13Z-octadecatrienoic acid)	pmb0889	278.225	C18H30O2	279.23	95.1	[M+H]+	Lipids	Free fatty acids	544-72-9	A	C08364	--	in all groups
p-Coumaroylmalic acid	Lmhn002926	280.058	C13H12O7	279.05	163.04	[M-H]-	Phenolic acids	Phenolic acids	-	B	--	--	in all groups
L-Aspartyl-L-Phenylalanine	mws0629	280.106	C13H16N2O5	281.11	166	[M+H]+	Amino acids and derivatives	Amino acids and derivatives	13433-09-5	A	--	--	in all groups
Linoleic acid	mws1491	280.24	C18H32O2	279.23	279.23	[M-H]-	Lipids	Free fatty acids	60-33-3	A	C01595	ko00591,ko01040,ko01100	in all groups
(9Z,11E)-Octadecadienoic acid	Lmbn006152	280.24	C18H32O2	279.23	59.01	[M-H]-	Lipids	Free fatty acids	2540-56-9	A	C04056	ko00591	in all groups
2'-O-Methyladenosine	Hmhp001812	281.112	C11H15N5O4	282.12	136.06	[M+H]+	Nucleotides and derivatives	Nucleotides and derivatives	2140-79-6	A	--	--	in all groups
Oleamide (9-Octadecenamide)	YC512118	281.272	C18H35NO	282.28	247.24	[M+H]+	Lipids	Free fatty acids	301-02-0	A	C19670	--	in all groups
11-Octadecanoic acid(Vaccenic acid)	mws2623	282.256	C18H34O2	281.25	281.25	[M-H]-	Lipids	Free fatty acids	506-17-2	A	C21944	--	in all groups
Elaidic Acid	mws0396	282.256	C18H34O2	281.25	281.25	[M-H]-	Lipids	Free fatty acids	112-79-8	B	C01712	--	in all groups
Guanosine	pme1178	283.092	C10H13N5O5	284.1	152	[M+H]+	Nucleotides and derivatives	Nucleotides and derivatives	118-00-3	A	C00387	ko00230,ko01100,ko02010	in all groups
2-Hydroxyadenosine	Zmyp000878	283.092	C10H13N5O5	284.1	152.06	[M+H]+	Nucleotides and derivatives	Nucleotides and derivatives	1818-71-9	B	C08432	--	in all groups
Prunetin (5,4'-Dihydroxy-7-methoxyisoflavone)*	mws0918	284.068	C16H12O5	283.06	268	[M-H]-	Flavonoids	Isoflavones	552-59-0	B	C10521	ko00943	in all groups
Glycitein	mws0908	284.068	C16H12O5	283.06	268	[M-H]-	Flavonoids	Isoflavones	40957-83-3	B	C14536	ko00943,ko01110	in all groups
Genkwanin (Apigenin 7-methyl ether)	mws0129	284.068	C16H12O5	285.08	270	[M+H]+	Flavonoids	Flavonoid	437-64-9	B	C10046	--	in all groups
(-)-Maackiain	mws1177	284.068	C16H12O5	283.06	253.8	[M-H]-	Flavonoids	Isoflavones	2035-15-6	B	C10502	ko00943	in all groups
3'-Methoxydaidzein	pmp000416	284.068	C16H12O5	285.08	229.08	[M+H]+	Flavonoids	Isoflavones	21913-98-4	B	--	--	both green and yellow alfalfa sprouts
Biochanin A*	pme3250	284.068	C16H12O5	285.08	270	[M+H]+	Flavonoids	Isoflavones	491-80-5	B	C00814	ko00943,ko01100,ko01110	in all groups
Calycosin	pme3233	284.068	C16H12O5	285.08	270	[M+H]+	Flavonoids	Isoflavones	20575-57-9	B	C01562	ko00943,ko01110	in all groups
Acacetin	mws0051	284.068	C16H12O5	285.08	270	[M+H]+	Flavonoids	Flavonoid	480-44-4	B	C01470	ko00944	in all groups
Xanthosine	mws0668	284.076	C10H12N4O6	283.07	151	[M-H]-	Nucleotides and derivatives	Nucleotides and derivatives	146-80-5	A	C01762	ko00230,ko00232,ko01100,ko01110,ko02010	in all groups
Stearic Acid	mws1489	284.272	C18H36O2	283.26	283.26	[M-H]-	Lipids	Free fatty acids	57-11-4	A	C01530	ko00061,ko01040	in all groups
16-Methylheptadecanoic acid	Zmyn005026	284.272	C18H36O2	283.26	283.26	[M-H]-	Lipids	Free fatty acids	2724-58-5	A	C20356	--	in all groups
2'-Hydroxygenistein	Lmmp004504	286.047	C15H10O6	287.06	153.02	[M+H]+	Flavonoids	Isoflavones	1156-78-1	A	C12134	ko00943	in all groups
Kaempferol (3,5,7,4'-Tetrahydroxyflavone)	mws1068	286.048	C15H10O6	285.04	151	[M-H]-	Flavonoids	Flavonols	520-18-3	A	C05903	ko00941,ko00944,ko01100,ko01110	soaked alfalfa seeds
Aureusidin	pmp000964	286.048	C15H10O6	287.06	153.01	[M+H]+	Flavonoids	Sinensetin	38216-54-5	A	C08576	--	in all groups
Isoluteolin (Orobol)(5,7,3',4'-tetrahydroxyisoflavone)	mws0062	286.048	C15H10O6	287.06	241	[M+H]+	Flavonoids	Isoflavones	480-23-9	A	C10510	--	in all groups
Luteolin (5,7,3',4'-Tetrahydroxyflavone)	pme0088	286.048	C15H10O6	285.04	151	[M-H]-	Flavonoids	Flavonoid	491-70-3	A	C01514	ko00941,ko00944,ko01100,ko01110	in all groups
3,4,2',4',6'-Pentahydroxychalcone	Zmpn002440	288.063	C15H12O6	287.06	135.05	[M-H]-	Flavonoids	Chalcones	14917-41-0	B	C15525	ko00941,ko01100	in all groups
2-Hydroxy-2,3-dihydrogenistein	Lmdn006025	288.063	C15H12O6	287.06	125.02	[M-H]-	Flavonoids	Isoflavones	-	B	C12631	ko00943,ko01100,ko01110	both green and yellow alfalfa sprouts
2,6,7,4'-Tetrahydroxyisoflavanone	Lmdp003110	288.063	C15H12O6	289.07	243.07	[M+H]+	Flavonoids	Isoflavones	-	B	C16233	ko00943,ko01110	in all groups
10,16-Dihydroxypalmitic acid	pmn001686	288.23	C16H32O4	287.22	241.22	[M-H]-	Lipids	Free fatty acids	3233-90-7	B	C08285	ko00073	both green and yellow alfalfa sprouts
9,16-Dihydroxypalmitic acid	Lmyn007883	288.23	C16H32O4	287.22	287.22	[M-H]-	Lipids	Free fatty acids	38076-49-2	B	--	--	in all groups
D-Sedoheptuiose 7-phosphate	pme3163	290.04	C7H15O10P	289	97	[M-H]-	Others	Saccharides and Alcohols	2646-35-7	B	--	--	in all groups
Catechin	mws0054	290.079	C15H14O6	289.07	245	[M-H]-	Flavonoids	Flavanols	154-23-4	A	C06562	ko00941,ko01110	soaked alfalfa seeds
Epicatechin	pme0460	290.079	C15H14O6	291.09	139.04	[M+H]+	Flavonoids	Flavanols	490-46-0	A	C09727	ko00941,ko01100,ko01110	in all groups
Argininosuccinic acid	pmb2657	290.123	C10H18N4O6	289.1	97.1	[M-H]-	Organic acids	Organic acids	2387-71-5	B	C03406	ko00220,ko00250,ko01100,ko01110,ko01230	in all groups
12-Oxo-phytodienoic acid	Zmyn004548	292.204	C18H28O3	291.2	235.17	[M-H]-	Lipids	Free fatty acids	85551-10-6	A	C01226	ko00592,ko01100,ko01110	in all groups
9-Hydroxy-10,12,15-octadecatrienoic acid*	pmb2786	294.219	C18H30O3	293.21	235.17	[M-H]-	Lipids	Free fatty acids	89886-42-0	A	C16326	ko00592	in all groups
13S-Hydroxy-9Z,11E,15Z-octadecatrienoic acid	Zmpn003368	294.219	C18H30O3	293.21	195.14	[M-H]-	Lipids	Free fatty acids	87984-82-5	B	C16316	ko00592	in all groups
9-Oxo-10E,12Z-octadecadienoic acid	pmb2787	294.219	C18H30O3	293.21	275.1	[M-H]-	Lipids	Free fatty acids	54232-59-6	B	C14766	ko00591	in all groups
13-KODE; (9Z,11E)-13-Oxooctadeca-9,11-dienoic acid*	Lmbn005443	294.219	C18H30O3	293.21	235.17	[M-H]-	Lipids	Free fatty acids	54739-30-9	A	C14765	ko00591	in all groups
13-Hydroxy-6,9,11-octadecatrienoic acid	pmb2792	294.219	C18H30O3	293.21	193.1	[M-H]-	Lipids	Free fatty acids	74784-20-6	A	--	--	in all groups
Sambunigrin	Lmtn003032	295.106	C14H17NO6	294.1	161.04	[M-H]-	Alkaloids	Alkaloids	99-19-4	B	C00844	ko00460,ko01100,ko01110	in all groups
15(R)-Hydroxylinoleic Acid*	Hmqp005455	296.234	C18H32O3	297.24	81.07	[M+H]+	Lipids	Free fatty acids	177931-23-6	B	--	--	in all groups
9-Oxo-12Z-Octadecenoic acid*	Hmqp005411	296.234	C18H32O3	297.24	81.07	[M+H]+	Lipids	Free fatty acids	112543-32-5	B	--	--	in all groups
12,13-Epoxy-9-Octadecenoic Acid	pmb2799	296.235	C18H32O3	295.23	195.2	[M-H]-	Lipids	Free fatty acids	6799-85-5	B	C14826	ko00591,ko01100	in all groups
9S-Hydroxy-10E,12Z-octadecadienoic acid*	Rfmb091	296.235	C18H32O3	295.23	195.14	[M-H]-	Lipids	Free fatty acids	15514-85-9	A	C14767	ko00591	in all groups
13(S)-HODE;13(S)-Hydroxyoctadeca-9Z,11E-dienoic acid*	Lmbn005369	296.235	C18H32O3	295.23	195.14	[M-H]-	Lipids	Free fatty acids	10219-69-9	A	C14762	ko00591	in all groups
9(10)-EpOME;(9R,10S)-(12Z)-9,10-Epoxyoctadecenoic acid	Lmbn005662	296.235	C18H32O3	295.23	171.1	[M-H]-	Lipids	Free fatty acids	16833-56-0	B	C14825	ko00591,ko01100	in all groups
5'-Deoxy-5'-(methylthio)adenosine	pme1474	297.09	C11H15N5O3S	298.1	136	[M+H]+	Nucleotides and derivatives	Nucleotides and derivatives	2457-80-9	A	C00170	ko00270,ko00908,ko01100	in all groups
N7-Methylguanosine	pmb0197	297.107	C11H15N5O5	298.1	166.3	[M+H]+	Nucleotides and derivatives	Nucleotides and derivatives	20244-86-4	B	C20674	--	in all groups
5-Hydroxy-6,7-dimethoxyflavone	Lmqn003210	298.084	C17H14O5	297.07	254.07	[M-H]-	Flavonoids	Flavonoid	740-33-0	B	--	--	in all groups
Afrormosin (6,4'-Dimethoxy-7-Hydroxyisoflavone)	Lmdp005525	298.084	C17H14O5	299.09	284.07	[M+H]+	Flavonoids	Isoflavones	550-79-8	A	C10199	--	in all groups
Puerol A	HJAP140	298.084	C17H14O5	299.08	284.07	[M+H]+	Phenolic acids	Phenolic acids	152784-32-2	A	--	--	in all groups
Pterocarpine	Lmsn003588	298.084	C17H14O5	297.08	282.05	[M-H]-	Flavonoids	Isoflavones	524-97-0	A	--	--	in all groups
Tababiphenyl C	Hmyn000254	298.12	C18H18O4	297.12	59.01	[M-H]-	Others	Others	1644433-50-0	B	--	--	in all groups
Ricinoleic acid	Zmyn004714	298.251	C18H34O3	297.24	183.14	[M-H]-	Lipids	Free fatty acids	141-22-0	B	C08365	--	in all groups
1-Eicosanol	pmf0297	298.324	C20H42O	297.32	183.1	[M-H]-	Lipids	Free fatty acids	629-96-9	B	--	--	in all groups
D-Sphingosine	MA10012327	299.282	C18H37NO2	300.29	60.04	[M+H]+	Lipids	Sphingolipids	123-78-4	B	C00319	ko00600,ko01100	both green and yellow alfalfa sprouts
6,7,8-Tetrahydroxy-5-methoxyflavone	Zmhp003514	300.063	C16H12O6	301.07	286.05	[M+H]+	Flavonoids	Flavonoid	-	A	--	--	in all groups
Kaempferide (3,5,7-Trihydroxy-4'-methoxyflavone)	Lmcp004693	300.063	C16H12O6	301.07	258.05	[M+H]+	Flavonoids	Flavonols	491-54-3	A	C10098	ko00944	in all groups
Hispidulin (5,7,4'-Trihydroxy-6-methoxyflavone)*	pmp000001	300.063	C16H12O6	301.07	286.05	[M+H]+	Flavonoids	Flavonoid	1447-88-7	A	C10058	--	in all groups
Pratensein	pmp000548	300.063	C16H12O6	301.07	286.04	[M+H]+	Flavonoids	Isoflavones	2284-31-3	B	C10520	ko00943	in all groups
Diosmetin (5,7,3'-Trihydroxy-4'-methoxyflavone)	mws0058	300.063	C16H12O6	299.06	284	[M-H]-	Flavonoids	Flavonoid	520-34-3	A	C10038	--	in all groups
Chrysoeriol*	pmp001127	300.063	C16H12O6	301.07	286.08	[M+H]+	Flavonoids	Flavonoid	491-71-4	A	C04293	ko00944	in all groups
1-O-Salicyl-D-glucose	Zmhn001926	300.084	C13H16O8	299.08	137.02	[M-H]-	Phenolic acids	Phenolic acids	60517-74-0	A	--	--	in all groups
Salicylic acid-2-O-glucoside	pmb3142	300.085	C13H16O8	299.1	137.1	[M-H]-	Phenolic acids	Phenolic acids	10366-91-3	B	--	--	in all groups
Salidroside	mws2367	300.121	C14H20O7	299.11	119	[M-H]-	Phenolic acids	Phenolic acids	10338-51-9	B	C06046	ko00350,ko01100	in all groups
4-Oxoretinol	pme2816	300.209	C20H28O2	301.2	209.2	[M+H]+	Others	Vitamin	62702-55-0	B	C16683	--	in all groups
2R-Hydroxyoctadecanoic Acid	Zmyn005384	300.266	C18H36O3	299.26	253.26	[M-H]-	Lipids	Free fatty acids	26633-48-7	A	C03042	--	in all groups
N-Acetyl-D-glucosamine-1-phosphate	pmb3079	301.056	C8H16NO9P	300.05	96.9	[M-H]-	Others	Saccharides and Alcohols	6866-69-9	B	C04256	--	in all groups
Quercetin	pme2954	302.043	C15H10O7	303.05	137.02	[M+H]+	Flavonoids	Flavonols	117-39-5	A	C00389	ko00941,ko00944,ko01100,ko01110	soaked alfalfa seeds
2',7-Dihydroxy-3',4'-dimethoxyisoflavan	Hmdp001950	302.115	C17H18O5	303.12	285.12	[M+H]+	Flavonoids	Isoflavones	52250-35-8	B	--	--	in all groups
Pimaric acid	Lmbn014696	302.225	C20H30O2	301.22	301.22	[M-H]-	Terpenoids	Ditepenoids	127-27-5	B	C09159	--	in all groups
Nicotianamine	mws1375	303.143	C12H21N3O6	304.15	185.09	[M+H]+	Amino acids and derivatives	Amino acids and derivatives	34441-14-0	A	C05324	--	in all groups
Dihydroquercetin(Taxifolin)	mws0044	304.058	C15H12O7	303.05	125.02	[M-H]-	Flavonoids	Dihydroflavonol	480-18-2	A	C01617	ko00941,ko01100,ko01110	soaked alfalfa seeds
Glutathione reduced form	pme1086	307.084	C10H17N3O6S	306.08	143	[M-H]-	Amino acids and derivatives	Amino acids and derivatives	70-18-8	A	C00051	ko00270,ko00480,ko01100,ko02010	in all groups
Eicosadienoic acid	pmn001610	308.272	C20H36O2	307.26	307.3	[M-H]-	Lipids	Free fatty acids	5598-38-9	A	C16525	ko01040	in all groups
9-Hydroperoxy-10E,12,15Z-octadecatrienoic acid	pmb2791	310.1	C18H30O4	309.21	209.1	[M-H]-	Lipids	Free fatty acids	111004-08-1	B	C16321	ko00592,ko01110	in all groups
13S-Hydroperoxy-6Z,9Z,11E-octadecatrienoic acid	pmb2789	310.214	C18H30O4	309	209	[M-H]-	Lipids	Free fatty acids	121107-97-9	B	--	--	in all groups
13-Hydroxy-9Z,11E-octadecadienoic acid	Hmqp006221	310.25	C19H34O3	311.26	279.32	[M+H]+	Lipids	Free fatty acids	18104-45-5	B	--	--	both green and yellow alfalfa sprouts
1-O-Caffeoyl xylose	Lmsn002887	312.085	C14H16O8	311.08	163.04	[M-H]-	Phenolic acids	Phenolic acids	-	B	--	--	in all groups
L-Phenylalanyl-L-phenylalanine	mws0636	312.147	C18H20N2O3	313.15	166	[M+H]+	Amino acids and derivatives	Amino acids and derivatives	2577-40-4	B	--	--	in all groups
9S-Hydroperoxy-10E,12Z-octadecadienoic acid	Zmjn004133	312.23	C18H32O4	311.22	293.21	[M-H]-	Lipids	Free fatty acids	5502-91-0	B	C14827	ko00591,ko01100	in all groups
13S-Hydroperoxy-9Z,11E-octadecadienoic acid	pmb2804	312.23	C18H32O4	311.1	171.3	[M-H]-	Lipids	Free fatty acids	33964-75-9	B	C04717	ko00591,ko01100	in all groups
7S,8S-DiHODE; (9Z,12Z)-(7S,8S)-Dihydroxyoctadeca-9,12-dienoic acid	Lmbn005287	312.23	C18H32O4	311.22	249.22	[M-H]-	Lipids	Free fatty acids	143288-65-7	B	C07354	ko00591	in all groups
5S,8R-DiHODE; (5S,8R,9Z,12Z)-5,8-Dihydroxyoctadeca-9,12-dienoate	Lmbn004685	312.23	C18H32O4	311.22	223.17	[M-H]-	Lipids	Free fatty acids	-	B	C20186	ko00591	in all groups
9-Hydroxy-12-oxo-15(Z)-octadecenoic acid	pmn001689	312.23	C18H32O4	311.22	223.17	[M-H]-	Lipids	Free fatty acids	-	A	C21924	ko00592,ko01110	in all groups
Arachidic acid	pmf0397	312.303	C20H40O2	311.3	183.1	[M-H]-	Lipids	Free fatty acids	506-30-9	B	C06425	ko01040	in all groups
Methyl salicylate-2-O-glucoside	Lmmn002179	314.1	C14H18O8	313.09	107.05	[M-H]-	Phenolic acids	Phenolic acids	10019-60-0	B	--	--	in all groups
6-O-Acetylarbutin	Cmzp002057	314.1	C14H18O8	315.12	255.1	[M+H]+	Phenolic acids	Phenolic acids	10338-88-2	B	--	--	in all groups
12,13-DHOME; (9Z)-12,13-Dihydroxyoctadec-9-enoic acid	Lmbn005487	314.246	C18H34O4	313.24	251.24	[M-H]-	Lipids	Free fatty acids	263399-35-5	A	C14829	ko00591	in all groups
3-O-Methylellagic acid	Lmqn004838	316.022	C15H8O8	315.01	299.99	[M-H]-	Tannins	Tannin	-	B	--	--	in all groups
Isorhamnetin	mws0066	316.058	C16H12O7	315.05	151	[M-H]-	Flavonoids	Flavonols	480-19-3	A	C10084	--	in all groups
Protocatechuic acid-4-O-glucoside*	pmn001367	316.079	C13H16O9	315.07	153.02	[M-H]-	Phenolic acids	Phenolic acids	-	A	--	--	in all groups
1-O-Gentisoyl-D-glucoside*	pmb2871	316.079	C13H16O9	315.07	153	[M-H]-	Phenolic acids	Phenolic acids	23445-11-6	A	--	--	in all groups
Vanilloloside	Zmtn001661	316.116	C14H20O8	315.11	153.02	[M-H]-	Others	Others	74950-96-2	A	--	--	in all groups
4-Hydroxysphinganine	pmb2221	317.293	C18H39NO3	318.3	60.1	[M+H]+	Lipids	Sphingolipids	554-62-1	A	C12144	ko00600,ko01100	in all groups
Hispanolone	pmp000970	318.219	C20H30O3	319.23	301.2	[M+H]+	Terpenoids	Ditepenoids	18676-07-8	A	--	--	in all groups
12-Hydroxyabietic Acid	Hmqp005412	318.22	C20H30O3	319.22	319.22	[M+H]+	Terpenoids	Ditepenoids	3484-61-5	A	--	--	in all groups
S-(Methyl)glutathione	mws0582	321.099	C11H19N3O6S	322.11	130	[M+H]+	Amino acids and derivatives	Amino acids and derivatives	2922-56-7	B	C11347	--	in all groups
Uridine 5'-monophosphate	pme3188	324.036	C9H13N2O9P	323.03	211	[M-H]-	Nucleotides and derivatives	Nucleotides and derivatives	58-97-9	B	C00105	ko00240,ko01100	in all groups
N-Oleoylethanolamine	mws0983	325.298	C20H39NO2	326.31	62.06	[M+H]+	Alkaloids	Alkaloids	111-58-0	A	C20792	--	in all groups
p-Coumaric acid-4-O-glucoside	Zmhn002301	326.1	C15H18O8	325.09	163.04	[M-H]-	Phenolic acids	Phenolic acids	117405-48-8	B	C06739	--	in all groups
9,12,13-Trihydroxy-10,15-octadecadienoic acid	pmn001691	328.225	C18H32O5	327.22	291.2	[M-H]-	Lipids	Free fatty acids	-	A	--	--	in all groups
Cyclic 3',5'-Adenylic acid	mws0884	329.053	C10H12N5O6P	328.05	134.2	[M-H]-	Nucleotides and derivatives	Nucleotides and derivatives	60-92-4	B	C00575	ko00230,ko01100	in all groups
Pyrroloquinoline quinone	pme2768	330.012	C14H6N2O8	329	240.9	[M-H]-	Alkaloids	Alkaloids	72909-34-3	B	C00113	--	in all groups
Tricin (5,7,4'-Trihydroxy-3',5'-dimethoxyflavone)	Lmzp004885	330.074	C17H14O7	331.08	315.05	[M+H]+	Flavonoids	Flavonoid	520-32-1	A	C10193	--	in all groups
Vanillic acid-4-O-glucoside	Zmhn001883	330.095	C14H18O9	329.09	209.04	[M-H]-	Phenolic acids	Phenolic acids	32142-31-7	B	--	--	in all groups
1-O-Vanilloyl-D-Glucose	Lmtn002565	330.095	C14H18O9	329.11	167.03	[M-H]-	Phenolic acids	Phenolic acids	-	B	C20470	--	in all groups
3,4,5-Trimethoxyphenyl-1-O-Glucoside	pmn001517	330.131	C15H22O8	329.12	167	[M-H]-	Phenolic acids	Phenolic acids	-	B	--	--	in all groups
9,10,11-Trihydroxy-12-octadecenoic acid	Hmqn003054	330.24	C18H34O5	329.23	311.23	[M-H]-	Lipids	Free fatty acids	61911-67-9	A	--	--	in all groups
9,10,13-Trihydroxy-11-Octadecenoic Acid	pmn001694	330.241	C18H34O5	329.23	229.15	[M-H]-	Lipids	Free fatty acids	29907-57-1	A	C14835	ko00591	in all groups
9,12,13-TriHOME; 9(S),12(S),13(S)-Trihydroxy-10(E)-octadecenoic acid	Lmbn003970	330.241	C18H34O5	329.23	211.14	[M-H]-	Lipids	Free fatty acids	97134-11-7	B	C14833	ko00591	in all groups
9,10-Dihydroxy-12,13-epoxyoctadecanoic acid	Lmbn004240	330.241	C18H34O5	329.23	199.13	[M-H]-	Lipids	Free fatty acids	-	B	C14837	ko00591	in all groups
Monopalmitin	pmp001284	330.277	C19H38O4	331.28	313.27	[M+H]+	Lipids	Glycerol ester	542-44-9	A	--	--	in all groups
2'-Deoxyadenosine-5'-monophosphate	pme3184	331.068	C10H14N5O6P	332.08	136	[M+H]+	Nucleotides and derivatives	Nucleotides and derivatives	653-63-4	A	C00360	ko00230,ko01100	in all groups
Pyridoxine-5'-O-glucoside	pmb0789	331.127	C14H21NO8	332.13	152.07	[M+H]+	Others	Vitamin	-	B	C03996	--	in all groups
2'-Deoxyinosine-5'-monophosphate	pmc0066	332.052	C10H13N4O7P	333.05	137.05	[M+H]+	Nucleotides and derivatives	Nucleotides and derivatives	3393-18-8	B	C06196	ko00230	in all groups
Gallic acid-4-O-glucoside	pmb2928	332.074	C13H16O10	331	313.1	[M-H]-	Phenolic acids	Phenolic acids	84274-52-2	B	--	--	in all groups
6-O-Galloyl-D-glucose	Lmfn000604	332.074	C13H16O10	331.07	169.01	[M-H]-	Tannins	Tannin	13186-19-1	B	--	--	in all groups
1-O-Galloyl-D-glucose	pmn001518	332.074	C13H16O10	331.07	169.01	[M-H]-	Phenolic acids	Phenolic acids	58511-73-2	A	C01158	--	in all groups
β-Nicotinamide mononucleotide	mws0675	334.057	C11H15N2O8P	335.06	123	[M+H]+	Nucleotides and derivatives	Nucleotides and derivatives	1094-61-7	A	C00455	ko00760,ko01100	in all groups
Riboprine	pmf0289	335.159	C15H21N5O4	336.17	148	[M+H]+	Nucleotides and derivatives	Nucleotides and derivatives	7724-76-7	B	C16427	ko00908,ko01110	in all groups
8,15-Dihydroxy-5,9,11,13-eicosatetraenoic acid	pmb2636	336.23	C20H32O4	335.1	253.1	[M-H]-	Lipids	Free fatty acids	77667-08-4	B	--	--	both green and yellow alfalfa sprouts
O-Feruloyl 4-hydroxycoumarin	pmb0382	338.079	C19H14O6	339.09	177.2	[M+H]+	Lignans and Coumarins	Coumarins	-	B	--	--	in all groups
4-O-p-Coumaroylquinic acid	pma6460	338.1	C16H18O8	337.09	163.04	[M-H]-	Phenolic acids	Phenolic acids	32451-86-8	B	C10441	--	in all groups
5-O-p-Coumaroylquinic acid*	pmb3074	338.1	C16H18O8	337.09	191.05	[M-H]-	Phenolic acids	Phenolic acids	1899-30-5	B	C12208	ko00940,ko00941,ko00945,ko01110	in all groups
1-O-p-Coumaroylquinic acid	pmb3068	338.1	C16H18O8	337.09	173.1	[M-H]-	Phenolic acids	Phenolic acids	-	B	--	--	in all groups
3-O-p-Coumaroylquinic acid*	pmn001421	338.1	C16H18O8	337.09	191.05	[M-H]-	Phenolic acids	Phenolic acids	87099-71-6	B	--	--	in all groups
D-Fructose-1,6-biphosphate	pme3311	339.996	C6H14O12P2	339	97	[M-H]-	Others	Saccharides and Alcohols	488-69-7	B	C00354	ko00400,ko00710,ko01100,ko01110,ko01200	in all groups
D-Glucose 1,6-bisphosphate	Zmyn000083	339.996	C6H14O12P2	338.99	78.96	[M-H]-	Others	Saccharides and Alcohols	10139-18-1	B	C01231	ko00500,ko01100	in all groups
Sinapoyl malate	pma0149	340.079	C15H16O9	341.08	207.07	[M+H]+	Phenolic acids	Phenolic acids	92344-58-6	B	C02887	ko00940	in all groups
Esculin (6,7-DihydroxyCoumarin-6-glucoside)	mws1015	340.079	C15H16O9	339.07	177	[M-H]-	Lignans and Coumarins	Coumarins	531-75-9	B	C09264	--	in all groups
Docosanoic acid (Behenic acid)	pmf0400	340.334	C22H44O2	339.33	183.2	[M-H]-	Lipids	Free fatty acids	112-85-6	B	C08281	ko00073,ko01040	in all groups
Isomaltulose*	mws5038	342.116	C12H22O11	341.11	89.02	[M-H]-	Others	Saccharides and Alcohols	13718-94-0	A	C01742	--	in all groups
D-Maltose*	Lmsn000381	342.116	C12H22O11	341.11	89.02	[M-H]-	Others	Saccharides and Alcohols	133-99-3	A	C01971	--	in all groups
D-Sucrose*	pme0519	342.116	C12H22O11	341.11	119.03	[M-H]-	Others	Saccharides and Alcohols	57-50-1	A	C00089	ko00052,ko00500,ko01100,ko01110,ko02010	in all groups
D-Trehalose*	mws0264	342.116	C12H22O11	341.11	119	[M-H]-	Others	Saccharides and Alcohols	99-20-7	A	C01083	ko00500,ko01100,ko01110,ko02010	in all groups
Galactinol	mws1080	342.116	C12H22O11	341.11	179	[M-H]-	Others	Saccharides and Alcohols	3687-64-7	A	C01235	ko00052,ko01100	in all groups
Coniferin	mws0906	342.131	C16H22O8	341.12	179	[M-H]-	Phenolic acids	Phenolic acids	531-29-3	B	C00761	ko00940	in all groups
Syringaldehyde-4-O-glucoside	Zmln000899	344.111	C15H20O9	343.11	181.05	[M-H]-	Phenolic acids	Phenolic acids	-	B	--	--	in all groups
Guanosine 3',5'-cyclic monophosphate	mws0609	345.047	C10H12N5O7P	344.04	150	[M-H]-	Nucleotides and derivatives	Nucleotides and derivatives	7665-99-8	B	C00942	ko00230,ko01100	in all groups
1-O-(3,4-Dihydroxy-5-methoxy-benzoyl)-glucoside	Lmtn000940	346.09	C14H18O10	345.08	139.04	[M-H]-	Phenolic acids	Phenolic acids	-	B	--	--	in all groups
Adenosine 5'-monophosphate	pmb0981	347.063	C10H14N5O7P	348.07	136	[M+H]+	Nucleotides and derivatives	Nucleotides and derivatives	61-19-8	B	C00020	ko00230,ko00908,ko01100,ko01110	in all groups
Inosine 5'-monophosphate	pmb0532	348.047	C10H13N4O8P	349.05	137.3	[M+H]+	Nucleotides and derivatives	Nucleotides and derivatives	131-99-7	B	C00130	ko00230,ko01100,ko01110	in all groups
1-Stearidonoyl-Glycerol	pmb1562	350.246	C21H34O4	351.25	146.9	[M+H]+	Lipids	Glycerol ester	-	B	--	--	in all groups
1-Methoxyphaseollin	mws4108	352.131	C21H20O5	353.14	189.1	[M+H]+	Lignans and Coumarins	Coumarins	157226-48-7	B	--	--	both green and yellow alfalfa sprouts
1-α-Linolenoyl-glycerol	Lmhp011562	352.261	C21H36O4	353.27	261.22	[M+H]+	Lipids	Glycerol ester	-	A	--	--	in all groups
2-α-Linolenoyl-glycerol	Lmhp011388	352.261	C21H36O4	353.27	261.22	[M+H]+	Lipids	Glycerol ester	55268-58-1	A	--	--	in all groups
Scopoletin-7-O-glucoside (Scopolin)	mws1077	354.095	C16H18O9	355.1	193.05	[M+H]+	Lignans and Coumarins	Coumarins	531-44-2	B	C01527	ko00940,ko01110	both green and yellow alfalfa sprouts
Neochlorogenic acid (5-O-Caffeoylquinic acid)*	pme1816	354.095	C16H18O9	353.09	191	[M-H]-	Phenolic acids	Phenolic acids	906-33-2	A	C17147	--	in all groups
Chlorogenic acid (3-O-Caffeoylquinic acid)*	mws0178	354.095	C16H18O9	353.09	191.01	[M-H]-	Phenolic acids	Phenolic acids	327-97-9	B	C00852	ko00940,ko00941,ko00945,ko01110	in all groups
Cryptochlorogenic acid (4-O-Caffeoylquinic acid)	mws2108	354.095	C16H18O9	353.09	191.05	[M-H]-	Phenolic acids	Phenolic acids	905-99-7	B	--	--	in all groups
1-Linoleoylglycerol	Lmhp112042	354.277	C21H38O4	355.28	263.24	[M+H]+	Lipids	Glycerol ester	2277-28-3	A	--	--	in all groups
2-Linoleoylglycerol	Lmhp012042	354.277	C21H38O4	355.28	263.24	[M+H]+	Lipids	Glycerol ester	3443-82-1	A	--	--	in all groups
1-O-Feruloyl-D-Glucose	Zmhn002422	356.11	C16H20O9	355.1	193.05	[M-H]-	Phenolic acids	Phenolic acids	-	B	C17759	--	in all groups
6-O-Feruloyl-D-glucose	Zmhn002334	356.111	C16H20O9	355.1	193.05	[M-H]-	Phenolic acids	Phenolic acids	137887-25-3	B	--	--	in all groups
Ferulic acid-4-O-glucoside	Hmmn002544	356.111	C16H20O9	355.1	193.05	[M-H]-	Phenolic acids	Phenolic acids	117405-51-3	B	--	--	in all groups
1-Oleoyl-Sn-Glycerol	pmb0296	356.293	C21H40O4	357.3	265.4	[M+H]+	Lipids	Glycerol ester	129784-87-8	B	--	--	in all groups
Sweroside	mws1526	358.126	C16H22O9	359.13	197	[M+H]+	Terpenoids	Sesquiterpenoids	14215-86-2	B	C17071	--	in all groups
Rosmarinic acid	pme0085	360.084	C18H16O8	359.08	196.7	[M-H]-	Phenolic acids	Phenolic acids	537-15-5	B	C01850	ko00350,ko01100	in all groups
Turanose	mws5040	364.078	C12H21O11Na	365.11	203.05	[M+H]+	Others	Saccharides and Alcohols	547-25-1	A	C19636	--	in all groups
3-O-Feruloylquinic acid	pmb0752	368.111	C17H20O9	369.12	177.1	[M+H]+	Phenolic acids	Phenolic acids	1899-29-2	B	C02572	--	soaked alfalfa seeds
Tetracosanoic Acid (Lignoceric acid)	Lmsn004901	368.365	C24H48O2	367.36	367.36	[M-H]-	Lipids	Free fatty acids	557-59-5	B	C08320	ko01040	in all groups
Syringin	mws0011	372.142	C17H24O9	371.13	209	[M-H]-	Phenolic acids	Phenolic acids	118-34-3	B	C01533	ko00940	in all groups
Swertiamarin	pmp000695	374.121	C16H22O10	375.13	177.05	[M+H]+	Terpenoids	Sesquiterpenoids	17388-39-5	B	C09800	--	in all groups
Riboflavin (Vitamin B2)	mws0232	376.138	C17H20N4O6	377.15	243.09	[M+H]+	Others	Vitamin	83-88-5	A	C00255	ko00740,ko01100,ko01110,ko02010	in all groups
Succinyladenosine	pme3337	383.108	C14H17N5O8	384.12	252	[M+H]+	Nucleotides and derivatives	Nucleotides and derivatives	4542-23-8	A	--	--	in all groups
S-(5'-Adenosy)-L-homocysteine	pme1286	384.122	C14H20N6O5S	385.13	250	[M+H]+	Amino acids and derivatives	Amino acids and derivatives	979-92-0	A	C00021	ko00270,ko01100,ko01230	in all groups
4-O-Glucosyl-sinapate	Zmhn002227	386.121	C17H22O10	385.11	223.06	[M-H]-	Phenolic acids	Phenolic acids	-	B	C02919	--	in all groups
1-O-Sinapoyl-D-glucose	HJN003	386.122	C17H22O10	385.11	223.06	[M-H]-	Phenolic acids	Phenolic acids	-	A	C01175	ko00940	in all groups
Roseoside	pmn001423	386.194	C19H30O8	385.19	223.13	[M-H]-	Others	Others	54835-70-0	B	--	--	in all groups
Majoroside	Hmcn001415	388.137	C17H24O10	387.13	225.07	[M-H]-	Others	Others	134140-02-6	B	--	--	in all groups
Geniposide	mws1565	388.137	C17H24O10	389.14	209.08	[M+H]+	Terpenoids	Monoterpenoids	24512-63-8	B	C09781	--	in all groups
S-Adenosyl-L-methionine	pme2735	398.137	C15H22N6O5S	399.2	250	[M+H]+	Amino acids and derivatives	Amino acids and derivatives	29908-03-0	B	C00019	ko00261,ko00270,ko00330,ko00908,ko01100,ko01110,ko01230,ko04122	in all groups
Benzyl-(2''-O-xylosyl)glucoside	Cmjn004337	402.153	C18H26O10	401.14	269.1	[M-H]-	Phenolic acids	Phenolic acids	-	B	--	--	in all groups
Delta-Tocopherol	pmf0248	402.35	C27H46O2	403.36	373.1	[M+H]+	Others	Vitamin	119-13-1	B	C14151	ko00130,ko01100,ko01110	in all groups
Uridine 5'-diphosphate	pme3007	404.002	C9H14N2O12P2	402.99	159	[M-H]-	Nucleotides and derivatives	Nucleotides and derivatives	58-98-0	A	C00015	ko00240,ko00908,ko01100	in all groups
Piceatannol-3'-O-glucoside	Zmhn001746	406.127	C20H22O9	405.12	243.07	[M-H]-	Others	Stilbene	94356-26-0	B	--	--	in all groups
Daidzein-7-O-glucoside(Daidzin)	pme1587	416.111	C21H20O9	417.12	255	[M+H]+	Flavonoids	Isoflavones	552-66-9	B	C10216	ko00943	in all groups
Daidzein-4'-O-glucoside	pmp000417	416.111	C21H20O9	417.12	255.06	[M+H]+	Flavonoids	Isoflavones	-	B	--	--	in all groups
Kaempferol-3-O-arabinoside (Juglanin)	pmn001637	418.09	C20H18O10	417.08	285	[M-H]-	Flavonoids	Flavonols	5041-67-8	A	--	--	soaked alfalfa seeds
Trehalose 6-phosphate	mws2523	422.083	C12H23O14P	421.08	241.1	[M-H]-	Others	Saccharides and Alcohols	4484-88-2	B	C00689	ko00500,ko01100,ko01110	in all groups
LysoPE 14:0	pmb0864	425.254	C19H40NO7P	426.26	285.24	[M+H]+	Lipids	LPE	-	B	--	--	in all groups
LysoPE 14:0(2n isomer)	Lmhp008337	425.254	C19H40NO7P	426.26	285.24	[M+H]+	Lipids	LPE	-	B	--	--	in all groups
Taraxerol	pmp000436	426.386	C30H50O	427.39	409.38	[M+H]+	Terpenoids	Triterpene	127-22-0	B	C08637	ko00909,ko01110	in all groups
Adenosine 5'-diphosphate	pme2117	427.029	C10H15N5O10P2	426	159	[M-H]-	Nucleotides and derivatives	Nucleotides and derivatives	58-64-0	B	C00008	ko00190,ko00195,ko00230,ko00908,ko01100,ko01110	in all groups
Formononetin-7-O-glycoside (Ononin)	pme3504	430.126	C22H22O9	431.13	269.08	[M+H]+	Flavonoids	Isoflavones	486-62-4	A	C10509	ko00943	in all groups
Sophoricoside	HJN089	432.105	C21H20O10	431.1	268.04	[M-H]-	Flavonoids	Isoflavones	152-95-4	B	--	--	in all groups
Genistein-7-O-Glucoside (Genistin)	mws0895	432.106	C21H20O10	431.1	269	[M-H]-	Flavonoids	Isoflavones	529-59-9	A	C09126	ko00943	both green and yellow alfalfa sprouts
Kaempferol-3-O-rhamnoside (Afzelin)(Kaempferin)	mws0919	432.106	C21H20O10	431.1	285	[M-H]-	Flavonoids	Flavonols	482-39-3	B	C16911	ko00944	in all groups
Apigenin-7-O-glucoside(Cosmosiin)	pmb3006	432.106	C21H20O10	431.1	269.1	[M-H]-	Flavonoids	Flavonoid	578-74-5	A	C04608	ko00944	in all groups
Genistein-8-C-glucoside	pmp000413	432.106	C21H20O10	433.11	283.06	[M+H]+	Flavonoids	Isoflavones	66026-80-0	B	C10420	--	in all groups
Apigenin-6-C-glucoside (Isovitexin)	mws1434	432.106	C21H20O10	431.1	311	[M-H]-	Flavonoids	Flavonoid carbonoside	29702-25-8	B	C01714	ko00944	in all groups
Licoagroside B	HJN088	432.126	C18H24O12	431.12	125.03	[M-H]-	Others	Others	-	B	--	--	in all groups
Benzyl-(2''-O-glucosyl)glucoside	Lmtn002324	432.163	C19H28O11	431.15	269.1	[M-H]-	Phenolic acids	Phenolic acids	-	B	C17564	--	in all groups
Avicularin(Quercetin-3-O-α-L-arabinofuranoside)	mws2186	434.085	C20H18O11	435.09	303	[M+H]+	Flavonoids	Flavonols	572-30-5	A	--	--	in all groups
Quercetin-3-O-arabinoside (Guaijaverin)	mws4183	434.085	C20H18O11	433.08	300.03	[M-H]-	Flavonoids	Flavonols	22255-13-6	A	--	--	in all groups
Butin-7-O-glucoside	HJN090	434.121	C21H22O10	433.11	271.06	[M-H]-	Flavonoids	Flavonoid	-	B	--	--	in all groups
6-O-Caffeoylarbutin	Cmzn005251	434.121	C21H22O10	433.11	271.06	[M-H]-	Phenolic acids	Phenolic acids	136172-60-6	A	--	--	in all groups
Naringenin-7-O-glucoside (Prunin)	mws1179	434.121	C21H22O10	433.11	271	[M-H]-	Flavonoids	Dihydroflavone	529-55-5	B	C09099	ko00941	in all groups
Isohemiphloin	pme1611	434.121	C21H22O10	433.11	313	[M-H]-	Flavonoids	Flavonoid carbonoside	3682-02-8	B	--	--	in all groups
Phloretin-2'-O-glucoside (Phlorizin)	mws2118	436.137	C21H24O10	435.13	166.7	[M-H]-	Flavonoids	Chalcones	60-81-1	B	C01604	ko00941,ko01110	in all groups
LysoPE 15:1	Lmhp008440	437.254	C20H40NO7P	438.26	297.24	[M+H]+	Lipids	LPE	-	B	--	--	in all groups
LysoPE 15:0(2n isomer)	Lmhp008885	439.27	C20H42NO7P	440.28	299.26	[M+H]+	Lipids	LPE	-	B	--	--	in all groups
LysoPE 15:0	Lmhp009187	439.27	C20H42NO7P	440.28	299.26	[M+H]+	Lipids	LPE	-	B	--	--	in all groups
LysoPC 12:0	pmb0862	439.27	C20H42NO7P	440.28	184.07	[M+H]+	Lipids	LPC	20559-18-6	B	--	--	in all groups
Catechin gallate*	mws0355	442.09	C22H18O10	441.08	169.02	[M-H]-	Flavonoids	Flavanols	130405-40-2	A	--	--	in all groups
Epicatechin 3-gallate*	mws1397	442.09	C22H18O10	441.08	169	[M-H]-	Flavonoids	Flavanols	1257-08-5	A	--	--	in all groups
Menatetrenone (Vitamin K2)	pme1014	444.303	C31H40O2	445.3	341.3	[M+H]+	Others	Vitamin	11032-49-8	B	--	--	in all groups
Apigenin-7-O-glucuronide	pmn001697	446.085	C21H18O11	445.08	269.05	[M-H]-	Flavonoids	Flavonoid	29741-09-1	A	--	--	in all groups
3'-Methoxydaidzin	pmp000415	446.121	C22H22O10	447.13	285.07	[M+H]+	Flavonoids	Isoflavones	200127-80-6	B	--	--	both green and yellow alfalfa sprouts
Calycosin-7-O-glucoside	pmp000550	446.121	C22H22O10	447.13	285.07	[M+H]+	Flavonoids	Isoflavones	20633-67-4	B	--	--	in all groups
Biochanin A-7-O-glucoside (Sissotrin)	pme3400	446.121	C22H22O10	447.13	285	[M+H]+	Flavonoids	Isoflavones	5928-26-7	B	C05376	ko00943	both green and yellow alfalfa sprouts
Glycitin	mws0894	446.121	C22H22O10	447.13	285.08	[M+H]+	Flavonoids	Isoflavones	40246-10-4	B	C16195	ko00943	in all groups
Trifolirhizin (Maackiain-3-O-glucoside)	mws1172	446.121	C22H22O10	445.11	283	[M-H]-	Flavonoids	Isoflavones	6807-83-6	B	C10538	ko00943	both green and yellow alfalfa sprouts
Isorhamnetin-3-O-arabinoside	Hmcp002316	448.1	C21H20O11	449.11	317.06	[M+H]+	Flavonoids	Flavonols	-	B	--	--	in all groups
Kaempferol-3-O-galactoside (Trifolin)	mws0913	448.101	C21H20O11	447.09	285	[M-H]-	Flavonoids	Flavonols	23627-87-4	A	C12626	ko00944	in all groups
Luteolin-3'-O-glucoside	Lmlp003531	448.101	C21H20O11	449.11	287.06	[M+H]+	Flavonoids	Flavonoid	5154-41-6	B	--	--	in all groups
Kaempferol-7-O-glucoside*	mws0089	448.101	C21H20O11	447.09	285.04	[M-H]-	Flavonoids	Flavonols	16290-07-6	A	--	--	in all groups
Luteolin-8-C-glucoside (Orientin)	mws1299	448.101	C21H20O11	449.11	299.2	[M+H]+	Flavonoids	Flavonoid carbonoside	28608-75-5	B	C10114	--	soaked alfalfa seeds
Luteolin-7-O-glucoside (Cynaroside)	pme2459	448.101	C21H20O11	449.11	287.2	[M+H]+	Flavonoids	Flavonoid	5373-11-5	A	C03951	ko00944	soaked alfalfa seeds
Kaempferol-3-O-glucoside (Astragalin)*	mws2209	448.101	C21H20O11	449.11	287.06	[M+H]+	Flavonoids	Flavonols	480-10-4	A	C12249	ko00944,ko01110	in all groups
Quercetin-3-O-rhamnoside(Quercitrin)	mws0045	448.101	C21H20O11	449.11	303.05	[M+H]+	Flavonoids	Flavonols	522-12-3	B	C01750	ko00944	soaked alfalfa seeds
Myricetin-3-O-arabinoside	pmn001640	450.08	C20H18O12	449.07	316	[M-H]-	Flavonoids	Flavonols	132679-85-7	B	--	--	soaked alfalfa seeds
LysoPE 16:1(2n isomer)	Lmhp008763	451.27	C21H42NO7P	452.28	311.26	[M+H]+	Lipids	LPE	-	A	--	--	in all groups
LysoPE 16:1	Lmhp009034	451.27	C21H42NO7P	452.28	311.26	[M+H]+	Lipids	LPE	-	A	--	--	in all groups
LysoPE 16:0(2n isomer)	pmd0160	453.286	C21H44NO7P	454.29	313.27	[M+H]+	Lipids	LPE	-	A	--	--	in all groups
LysoPE 16:0	pmb0876	453.286	C21H44NO7P	454.29	313.27	[M+H]+	Lipids	LPE	53862-35-4	A	--	--	in all groups
Urs-12(13)-en-3-one-28-oic acid	Lmqn012798	454.345	C30H46O3	453.34	453.34	[M-H]-	Terpenoids	Triterpene	-	B	--	--	in all groups
Ursonic acid	Lmzn006795	454.345	C30H46O3	453.34	453.34	[M-H]-	Terpenoids	Triterpene	6246-46-4	B	--	--	in all groups
3β-Hydroxytaraxastan-28,20β-olide	Lmsp013456	454.345	C30H46O3	455.35	203.18	[M+H]+	Terpenoids	Triterpene	-	B	--	--	in all groups
Ursolic acid	mws4053	456.36	C30H48O3	455.35	455.35	[M-H]-	Terpenoids	Triterpene	77-52-1	B	C08988	--	in all groups
Soyasapogenol E	Lmdn006811	456.36	C30H48O3	455.35	455.35	[M-H]-	Terpenoids	Triterpene	6750-59-0	B	C17420	--	in all groups
24,30-Dihydroxy-12(13)-enolupinol	pmn001700	456.36	C30H48O3	455.35	455.35	[M-H]-	Terpenoids	Triterpene	-	A	--	--	in all groups
Epigallocatechin 3-gallate*	mws0034	458.085	C22H18O11	457.08	169.01	[M-H]-	Flavonoids	Flavanols	989-51-5	B	C09731	--	in all groups
Gallocatechin 3-gallate*	mws2220	458.085	C22H18O11	457.08	169.02	[M-H]-	Flavonoids	Flavanols	5127-64-0	B	--	--	in all groups
Soyasapogenol B	mws1086	458.376	C30H50O3	457.37	375.1	[M-H]-	Terpenoids	Triterpene Saponin	595-15-3	A	C08980	--	in all groups
6,4'-Dimethoxyisoflavone-7-O-glucoside (Wistin)	Lmdp003994	460.137	C23H24O10	461.14	299.09	[M+H]+	Flavonoids	Isoflavones	19046-26-5	B	--	--	both green and yellow alfalfa sprouts
Kaempferol-3-O-glucuronide	Lmzn001894	462.08	C21H18O12	461.07	285.04	[M-H]-	Flavonoids	Flavonols	22688-78-4	A	--	--	in all groups
Luteolin-7-O-glucuronide	mws4167	462.08	C21H18O12	463.09	287.06	[M+H]+	Flavonoids	Flavonoid	29741-10-4	A	C03515	ko00944	soaked alfalfa seeds
Azalein (Azaleatin-3-O-rhamnoside)	Lmdp003171	462.116	C22H22O11	463.12	317.07	[M+H]+	Flavonoids	Flavonols	29028-02-2	B	--	--	in all groups
Chrysoeriol-7-O-glucoside*	pmb3012	462.116	C22H22O11	461.11	299.2	[M-H]-	Flavonoids	Flavonoid	19993-32-9	A	--	--	in all groups
Hispidulin-7-O-Glucoside*	Hmgp002189	462.118	C22H22O11	463.13	301.07	[M+H]+	Flavonoids	Flavonoid	17680-84-1	A	C17762	--	in all groups
Quercetin-3-O-glucoside (Isoquercitrin)*	mws0091	464.095	C21H20O12	463.09	300.03	[M-H]-	Flavonoids	Flavonols	482-35-9	A	C05623	ko00944,ko01100,ko01110	both soaked seeds and yellow alfalfa sprouts
Quercetin-7-O-glucoside*	mws1329	464.095	C21H20O12	463.09	300.7	[M-H]-	Flavonoids	Flavonols	491-50-9	A	C12639	--	in all groups
Quercetin-3-O-galactoside (Hyperin)	mws0061	464.095	C21H20O12	463.09	300	[M-H]-	Flavonoids	Flavonols	482-36-0	A	C10073	--	in all groups
Isohyperoside	Lmdp003286	464.095	C21H20O12	465.1	303.06	[M+H]+	Flavonoids	Flavonols	35589-21-0	B	--	--	in all groups
Quercetin-4'-O-glucoside (Spiraeoside)	mws0856	464.095	C21H20O12	463.09	301	[M-H]-	Flavonoids	Flavonols	20229-56-5	A	--	--	in all groups
LysoPE 17:1	Lmhp009769	465.286	C22H44NO7P	466.29	325.27	[M+H]+	Lipids	LPE	-	B	--	--	in all groups
LysoPE 17:0	Lmhp010162	467.301	C22H46NO7P	468.31	327.29	[M+H]+	Lipids	LPE	-	A	--	--	in all groups
LysoPC 14:0	pmd0130	467.301	C22H46NO7P	468.31	184.07	[M+H]+	Lipids	LPC	20559-16-4	A	--	--	in all groups
Hederagenin	Hmbn005207	472.355	C30H48O4	471.35	471.35	[M-H]-	Terpenoids	Triterpene Saponin	465-99-6	B	--	--	in all groups
Pomolic acid	Lmzn006169	472.355	C30H48O4	471.35	471.35	[M-H]-	Terpenoids	Triterpene	13849-91-7	B	--	--	in all groups
10-Formyltetrahydrofuran	pmb1912	473.166	C20H23N7O7	474.17	327	[M+H]+	Alkaloids	Alkaloids	2800-34-2	A	C00234	ko00670,ko00970,ko01100,ko01200	in all groups
Trigallic acid	pmn001523	474.043	C21H14O13	473.04	169	[M-H]-	Phenolic acids	Phenolic acids	2131-66-0	B	--	--	in all groups
6''-O-Acetylgenistin	pmp000191	474.116	C23H22O11	475.12	271.06	[M+H]+	Flavonoids	Isoflavones	73566-30-0	B	--	--	in all groups
Apigenin-7-O-(6''-acetyl)glucoside	pmp000581	474.116	C23H22O11	475.12	271.06	[M+H]+	Flavonoids	Flavonoid	72741-92-5	B	--	--	in all groups
LysoPE 18:3	Lmhp008801	475.27	C23H42NO7P	476.28	335.26	[M+H]+	Lipids	LPE	-	A	--	--	in all groups
LysoPE 18:3(2n isomer)	Lmhp008589	475.27	C23H42NO7P	476.28	335.26	[M+H]+	Lipids	LPE	-	A	--	--	in all groups
Diosmetin-7-O-glucuronide	pmp000583	476.095	C22H20O12	477.1	301.07	[M+H]+	Flavonoids	Flavonoid	35110-20-4	A	--	--	in all groups
LysoPE 18:2(2n isomer)	pmb0874	477.286	C23H44NO7P	478.29	337.27	[M+H]+	Lipids	LPE	-	A	--	--	in all groups
LysoPE 18:2	pmb0881	477.286	C23H44NO7P	478.29	337.27	[M+H]+	Lipids	LPE	-	A	--	--	in all groups
Quercetin-4′-O-glucuronide	Lmfn003760	478.075	C21H18O13	477.07	301.04	[M-H]-	Flavonoids	Flavonols	201463-36-7	B	--	--	soaked alfalfa seeds
Quercetin-3-O-glucuronide	Lmmp003783	478.075	C21H18O13	479.09	303.05	[M+H]+	Flavonoids	Flavonols	22688-79-5	B	--	--	in all groups
Isorhamnetin-7-O-glucoside (Brassicin)	Hmcp002207	478.111	C22H22O12	479.12	317.06	[M+H]+	Flavonoids	Flavonols	6743-96-0	A	--	--	in all groups
Isotamarixin	Lmcp003788	478.111	C22H22O12	479.12	317.06	[M+H]+	Flavonoids	Flavonols	-	B	--	--	in all groups
Rhamnetin-3-O-Glucoside	Lmjp002906	478.111	C22H22O12	479.12	317.07	[M+H]+	Flavonoids	Flavonols	27875-34-9	A	--	--	in all groups
LysoPE 18:1	mws0289	479.301	C23H46NO7P	480.31	339.29	[M+H]+	Lipids	LPE	89576-29-4	A	--	--	in all groups
LysoPE 18:1(2n isomer)	pmb0856	479.301	C23H46NO7P	480.31	339.29	[M+H]+	Lipids	LPE	-	A	--	--	in all groups
LysoPC 15:1	pmb2260	479.301	C23H46NO7P	480.31	184.07	[M+H]+	Lipids	LPC	-	B	--	--	in all groups
Myricetin-3-O-glucoside	Lmpp003465	480.09	C21H20O13	481.1	319.04	[M-H]-	Flavonoids	Flavonols	19833-12-6	B	--	--	soaked alfalfa seeds
LysoPC 15:0	pmb2319	481.317	C23H48NO7P	482.32	184.07	[M+H]+	Lipids	LPC	108273-89-8	A	--	--	in all groups
LysoPE 18:0	pmb0883	481.317	C23H48NO7P	482.32	341.31	[M+H]+	Lipids	LPE	69747-55-3	A	--	--	in all groups
LysoPC 15:0(2n isomer)	Lmhp009129	481.317	C23H48NO7P	482.32	184.07	[M+H]+	Lipids	LPC	-	A	--	--	in all groups
2α,19α-Dihydroxy-3-oxours-12-en-28-oic acid	Lmsn011830	486.335	C30H46O5	485.33	485.33	[M-H]-	Terpenoids	Triterpene	176983-21-4	B	--	--	in all groups
Acetylglycitin	pmp000192	488.132	C24H24O11	489.14	285.07	[M+H]+	Flavonoids	Isoflavones	134859-96-4	B	--	--	both green and yellow alfalfa sprouts
Kaempferol-3-O-(6''-acetyl)glucoside	Lmmn003398	490.111	C23H22O12	489.11	285.04	[M-H]-	Flavonoids	Flavonols	-	B	--	--	in all groups
LysoPC 16:2	pma1303	491.301	C24H46NO7P	492.31	184.07	[M+H]+	Lipids	LPC	-	B	--	--	in all groups
LysoPC 16:2(2n isomer)	pmb0863	491.301	C24H46NO7P	492.31	184.07	[M+H]+	Lipids	LPC	-	B	--	--	in all groups
Tricin-7-O-Glucoside	pmb0736	492.127	C23H24O12	493.13	331.08	[M+H]+	Flavonoids	Flavonoid	32769-01-0	A	--	--	in all groups
Tricin-5-O-Glucoside	pmb3042	492.127	C23H24O12	491.12	329.1	[M-H]-	Flavonoids	Flavonoid	32769-00-9	B	--	--	in all groups
Pyridoxine-5'-O-diglucoside	pmb0790	493.18	C20H31NO13	494.19	332.5	[M+H]+	Others	Vitamin	-	B	--	--	in all groups
LysoPC 16:1	pmp001270	493.317	C24H48NO7P	494.32	184.07	[M+H]+	Lipids	LPC	76790-27-7	A	--	--	in all groups
LysoPC 16:1(2n isomer)	Lmhp008833	493.317	C24H48NO7P	494.32	184.07	[M+H]+	Lipids	LPC	-	A	--	--	in all groups
Syringopicroside	Zmdn004764	494.179	C24H30O11	493.17	331.12	[M-H]-	Terpenoids	Terpene	29118-80-7	B	--	--	in all groups
LysoPC 16:0	pmb0855	495.332	C24H50NO7P	496.34	184.07	[M+H]+	Lipids	LPC	17364-16-8	A	--	--	in all groups
LysoPC 16:0(2n isomer)	pmd0132	495.332	C24H50NO7P	496.34	184.07	[M+H]+	Lipids	LPC	-	A	--	--	in all groups
Cyclohexanondientriterpenic acid	pmp000324	498.335	C31H46O5	499.34	439.31	[M+H]+	Terpenoids	Triterpene	-	B	--	--	in all groups
LysoPE 20:4	Lmhp009497	501.286	C25H44NO7P	502.29	361.27	[M+H]+	Lipids	LPE	-	B	--	--	both green and yellow alfalfa sprouts
LysoPE 20:4(2n isomer)	Lmhp009349	501.286	C25H44NO7P	502.29	361.27	[M+H]+	Lipids	LPE	-	B	--	--	both green and yellow alfalfa sprouts
6''-O-Malonyldaidzin	pmp000193	502.111	C24H22O12	503.12	255.06	[M+H]+	Flavonoids	Isoflavones	124590-31-4	B	C16191	ko00943	in all groups
LysoPE 20:3	Lmhp010040	503.301	C25H46NO7P	504.31	363.29	[M+H]+	Lipids	LPE	-	B	--	--	both green and yellow alfalfa sprouts
LysoPE 20:3(2n isomer)	Lmhp009802	503.301	C25H46NO7P	504.31	363.29	[M+H]+	Lipids	LPE	-	B	--	--	both green and yellow alfalfa sprouts
Pinocembrin-7-O-(6''-O-malonyl)glucoside	HJAP135	504.126	C24H24O12	505.12	257.08	[M+H]+	Flavonoids	Flavonoid	-	A	--	--	in all groups
Daidzein-7-O-(2''-benzoyl)rhamnoside	Zmdp004305	504.142	C28H24O9	505.16	255.07	[M+H]+	Flavonoids	Isoflavones	-	B	--	--	both green and yellow alfalfa sprouts
Raffinose*	pme2125	504.169	C18H32O16	503.16	179	[M-H]-	Others	Saccharides and Alcohols	512-69-6	B	C00492	ko00052,ko01100,ko02010	in all groups
D-Panose*	mws1589	504.169	C18H32O16	503.16	179	[M-H]-	Others	Saccharides and Alcohols	33401-87-5	B	C00713	--	in all groups
2α,3α,19α,23-Tetraydroxyurs-12-en-28-oic acid	Hmln003398	504.346	C30H48O6	503.34	485.33	[M-H]-	Terpenoids	Triterpene	-	B	--	--	in all groups
LysoPE 20:2(2n isomer)	Lmhp010514	505.317	C25H48NO7P	506.32	365.31	[M+H]+	Lipids	LPE	-	B	--	--	both green and yellow alfalfa sprouts
LysoPC 17:2	Lmhp008718	505.317	C25H48NO7P	506.32	184.07	[M+H]+	Lipids	LPC	-	B	--	--	in all groups
LysoPE 20:2	Lmhp010757	505.317	C25H48NO7P	506.32	365.31	[M+H]+	Lipids	LPE	-	B	--	--	in all groups
Tricin-7-O-Glucuronide	pmb3045	506.106	C23H22O13	505.1	329.1	[M-H]-	Flavonoids	Flavonoid	-	A	--	--	in all groups
Quercetin-3-O-(6''-acetyl)glucoside	Zmsp004363	506.106	C23H22O13	507.12	303.05	[M+H]+	Flavonoids	Flavonols	-	A	--	--	soaked alfalfa seeds
LysoPC 17:1	Lmhp009590	507.332	C25H50NO7P	508.34	184.07	[M+H]+	Lipids	LPC	-	A	--	--	in all groups
LysoPC 17:0(2n isomer)	Lmhp010515	509.348	C25H52NO7P	510.36	184.07	[M+H]+	Lipids	LPC	-	A	--	--	in all groups
LysoPC 17:0	pmb2406	509.348	C25H52NO7P	510.36	184.07	[M+H]+	Lipids	LPC	50930-23-9	A	--	--	in all groups
1-α-Linolenoyl-glycerol-3-O-glucoside	Lmhp009773	514.314	C27H46O9	515.32	261.22	[M+H]+	Lipids	Glycerol ester	-	A	--	--	both green and yellow alfalfa sprouts
2-α-Linolenoyl-glycerol-1-O-glucoside	Lmhp009526	514.314	C27H46O9	515.32	261.22	[M+H]+	Lipids	Glycerol ester	-	A	--	--	both green and yellow alfalfa sprouts
Isochlorogenic acid A	pmn001382	516.127	C25H24O12	515.12	353.09	[M-H]-	Phenolic acids	Phenolic acids	2450-53-5	B	--	--	in all groups
Formononetin-7-O-(6''-Malonyl)glucoside	Zmdp005767	516.127	C25H24O12	517.13	269.09	[M+H]+	Flavonoids	Isoflavones	-	A	C16222	ko00943	in all groups
1-Linoleoylglycerol-3-O-glucoside	Lmhp010573	516.33	C27H48O9	517.34	263.24	[M+H]+	Lipids	Glycerol ester	-	A	--	--	both green and yellow alfalfa sprouts
2-Linoleoylglycerol-1-O-glucoside	Lmhp010334	516.33	C27H48O9	517.34	263.24	[M+H]+	Lipids	Glycerol ester	-	A	--	--	both green and yellow alfalfa sprouts
LysoPC 18:3(2n isomer)	pmb0865	517.317	C26H48NO7P	518.32	184.07	[M+H]+	Lipids	LPC	-	A	--	--	in all groups
LysoPC 18:3	pmb0854	517.317	C26H48NO7P	518.32	184.07	[M+H]+	Lipids	LPC	-	A	--	--	in all groups
Apigenin-7-O-(6''-malonyl)glucoside	pmp000585	518.106	C24H22O13	519.11	433.11	[M+H]+	Flavonoids	Flavonoid	86546-87-4	A	C10020	--	in all groups
6''-O-Malonylgenistin	pmp000194	518.106	C24H22O13	519.11	271.05	[M+H]+	Flavonoids	Isoflavones	51011-05-3	A	C16192	ko00943	both green and yellow alfalfa sprouts
6'-O-Feruloyl-D-sucrose	Hmbn002692	518.164	C22H30O14	517.16	175.04	[M-H]-	Phenolic acids	Phenolic acids	118230-77-6	B	--	--	in all groups
LysoPC 18:2	pmp001273	519.332	C26H50NO7P	520.34	184.07	[M+H]+	Lipids	LPC	-	A	--	--	in all groups
LysoPC 18:2(2n isomer)	pmp001251	519.332	C26H50NO7P	520.34	184.07	[M+H]+	Lipids	LPC	-	A	--	--	in all groups
Quercetin-3-O-(2''-acetyl)glucuronide	pmn001644	520.085	C23H20O14	519.08	300	[M-H]-	Flavonoids	Flavonols	-	B	--	--	in all groups
Isorhamnetin-3-O-(6''-acetylglucoside)	Li512111	520.122	C24H24O13	519.11	315.05	[M-H]-	Flavonoids	Flavonols	-	B	--	--	in all groups
Genipin-1-O-(2''-O-apiosyl)glucoside	pmp001059	520.179	C22H32O14	521.19	209.08	[M+H]+	Terpenoids	Monoterpenoids	-	B	--	--	in all groups
Pinoresinol-4-O-glucoside	pmn001378	520.194	C26H32O11	519.19	357.14	[M-H]-	Lignans and Coumarins	Lignans	41607-20-9	B	C17529	--	in all groups
LysoPC 18:1(2n isomer)	Lmhp010190	521.348	C26H52NO7P	522.36	184.07	[M+H]+	Lipids	LPC	-	A	--	--	in all groups
LysoPC 18:1	pmp001281	521.348	C26H52NO7P	522.36	184.07	[M+H]+	Lipids	LPC	-	A	--	--	in all groups
Isolariciresinol-9'-O-glucoside	Lmmn002274	522.21	C26H34O11	521.2	359.15	[M-H]-	Lignans and Coumarins	Lignans	63358-12-3	A	--	--	in all groups
LysoPC 18:0(2n isomer)	pmd0136	523.364	C26H54NO7P	524.37	184.07	[M+H]+	Lipids	LPC	-	A	--	--	in all groups
LysoPC 18:0	mws0126	523.364	C26H54NO7P	524.37	184.07	[M+H]+	Lipids	LPC	19420-57-6	A	--	--	in all groups
6''-O-Malonylglycitin	pmp000195	532.122	C25H24O13	533.13	285.07	[M+H]+	Flavonoids	Isoflavones	137705-39-6	B	C16197	ko00943	in all groups
Fraxetin-7,8-di-O-glucoside	Lmbn001181	532.143	C22H28O15	531.14	531.13	[M-H]-	Lignans and Coumarins	Coumarins	-	B	--	--	in all groups
LysoPC 19:2	Lmhp007840	533.348	C27H52NO7P	534.36	184.07	[M+H]+	Lipids	LPC	-	B	--	--	in all groups
LysoPC 19:2(2n isomer)	Lmhp007598	533.348	C27H52NO7P	534.36	184.07	[M+H]+	Lipids	LPC	-	B	--	--	in all groups
Luteolin-7-O-(6''-malonyl)glucoside	pmp000587	534.101	C24H22O14	535.11	449.1	[M+H]+	Flavonoids	Flavonoid	-	A	C10103	--	in all groups
Kaempferol-3-O-(6''-malonyl)glucoside	Lmmp003817	534.101	C24H22O14	535.11	287.05	[M+H]+	Flavonoids	Flavonols	-	A	--	--	in all groups
Apigenin-6,8-di-C-arabinoside	Lmtp002942	534.137	C25H26O13	535.14	499.12	[M+H]+	Flavonoids	Flavonoid carbonoside	-	B	--	--	in all groups
LysoPC 19:1	Lmhp010908	535.364	C27H54NO7P	536.37	184.07	[M+H]+	Lipids	LPC	-	B	--	--	in all groups
Uridine-5'-Diphosphate-D-Xylose	Zmfn000481	536.044	C14H22N2O16P2	535.04	323.03	[M-H]-	Nucleotides and derivatives	Nucleotides and derivatives	3616-06-6	B	C00190	ko00520,ko00908,ko01100	in all groups
Syringic acid-4-O-(6''-feruloyl)glucoside	pmb0824	536.153	C25H28O13	537.1	177.4	[M+H]+	Phenolic acids	Phenolic acids	-	B	--	--	in all groups
LysoPC 19:0	pmb2228	537.379	C27H56NO7P	538.39	184.07	[M+H]+	Lipids	LPC	108273-88-7	B	--	--	in all groups
LysoPC 20:3	Lmhp009890	545.348	C28H52NO7P	546.36	184.07	[M+H]+	Lipids	LPC	1199257-41-4	B	--	--	in all groups
LysoPC 20:2	pmd0147	547.364	C28H54NO7P	548.37	184.07	[M+H]+	Lipids	LPC	-	B	--	--	in all groups
LysoPC 20:2(2n isomer)	pmd0146	547.364	C28H54NO7P	548.37	184.07	[M+H]+	Lipids	LPC	-	B	--	--	in all groups
Chrysoeriol-7-O-(6''-malonyl)glucoside	pmb0608	548.117	C25H24O14	549.12	301.4	[M+H]+	Flavonoids	Flavonoid	-	A	--	--	in all groups
Daidzein-7-O-apiosyl(1→6)glucoside	Zmdp003228	548.153	C26H28O13	549.16	255.07	[M+H]+	Flavonoids	Isoflavones	-	B	--	--	both green and yellow alfalfa sprouts
Daidzein-7-O-Glucoside-4'-O-Apioside	Zmdp003677	548.153	C26H28O13	549.16	255.07	[M+H]+	Flavonoids	Isoflavones	108069-01-8	B	--	--	both green and yellow alfalfa sprouts
LysoPC 20:1	Lmhp011549	549.379	C28H56NO7P	550.39	184.07	[M+H]+	Lipids	LPC	-	A	--	--	in all groups
LysoPC 20:0	pmd0143	551.395	C28H58NO7P	552.4	184.07	[M+H]+	Lipids	LPC	108341-80-6	B	--	--	in all groups
Glycyroside	pmp000395	562.169	C27H30O13	563.18	269.08	[M+H]+	Flavonoids	Isoflavones	125310-04-5	B	--	--	in all groups
Isorhamnetin-3-O-(6''-malonylglucoside)	HJAP064	564.088	C25H24O15	565.12	317.08	[M+H]+	Flavonoids	Flavonoid	-	B	--	--	in all groups
Apigenin-6-C-arabinoside-8-C-glucoside (Isoschaftoside)	mws1292	564.123	C26H28O14	565.16	409.09	[M+H]+	Flavonoids	Flavonoid carbonoside	52012-29-0	B	--	--	in all groups
Uridine 5'-diphospho-D-glucose	pmb2922	566.055	C15H24N2O17P2	565.05	323.1	[M-H]-	Nucleotides and derivatives	Nucleotides and derivatives	133-89-1	A	C00029	ko00040,ko00052,ko00053,ko00240,ko00500,ko00520,ko00561,ko00908,ko01100,ko01110	in all groups
Procyanidin B3	pme0436	578.142	C30H26O12	577.14	407.1	[M-H]-	Tannins	Proanthocyanidins	23567-23-9	A	--	--	in all groups
Apigenin-7-O-rutinoside (Isorhoifolin)	pme0368	578.164	C27H30O14	579.17	271.01	[M+H]+	Flavonoids	Flavonoid	552-57-8	B	--	--	in all groups
Vitexin-2''-O-rhamnoside	pme3227	578.164	C27H30O14	579.17	433	[M+H]+	Flavonoids	Flavonoid carbonoside	64820-99-1	B	C12628	ko00944	in all groups
Kaempferol-3-O-sambubioside	HJAP148	580.142	C26H28O15	581.15	287.06	[M+H]+	Flavonoids	Flavonoid	27661-51-4	B	--	--	in all groups
Kaempferol-3-O-(2''-p-Coumaroyl)galactoside	Lmyp004407	594.137	C30H26O13	595.14	287.05	[M+H]+	Flavonoids	Flavonoid	-	A	--	--	in all groups
Kaempferol-3-O-(6''-p-Coumaroyl)galactoside	Lmyp004318	594.137	C30H26O13	595.14	287.06	[M+H]+	Flavonoids	Flavonoid	-	A	--	--	in all groups
Kaempferol-3-O-(6''-p-Coumaroyl)glucoside (Tiliroside)	mws1290	594.137	C30H26O13	593.13	285	[M-H]-	Flavonoids	Flavonols	20316-62-5	A	C17140	--	in all groups
Luteolin-7-O-(6''-caffeoyl)rhamnoside	Hmjn004446	594.137	C30H26O13	593.13	285.04	[M-H]-	Flavonoids	Flavonoid	-	B	--	--	in all groups
Kaempferol-3-O-glucoside-7-O-rhamnoside	Lmsp004670	594.158	C27H30O15	595.17	287.06	[M+H]+	Flavonoids	Flavonols	-	A	--	--	in all groups
Apigenin-6,8-di-C-glucoside (Vicenin-2)	mws1073	594.158	C27H30O15	595.17	457.2	[M+H]+	Flavonoids	Flavonoid	23666-13-9	B	C10195	--	in all groups
Kaempferol-3-O-rutinoside(Nicotiflorin)*	Lmsn002815	594.158	C27H30O15	593.15	285.04	[M-H]-	Flavonoids	Flavonoid	17650-84-9	A	C21833	ko00944,ko01110	in all groups
Luteolin-7-O-rutinoside*	pmp000593	594.158	C27H30O15	595.17	449.1	[M+H]+	Flavonoids	Flavonoid	3563-98-2	B	--	--	in all groups
Luteolin-7-O-neohesperidoside (Lonicerin)*	pmp001079	594.158	C27H30O15	595.17	449.1	[M+H]+	Flavonoids	Flavonoid	25694-72-8	B	C12630	ko00944	in all groups
Kaempferol-3-O-neohesperidoside*	Lmjp002867	594.158	C27H30O15	595.17	287.05	[M+H]+	Flavonoids	Flavonols	32602-81-6	A	--	--	in all groups
Vitexin-2''-O-glucoside	pmp001106	594.158	C27H30O15	595.17	577.16	[M+H]+	Flavonoids	Flavonoid carbonoside	61360-94-9	B	C04024	ko00944	in all groups
Quercetin-3-O-sambubioside	Lmjp002596	596.138	C26H28O16	597.14	303.05	[M+H]+	Flavonoids	Flavonols	83048-35-5	B	C12637	ko00944	in all groups
Luteolin-7-O-glucuronide-5-O-rhamnoside	Hmjp003008	608.138	C27H28O16	609.14	287.06	[M+H]+	Flavonoids	Flavonoid	-	B	--	--	in all groups
Quercetin-3-O-(6''-p-Coumaroyl)galactoside	Lmyp004052	610.132	C30H26O14	611.14	147.04	[M+H]+	Flavonoids	Flavonols	-	A	--	--	in all groups
Quercetin-3-O-neohesperidoside	Lmjp002461	610.153	C27H30O16	611.16	303.05	[M+H]+	Flavonoids	Flavonols	117611-67-3	A	--	--	in all groups
Quercetin-3-O-glucoside-7-O-rhamnoside	Lmsp004166	610.153	C27H30O16	611.16	303.05	[M+H]+	Flavonoids	Flavonols	-	A	--	--	in all groups
Quercetin-3-O-rutinoside (Rutin)	mws0059	610.153	C27H30O16	609.15	301	[M-H]-	Flavonoids	Flavonols	153-18-4	A	C05625	ko00944,ko01100,ko01110	in all groups
Oxiglutatione	mws4134	612.152	C20H32N6O12S2	611.14	306.08	[M-H]-	Amino acids and derivatives	Amino acids and derivatives	27025-41-8	A	C00127	ko00480,ko01100	in all groups
Apigenin-7-O-(2''-glucurosyl)glucuronide	pmp001290	622.117	C27H26O17	623.12	271.06	[M+H]+	Flavonoids	Flavonoid	74696-01-8	A	--	--	in all groups
Isorhamnetin-3-O-rutinoside (Narcissin)	Hmjp002999	624.162	C28H32O16	625.18	317.06	[M+H]+	Flavonoids	Flavonoid	604-80-8	B	--	--	in all groups
Quercetin-3-O-sophoroside (Baimaside)	Lmtp003677	626.148	C27H30O17	627.16	303.04	[M+H]+	Flavonoids	Flavonols	18609-17-1	B	C12667	ko00944	in all groups
Luteolin-7-O-glucuronide-(2→1)-glucuronide	Lmmp003487	638.112	C27H26O18	639.12	287.05	[M+H]+	Flavonoids	Flavonoid	-	B	--	--	soaked alfalfa seeds
β-Oxoacteoside	Hmgn002038	638.184	C29H34O16	637.18	475.14	[M-H]-	Phenolic acids	Phenolic acids	-	B	--	--	in all groups
Isorhamnetin-3,7-O-diglucoside	Hmcp001578	640.163	C28H32O17	641.17	479.11	[M+H]+	Flavonoids	Flavonols	6758-51-6	A	--	--	in all groups
Isorhamnetin-3-O-sophoroside	Lmsp003252	640.164	C28H32O17	641.17	317.07	[M+H]+	Flavonoids	Flavonols	-	A	--	--	in all groups
Tricin-7-O-(2''-O-glucosyl)glucoside	pmb0713	654.18	C29H34O17	655.19	331.08	[M+H]+	Flavonoids	Flavonoid	-	B	--	--	in all groups
Nicotinic acid adenine dinucleotide	pmb0530	663.109	C21H27N7O14P2	664.12	136.2	[M+H]+	Nucleotides and derivatives	Nucleotides and derivatives	53-84-9	A	C00003	ko00190,ko00730,ko00760,ko01100	in all groups
2'-Acetylacteoside	mws1153	666.216	C31H38O16	665.21	161.02	[M-H]-	Phenolic acids	Phenolic acids	94492-24-7	B	--	--	in all groups
2-α-Linolenoyl-glycerol-1,3-di-O-glucoside	Lmhp008513	676.367	C33H56O14	677.37	261.22	[M+H]+	Lipids	Glycerol ester	-	A	--	--	both green and yellow alfalfa sprouts
1-α-Linolenoyl-glycerol-2,3-di-O-glucoside	Lmhp008744	676.367	C33H56O14	677.37	261.22	[M+H]+	Lipids	Glycerol ester	-	A	--	--	both green and yellow alfalfa sprouts
2-Linoleoylglycerol-1,3-di-O-glucoside	Lmhp009190	678.383	C33H58O14	679.39	263.24	[M+H]+	Lipids	Glycerol ester	-	A	--	--	in all groups
Tricin-7-O-glucuronyl(2→1)glucuronide	Hmgp002564	682.138	C29H30O19	683.15	331.08	[M+H]+	Flavonoids	Flavonoid	83097-44-3	A	--	--	in all groups
PC(oxo-11:0/18:2)	Hmyp007396	701.46	C37H68NO9P	702.46	184.07	[M+H]+	Lipids	PC	-	A	--	--	in all groups
Quercetin-3-O-(6''-malonyl)glucosyl-5-O-glucoside	pmb0706	712.149	C30H32O20	713.16	465.1	[M+H]+	Flavonoids	Flavonols	-	A	--	--	soaked alfalfa seeds
Isorhamnetin-3-O-(6''-malonylglucoside)-7-O-glucoside	Hmcp001658	726.164	C31H34O20	727.17	479.11	[M+H]+	Flavonoids	Flavonols	-	B	--	--	in all groups
Kaempferol-3-O-(2-O-Xylosyl-6-O-Rhamnosyl)Glucoside	Xmyp004678	726.201	C32H38O19	727.21	287.05	[M+H]+	Flavonoids	Flavonoid	-	B	--	--	in all groups
Isovitexin-2''-O-(6'''-p-coumaroyl)glucoside	Zmhp003322	740.195	C36H36O17	741.2	433.11	[M+H]+	Flavonoids	Flavonoid	-	B	--	--	in all groups
Kaempferol-3-O-robinoside-7-O-rhamnoside (Robinin)	mws1035	740.216	C33H40O19	741.22	433	[M+H]+	Flavonoids	Flavonols	301-19-9	B	C10178	--	in all groups
Quercetin-3-O-(2''-O-Xylosyl)rutinoside	Hmcp001618	742.195	C32H38O20	743.2	449.1	[M+H]+	Flavonoids	Flavonols	129235-39-8	B	C10175	ko00944	in all groups
NADP (Nicotinamide adenine dinucleotide phosphate)	pme2651	743.075	C21H28N7O17P3	742.1	620.1	[M-H]-	Nucleotides and derivatives	Nucleotides and derivatives	53-59-8	B	C00006	ko00195,ko00480,ko00760,ko01100	in all groups
Apigenin-7-O-rutinoside-4'-O-glucuronide	Hmmp002474	754.203	C33H38O20	755.21	271.06	[M+H]+	Flavonoids	Flavonoid	-	B	--	--	in all groups
Kaempferol-3-O-rutinoside-7-O-glucoside	Lmpp003268	756.211	C33H40O20	757.22	287.06	[M+H]+	Flavonoids	Flavonols	-	B	--	--	in all groups
Kaempferol-3-O-sophoroside-7-O-rhamnoside	Lmsp003161	756.211	C33H40O20	757.22	287.06	[M+H]+	Flavonoids	Flavonols	-	B	--	--	in all groups
Kaempferol-3-O-(6''-Rhamnosyl-2''-Glucosyl)Glucoside (Camelliaside A)	Xmyp004945	756.211	C33H40O20	757.22	287.06	[M+H]+	Flavonoids	Flavonoid	135095-52-2	B	--	--	in all groups
Soyasaponin IV	Lmdp005647	766.45	C41H66O13	767.46	441.37	[M+H]+	Terpenoids	Triterpene Saponin	108906-97-4	B	--	--	in all groups
Kaempferol-3-O-sophorotrioside	Lmqp002170	772.206	C33H40O21	773.21	449.11	[M+H]+	Flavonoids	Flavonols	80714-53-0	B	C12635	ko00944	in all groups
Azukisaponin I	HJN098	780.465	C42H68O13	779.46	779.46	[M-H]-	Terpenoids	Triterpene Saponin	82793-02-0	B	--	--	in all groups
Oleanolic acid-3-O-glucosyl(1→2)glucoside	Hmmp006067	780.467	C42H68O13	798.5	439.36	[M+NH4]+	Terpenoids	Triterpene Saponin	-	B	--	--	in all groups
Apigenin-7-O-(2''-O-glucosyl)glucuronide-4'-O-glucuronide	Lmmp103109	784.17	C33H36O22	785.18	271.06	[M+H]+	Flavonoids	Flavonoid	-	A	--	--	in all groups
Riboflavin 5'-Adenosine Diphosphate	pme2746	785.157	C27H33N9O15P2	784.15	437	[M-H]-	Nucleotides and derivatives	Nucleotides and derivatives	146-14-5	A	C00016	ko00740,ko01100,ko01110	in all groups
Echinacoside	mws1150	786.258	C35H46O20	785.25	623.2	[M-H]-	Phenolic acids	Phenolic acids	82854-37-3	B	C10450	--	in all groups
Soyasaponin βb'	pmp000197	796.461	C42H68O14	797.47	441.37	[M+H]+	Terpenoids	Triterpene Saponin	-	A	--	--	in all groups
Soyasaponin III	Lmdp005678	796.461	C42H68O14	797.47	441.37	[M+H]+	Terpenoids	Triterpene Saponin	55304-02-4	A	C19865	--	both green and yellow alfalfa sprouts
Apigenin-7-O-(2''-O-glucuronyl)glucuronide-4'-O-glucuronide	Lmmp002988	798.149	C33H34O23	799.16	623.12	[M+H]+	Flavonoids	Flavonoid	-	A	--	--	in all groups
Apigenin-7-O-(2''-feruloyl)glucuronide-5-O-glucuronide	Lmmp005104	798.164	C37H34O20	799.17	271.06	[M+H]+	Flavonoids	Flavonoid	-	A	--	--	in all groups
Apigenin-7-O-(2''-feruloyl)glucuronide-4'-O-glucuronide	Lmmp004720	798.164	C37H34O20	799.17	271.06	[M+H]+	Flavonoids	Flavonoid	-	A	--	--	in all groups
Luteolin-7-O-glucuronide-(2→1)-(2''-Feruloyl)glucuronide	Lmmp004269	814.159	C37H34O21	815.17	287.05	[M+H]+	Flavonoids	Flavonoid	-	B	--	--	soaked alfalfa seeds
Ceanothic acid-3-O-glucuronic acid-glucose	Lmmp007156	824.419	C42H64O16	825.43	469.33	[M+H]+	Terpenoids	Triterpene Saponin	-	A	--	--	in all groups
Bayogenin-3-O-glucuronide-28-O-glucoside	Lmmp006330	826.435	C42H66O16	827.44	471.35	[M+H]+	Terpenoids	Triterpene Saponin	-	A	--	--	in all groups
Apigenin-7-O-[2''-O-(2'''-Sinapoyl)glucuronyl]glucuronide	Lmmp004510	828.175	C38H36O21	829.18	271.06	[M+H]+	Flavonoids	Flavonoid	-	A	--	--	in all groups
Chrysoeriol-7-O-[2''-O-(2'''-Feruloyl)glucuronyl]glucuronide	Lmmp004807	828.175	C38H36O21	829.18	301.07	[M+H]+	Flavonoids	Flavonoid	-	A	--	--	in all groups
Tricin-7-O-[(2''-Feruloyl)glucuronyl](2→1)glucuronide	Lmmp004808	858.185	C39H38O22	859.19	331.08	[M+H]+	Flavonoids	Flavonoid	-	A	--	--	in all groups
Soyasaponin γa	Lmdp007827	892.482	C47H72O16	893.49	423.36	[M+H]+	Terpenoids	Triterpene Saponin	-	B	--	--	in all groups
Soyasaponin II	Lmdn004802	912.508	C47H76O17	911.5	911.5	[M-H]-	Terpenoids	Triterpene Saponin	55319-36-3	B	C12081	--	in all groups
Soyasaponin βc	pmp000198	912.508	C47H76O17	913.52	441.37	[M+H]+	Terpenoids	Triterpene Saponin	-	A	--	--	in all groups
Soyasaponin γg	pmp000199	922.493	C48H74O17	923.5	423.36	[M+H]+	Terpenoids	Triterpene Saponin	-	B	--	--	in all groups
Soyasapogenol E-3-O-rhamnosyl(1,2)glucosyl(1,2)glucuronide	Lmmp008478	940.503	C48H76O18	941.51	439.36	[M+H]+	Terpenoids	Triterpene Saponin	-	A	--	--	in all groups
Dehydrosoyasaponin I	HJAP139	940.503	C48H76O18	941.51	423.36	[M+H]+	Terpenoids	Triterpene Saponin	117210-14-7	B	C13837	--	in all groups
Soyasaponin βe	pmp000200	940.503	C48H76O18	941.51	439.35	[M+H]+	Terpenoids	Triterpene Saponin	-	A	--	--	in all groups
Soyasaponin βb (Soyasaponin I)	pmp000201	942.519	C48H78O18	943.53	599.39	[M+H]+	Terpenoids	Triterpene Saponin	-	A	C08983	--	in all groups
Apigenin-7-O-(2''-p-Coumaroyl)glucuronide-4'-O-(2''-O-glucuronyl)glucuronide	Lmmp003941	944.186	C42H40O25	945.2	447.09	[M+H]+	Flavonoids	Flavonoid	-	A	--	--	in all groups
Apigenin-7-O-{3''-O-[2'''-O-(2''''-p-Coumaroyl)glucuronyl]glucuronyl}glucuronide	Lmmp004300	944.186	C42H40O25	945.19	769.16	[M+H]+	Flavonoids	Flavonoid	-	A	--	--	in all groups
Apigenin-7-O-glucuronide-4'-O-[2''-O-(2'''-p-Coumaroyl)glucuronyl]glucuronide	Lmmp004661	944.186	C42H40O25	945.19	769.16	[M+H]+	Flavonoids	Flavonoid	-	A	--	--	in all groups
Medicagenic acid-3-O-glucuronide-28-O-rhamnosyl(1,2)-arabinoside	Lmmn005092	956.462	C47H72O20	955.46	955.46	[M-H]-	Terpenoids	Triterpene Saponin	-	B	--	--	both green and yellow alfalfa sprouts
Soyasaponin βd	pmp000202	956.498	C48H76O19	957.51	439.35	[M+H]+	Terpenoids	Triterpene Saponin	-	B	--	--	both green and yellow alfalfa sprouts
Soyasaponin βa (Soyasaponin V)	pmp000203	958.514	C48H78O19	959.52	599.39	[M+H]+	Terpenoids	Triterpene Saponin	114590-20-4	B	--	--	both green and yellow alfalfa sprouts
Apigenin-7-O-[2''-O-(2'''-Sinapoyl)glucuronyl]glucuronide-4'-O-Arabinoside	Lmmp004570	960.217	C43H44O25	961.23	271.06	[M+H]+	Flavonoids	Flavonoid	-	A	--	--	in all groups
Ceanothic acid-3-O-glucuronic acid-rutinose	Lmmp007048	970.477	C48H74O20	971.48	469.33	[M+H]+	Terpenoids	Triterpene Saponin	-	A	--	--	in all groups
Bayogenin-3-O-glucuronide-28-O-(2''-O-Rhamnosyl)glucoside	Lmmp006307	972.493	C48H76O20	973.5	471.35	[M+H]+	Terpenoids	Triterpene Saponin	-	A	--	--	both green and yellow alfalfa sprouts
Hederagenin-3-O-glucuronide-28-O-glucosyl(1,2)glucoside	Lmmp006607	972.493	C48H76O20	973.5	455.35	[M+H]+	Terpenoids	Triterpene Saponin	-	B	--	--	in all groups
Azukisaponin IV	Lmwp005925	972.493	C48H76O20	973.5	471.35	[M+H]+	Terpenoids	Triterpene Saponin	82793-04-2	A	--	--	in all groups
Apigenin-7-O-[2''-O-(2'''-Feruloyl)glucuronyl]glucuronide-4'-O-glucuronide	Lmmp004181	974.196	C43H42O26	975.21	799.17	[M+H]+	Flavonoids	Flavonoid	-	B	--	--	in all groups
Apigenin-7-O-{3''-O-[2'''-O-(2''''-Feruloyl)glucuronyl]glucuronyl}glucuronide	Lmmp003850	974.196	C43H42O26	975.2	353.09	[M+H]+	Flavonoids	Flavonoid	-	A	--	--	in all groups
Medicagenic acid-3-O-glucosyl-(1,6)-glucosyl-(1,3)-glucoside	Lmmn004491	988.488	C48H76O21	987.49	987.49	[M-H]-	Terpenoids	Triterpene Saponin	37838-43-0	A	C08959	--	in all groups
Tricin-7-O-[glucuronyl(1→3)]-[(2''-O-p-Coumaroyl)glucuronyl](2→1)glucuronide	Lmmp004360	1004.21	C44H44O27	1005.21	829.18	[M+H]+	Flavonoids	Flavonoid	-	A	--	--	in all groups
Tricin-7-O-[glucuronyl(1→3)]-[(2''-O-Feruloyl)glucuronyl](2→1)glucuronide	Lmmp004361	1034.22	C45H46O28	1035.22	859.19	[M+H]+	Flavonoids	Flavonoid	-	A	--	--	in all groups
Soyasaponin βα	pmp000204	1038.54	C53H82O20	1039.55	423.36	[M+H]+	Terpenoids	Triterpene Saponin	-	A	--	--	in all groups
Soyasaponin A6	Lmdp005758	1046.53	C51H82O22	1047.54	441.37	[M+H]+	Terpenoids	Triterpene Saponin	117210-07-8	B	--	--	both green and yellow alfalfa sprouts
Soyasaponin βg (Soyasaponin VI)	pmp000205	1068.55	C54H84O21	1069.56	423.36	[M+H]+	Terpenoids	Triterpene Saponin	143519-54-4	A	--	--	in all groups
Soyasaponin αg	pmp000206	1084.55	C54H84O22	1085.55	567.4	[M+H]+	Terpenoids	Triterpene Saponin	-	B	--	--	in all groups
Medicagenic acid-3-O-glucuronide-28-O-xylosyl(1,4)-rhamnosyl(1,2)-arabinoside	Lmmn005003	1088.5	C52H80O24	1087.51	1087.5	[M-H]-	Terpenoids	Triterpene Saponin	128192-15-4	A	--	--	in all groups
Bayogenin-3-O-(2''-O-galactosyl)glucuronide-28-O-(2'''-O-Rhamnosyl)Arabinoside	Lmmp005197	1104.54	C53H84O24	1105.54	471.35	[M+H]+	Terpenoids	Triterpene Saponin	-	A	--	--	in all groups
Soyasapogenol A-3-O-rhamnosyl(1,2)glucosyl(1,2)glucuronide-28-O-rhamnoside	Lmmp005587	1104.57	C54H88O23	1105.58	603.43	[M+H]+	Terpenoids	Triterpene Saponin	-	B	--	--	in all groups
Medicagenic acid-3-O-glucuronide-28-O-xylosyl(1,4)-[apiosyl(1,3)]-rhamnosyl(1,2)-arabinoside	Lmmn004916	1220.55	C57H88O28	1219.55	1219.55	[M-H]-	Terpenoids	Triterpene Saponin	-	B	--	--	both green and yellow alfalfa sprouts
Note: The column "Level" showing "A" indicated the secondary mass spectrometry and RT of the samples were consistent with database, while "B' indicated that the information on Q1, Q3, RT, DP and CE of samples were consistent with database；The "cpd_ID" indicated the ID of metabolite in KEGG database; The 'kegg_map" indicated the pathways of metabolites annotated in KEGG database.
