# Supplementary material for: Comprehensive transcriptomic and metabolomic profiling reveals the differences between alfalfa sprouts germinated with or without light exposure
Source: Front Plant Sci. 2022 Aug 5;13:943740. doi: 10.3389/fpls.2022.943740 (PMC9389271; doi:10.3389/fpls.2022.943740)
Supplement: Supplementary file 5 [file Table_5.XLSX]

## Sheet: 2 vs. 1
Differentially accumulated metabolites of green sprouts vs. seeds
Compounds	Index	Formula	Class I	Class II	CAS	Level	VIP	Fold_Change	Log2FC	Type
1-methylguanidine	pme3200	C2H7N3	Nucleotides and derivatives	Nucleotides and derivatives	471-29-4	B	1.10834	2.26656	1.1805	up
Piperidine	pmb0782	C5H11N	Alkaloids	Alkaloids	110-89-4	B	1.11196	18.5664	4.21462	up
N-Methylglycine	ML10198895	C3H7NO2	Amino acids and derivatives	Amino acids and derivatives	107-97-1	B	1.1006	8.57972	3.10093	up
L-Alanine	pme1987	C3H7NO2	Amino acids and derivatives	Amino acids and derivatives	56-41-7	B	1.01287	9.92498	3.31106	up
Succinic semialdehyde	Lmgn000219	C4H6O3	Organic acids	Organic acids	692-29-5	B	1.05799	3.74747	1.90592	up
Hydroxypyruvic acid	ML10172161	C3H4O4	Organic acids	Organic acids	1113-60-6	B	1.11258	53.966	5.75398	up
3-Hydroxybutyric acid	mws0576	C4H8O3	Organic acids	Organic acids	300-85-6	B	1.1126	62.9849	5.97693	up
Malonic acid	pme1975	C3H4O4	Organic acids	Organic acids	141-82-2	B	1.11223	56.5236	5.82078	up
L-Serine	pme0010	C3H7NO3	Amino acids and derivatives	Amino acids and derivatives	56-45-1	B	1.11185	4.61559	2.20652	up
2-Aminoethanesulfinic acid	pme0048	C2H7NO2S	Organic acids	Organic acids	300-84-5	B	1.06876	5.47218	2.45212	up
Cytosine	mws0255	C4H5N3O	Nucleotides and derivatives	Nucleotides and derivatives	71-30-7	B	1.10253	2.42373	1.27723	up
Histamine	pme2122	C5H9N3	Amino acids and derivatives	Amino acids and derivatives	51-45-6	B	1.10569	2.59322	1.37474	up
Uracil	pme0257	C4H4N2O2	Nucleotides and derivatives	Nucleotides and derivatives	66-22-8	B	1.10917	3.99145	1.99691	up
Creatinine	pme1936	C4H7N3O	Organic acids	Organic acids	60-27-5	B	1.10007	5.03053	2.33071	up
L-Proline	pme0006	C5H9NO2	Amino acids and derivatives	Amino acids and derivatives	147-85-3	A	1.11243	6.60632	2.72385	up
Indole	pmb1096	C8H7N	Alkaloids	Plumerane	120-72-9	B	1.11279	7.52652	2.91198	up
5-Aminovaleric acid	pme0120	C5H11NO2	Organic acids	Organic acids	660-88-8	B	1.11256	100.233	6.64721	up
L-Valine	mws0256	C5H11NO2	Amino acids and derivatives	Amino acids and derivatives	72-18-4	A	1.11288	26.1103	4.70654	up
Methylmalonic acid*	mws0470	C4H6O4	Organic acids	Organic acids	516-05-2	A	1.11107	3.80274	1.92704	up
Succinic acid*	mws0192	C4H6O4	Organic acids	Organic acids	110-15-6	A	1.11185	4.30034	2.10445	up
β-Hydroxyisovaleric acid	mws0147	C5H10O3	Organic acids	Organic acids	625-08-1	B	1.08717	5.53112	2.46757	up
Aminomalonic acid	pme3096	C3H5NO4	Organic acids	Organic acids	1068-84-4	B	1.11215	4.14932	2.05287	up
L-Threonine*	mws0230	C4H9NO3	Amino acids and derivatives	Amino acids and derivatives	72-19-5	A	1.10581	2.00142	1.00103	up
D-(-)-Threose	pma0134	C4H8O4	Others	Saccharides and Alcohols	95-43-2	B	1.0701	4.58117	2.19572	up
4-Methylbenzaldehyde	Lmbn002644	C8H8O	Others	Others	104-87-0	B	1.07298	0.20322	-2.29889	down
(S)-2-Phenyloxirane	Lmbp000728	C8H8O	Others	Others	20780-54-5	A	1.10481	0.22233	-2.16923	down
Benzamide	pmb0069	C7H7NO	Phenolic acids	Phenolic acids	55-21-0	B	1.1108	100.557	6.65187	up
Phenethylamine	mws0491	C8H11N	Alkaloids	Alkaloids	64-04-0	B	1.11077	112.638	6.81555	up
4-Hydroxybenzaldehyde	mws0628	C7H6O2	Phenolic acids	Phenolic acids	123-08-0	A	1.11292	14.3625	3.84424	up
2-Hydroxybenzaldehyde (Salicylaldehyde)	Lmbn001930	C7H6O2	Phenolic acids	Phenolic acids	90-02-8	B	1.06532	2.07252	1.05138	up
Nicotinamide	mws0133	C6H6N2O	Others	Vitamin	98-92-0	B	1.11282	4.30953	2.10753	up
2-Aminoethanesulfonic acid	mws0236	C2H7NO3S	Organic acids	Organic acids	107-35-7	B	1.09619	5.97159	2.57811	up
2-Hydroxyethylphosphonic acid	Zmgn000216	C2H7O4P	Organic acids	Organic acids	22987-21-9	B	1.08307	0.142922	-2.8067	down
5-Hydroxymethylfurfural	pmp001086	C6H6O3	Phenolic acids	Phenolic acids	67-47-0	B	1.10412	0.147111	-2.76502	down
5-Oxo-L-Proline	mws0263	C5H7NO3	Amino acids and derivatives	Amino acids and derivatives	98-79-3	B	1.01493	2.44175	1.28792	up
1-Pyrroline-4-hydroxy-2-carboxylic acid	Lmbn000612	C5H7NO3	Organic acids	Organic acids	9054-77-7	B	1.03577	2.55244	1.35188	up
Cycloleucine*	ML10181668	C6H11NO2	Amino acids and derivatives	Amino acids and derivatives	52-52-8	A	1.11242	8.73758	3.12723	up
3-Guanidinopropionic acid	Zmpn000638	C4H9N3O2	Organic acids	Organic acids	353-09-3	B	1.10743	8.5592	3.09748	up
6-Deoxyfagomine	pmp001198	C6H13NO2	Alkaloids	Alkaloids	197449-09-5	A	1.11174	20.24	4.33913	up
L-Isoleucine*	mws0258	C6H13NO2	Amino acids and derivatives	Amino acids and derivatives	73-32-5	A	1.11283	16.9205	4.0807	up
6-Aminocaproic acid	pme0274	C6H13NO2	Organic acids	Organic acids	60-32-2	B	1.11237	43.4208	5.44031	up
L-Leucine*	mws0227	C6H13NO2	Amino acids and derivatives	Amino acids and derivatives	61-90-5	A	1.11231	17.0827	4.09446	up
Glutaric acid	pme0243	C5H8O4	Organic acids	Organic acids	110-94-1	B	1.09811	3.08732	1.62635	up
2-Methylsuccinic acid	mws0473	C5H8O4	Organic acids	Organic acids	498-21-5	A	1.09535	2.94786	1.55967	up
3-Ureidopropionic Acid	Lmgn000160	C4H8N2O3	Organic acids	Organic acids	462-88-4	A	1.11271	30.5989	4.93541	up
L-Asparagine	mws0001	C4H8N2O3	Amino acids and derivatives	Amino acids and derivatives	70-47-3	B	1.10945	4.89508	2.29133	up
2-Hydroxyisocaproic acid	mws0341	C6H12O3	Organic acids	Organic acids	20312-37-2	A	1.0933	0.279676	-1.83817	down
L-Ornithine	pme2527	C5H12N2O2	Amino acids and derivatives	Amino acids and derivatives	70-26-8	B	1.06374	2.93704	1.55436	up
L-Aspartic Acid	mws0219	C4H7NO4	Amino acids and derivatives	Amino acids and derivatives	56-84-8	A	1.10677	4.76736	2.25319	up
L-Malic acid*	mws0275	C4H6O5	Organic acids	Organic acids	97-67-6	A	1.09966	2.17772	1.12282	up
3-Dehydro-L-Threonic Acid*	Lmbn000198	C4H6O5	Organic acids	Organic acids	-	A	1.09878	2.14882	1.10355	up
L-Homocysteine	pme0057	C4H9NO2S	Amino acids and derivatives	Amino acids and derivatives	6027-13-0	B	1.0419	3.45158	1.78726	up
N-benzylformamide	HJKP000649	C8H9NO	Alkaloids	Alkaloids	6343-54-0	B	1.1071	3.40742	1.76868	up
L-Tyramine	pme1002	C8H11NO	Amino acids and derivatives	Amino acids and derivatives	51-67-2	A	1.06376	0.205464	-2.28304	down
Tyrosol	mws2368	C8H10O2	Phenolic acids	Phenolic acids	501-94-0	B	1.11254	0.000728511	-10.4228	down
4-Methyl-5-thiazoleethanol	pmb0764	C6H9NOS	Others	Others	137-00-8	B	1.10991	0.192472	-2.37728	down
2,3-Dimethylsuccinic acid	mws0340	C6H8O4	Amino acids and derivatives	Amino acids and derivatives	13545-04-5	B	1.07325	4.61703	2.20696	up
Indole-3-carboxaldehyde	mws0103	C9H7NO	Alkaloids	Plumerane	487-89-8	B	1.10856	5.29903	2.40573	up
α-Ketoglutaric acid	pme2380	C5H6O5	Organic acids	Organic acids	328-50-7	B	1.09311	0.185489	-2.43059	down
2,2-Dimethylsuccinic acid	Wmzn000227	C6H10O4	Organic acids	Organic acids	597-43-3	B	1.0711	64.0224	6.00051	up
3-Hydroxy-3-Methyl-2-Oxopentanoic Acid	Lmbn001676	C6H10O4	Organic acids	Organic acids	-	B	1.08864	2.0358	1.0256	up
L-Glutamine	pme0193	C5H10N2O3	Amino acids and derivatives	Amino acids and derivatives	56-85-9	B	1.11284	9.69044	3.27656	up
L-Lysine	pme0026	C6H14N2O2	Amino acids and derivatives	Amino acids and derivatives	56-87-1	A	1.11291	8.9474	3.16147	up
Acetylcholine	pme1691	C7H16NO2	Alkaloids	Alkaloids	60-31-1	B	1.10394	0.403908	-1.3079	down
L-Glutamic acid	pme0014	C5H9NO4	Amino acids and derivatives	Amino acids and derivatives	56-86-0	B	1.10941	0.0758218	-3.72124	down
O-Acetylserine	mws1050	C5H9NO4	Amino acids and derivatives	Amino acids and derivatives	5147-00-2	B	1.1114	8.45551	3.07989	up
L-Citramalic acid	pmb2826	C5H8O5	Organic acids	Organic acids	6236-09-5	B	1.10098	0.364127	-1.45749	down
L-Methionine	pme1210	C5H11NO2S	Amino acids and derivatives	Amino acids and derivatives	63-68-3	B	1.1057	2.67471	1.41938	up
1-Methyladenine	mws0847	C6H7N5	Nucleotides and derivatives	Nucleotides and derivatives	5142-22-3	B	1.07977	2.39234	1.25842	up
D-Arabinose	mws1499	C5H10O5	Others	Saccharides and Alcohols	10323-20-3	B	1.10787	3.7773	1.91735	up
D-Ribose	Zmgn000173	C5H10O5	Others	Saccharides and Alcohols	50-69-1	B	1.08975	2.5814	1.36815	up
Xanthine	pme0256	C5H4N4O2	Nucleotides and derivatives	Nucleotides and derivatives	69-89-6	A	1.032	0.40037	-1.32059	down
O-Anisic acid (2-Methoxybenzoic acid)	mws0145	C8H8O3	Phenolic acids	Phenolic acids	529-75-9	B	1.06347	8.75763	3.13054	up
Vanillin	mws0458	C8H8O3	Phenolic acids	Phenolic acids	121-33-5	B	1.10608	15.0811	3.91467	up
Xylitol	pme0513	C5H12O5	Others	Saccharides and Alcohols	87-99-0	B	1.10717	2.90055	1.53633	up
Ribitol*	mws0213	C5H12O5	Others	Saccharides and Alcohols	488-81-3	B	1.10278	3.30689	1.72548	up
4-Aminosalicylic acid	ML10177402	C7H7NO3	Phenolic acids	Phenolic acids	65-49-6	B	1.10494	2.9861	1.57826	up
3,4-Dihydroxybenzoic acid (Protocatechuic acid)	mws0183	C7H6O4	Phenolic acids	Phenolic acids	99-50-3	A	1.113	1.08183e-05	-16.4962	down
L-Histidine	mws0254	C6H9N3O2	Amino acids and derivatives	Amino acids and derivatives	71-00-1	A	1.11173	23.1097	4.53042	up
Orotic acid	pme2165	C5H4N2O4	Others	Vitamin	65-86-1	B	1.10574	3.69984	1.88746	up
3-Indoleacetonitrile	pmb0819	C10H8N2	Alkaloids	Plumerane	771-51-7	B	1.11064	8.44639	3.07834	up
5-Acetamidopentanoic Acid	Lmbn001467	C7H13NO3	Organic acids	Organic acids	1072-10-2	B	1.10647	6.63427	2.72994	up
2-Propylsuccinic acid*	Lmbn002072	C7H12O4	Organic acids	Organic acids	618-57-5	B	1.10609	4.69938	2.23247	up
Pimelic acid*	Zmjn001813	C7H12O4	Organic acids	Organic acids	111-16-0	B	1.09926	5.01118	2.32515	up
3-Hydroxy-3-methylpentane-1,5-dioic acid	pme2914	C6H10O5	Amino acids and derivatives	Amino acids and derivatives	503-49-1	A	1.10693	17.2029	4.10458	up
4-Hydroxy-L-glutamic acid	pme2758	C5H9NO5	Amino acids and derivatives	Amino acids and derivatives	3913-68-6	B	1.10004	0.404473	-1.30588	down
L-Homomethionine	Lmbp000123	C6H13NO2S	Amino acids and derivatives	Amino acids and derivatives	25148-30-5	A	1.11277	860.627	9.74924	up
Phenylpyruvic acid	mws0159	C9H8O3	Organic acids	Organic acids	156-06-9	B	1.07407	0.266608	-1.90721	down
Caffeic aldehyde	pmb0142	C9H8O3	Phenolic acids	Phenolic acids	141632-15-7	B	1.09974	18.965	4.24527	up
p-Coumaric acid	pme1439	C9H8O3	Phenolic acids	Phenolic acids	501-98-4	B	1.10745	0.22305	-2.16456	down
2-(Formylamino)benzoic acid	pme3083	C8H7NO3	Phenolic acids	Phenolic acids	3342-77-6	B	1.11098	0.323434	-1.62846	down
L-Phenylalanine	pme0021	C9H11NO2	Amino acids and derivatives	Amino acids and derivatives	63-91-2	A	1.11268	11.6755	3.54541	up
Phthalic acid	pme0282	C8H6O4	Organic acids	Organic acids	88-99-3	A	1.10437	3.37951	1.75682	up
Terephthalic acid	pme0281	C8H6O4	Phenolic acids	Phenolic acids	100-21-0	A	1.10329	2.54445	1.34735	up
6-Methylmercaptopurine	pmc0274	C6H6N4S	Nucleotides and derivatives	Nucleotides and derivatives	50-66-8	B	1.1129	11.6229	3.5389	up
3-Methylxanthine	pme1266	C6H6N4O2	Nucleotides and derivatives	Nucleotides and derivatives	1076-22-8	B	1.05691	2.12965	1.09062	up
3-(4-Hydroxyphenyl)-propionic acid	mws0467	C9H10O3	Phenolic acids	Phenolic acids	501-97-3	B	1.10723	0.290057	-1.78559	down
1-(4-Methoxyphenyl)-1-propanol	pmn001681	C10H14O2	Phenolic acids	Phenolic acids	5349-60-0	B	1.10116	0.463274	-1.11006	down
Pyridoxal	Zmjp000624	C8H9NO3	Others	Vitamin	66-72-8	B	1.111	21.1703	4.40397	up
2-Amino-3-methoxybenzoic acid	NK10253223	C8H9NO3	Phenolic acids	Phenolic acids	3177-80-8	B	1.10626	11.7795	3.55821	up
Phosphoenolpyruvate	mws2125	C3H5O6P	Organic acids	Organic acids	138-08-9	B	1.00558	0.483569	-1.04821	down
3,4-Dihydroxybenzeneacetic acid	pme2598	C8H8O4	Phenolic acids	Phenolic acids	102-32-9	B	1.06465	5.05078	2.33651	up
3-Methyl-L-Histidine	pme0181	C7H11N3O2	Amino acids and derivatives	Amino acids and derivatives	368-16-1	B	1.10837	5.6501	2.49828	up
Dihydroxyacetone phosphate	Zmzn000078	C3H7O6P	Others	Saccharides and Alcohols	57-04-5	B	1.11096	5.70548	2.51235	up
Gallic acid	mws0024	C7H6O5	Phenolic acids	Phenolic acids	149-91-7	B	1.00033	0.25231	-1.98673	down
N-Acetyl-L-leucine	pme0253	C8H15NO3	Amino acids and derivatives	Amino acids and derivatives	1188-21-2	B	1.10632	4.38472	2.13249	up
Dehydroascorbic acid	MA10039492	C6H6O6	Others	Vitamin	490-83-5	B	1.11154	4.61347	2.20585	up
Suberic Acid	mws0242	C8H14O4	Organic acids	Organic acids	505-48-6	A	1.09479	5.82473	2.54219	up
L-Arginine	mws0260	C6H14N4O2	Amino acids and derivatives	Amino acids and derivatives	74-79-3	A	1.11293	7.7746	2.95877	up
3-Isopropylmalic Acid*	Lmbn001754	C7H12O5	Organic acids	Organic acids	921-28-8	B	1.10886	7.483	2.90362	up
2-Propylmalic Acid*	Zmgn001448	C7H12O5	Organic acids	Organic acids	-	B	1.1108	7.87784	2.9778	up
2-Isopropylmalic Acid	pmb3101	C7H12O5	Organic acids	Organic acids	49601-06-1	B	1.09884	8.20147	3.03588	up
Isoxanthopterin	mws0981	C6H5N5O2	Nucleotides and derivatives	Nucleotides and derivatives	529-69-1	B	1.00536	4.29473	2.10257	up
Caffeic acid	mws2212	C9H8O4	Phenolic acids	Phenolic acids	331-39-5	B	1.11305	7.95615e-05	-13.6176	down
D-Glucose*	mws4170	C6H12O6	Others	Saccharides and Alcohols	14431-43-7	A	1.10875	22.0245	4.46104	up
D-Fructose*	mws1164	C6H12O6	Others	Saccharides and Alcohols	7660-25-5	A	1.1122	37.5107	5.22923	up
D-Mannose*	pmf0138	C6H12O6	Others	Saccharides and Alcohols	3458-28-4	A	1.11297	39.0818	5.28843	up
L-Tyrosine	mws0250	C9H11NO3	Amino acids and derivatives	Amino acids and derivatives	60-18-4	B	1.10936	3.58451	1.84178	up
Syringaldehyde; 4-Hydroxy-3,5-Dimethoxybenzaldehyde	mws1350	C9H10O4	Phenolic acids	Phenolic acids	134-96-3	B	1.0503	5.02286	2.32851	up
2',4'-Dihydroxy-6'-methoxyacetophenone	Lmjp004702	C9H10O4	Phenolic acids	Phenolic acids	3602-54-8	B	1.04294	0.302542	-1.72479	down
D-Sorbitol	mws0214	C6H14O6	Others	Saccharides and Alcohols	50-70-4	B	1.06624	2.86699	1.51953	up
2,4,6-Trihydroxybenzoic acid methyl ester	mws4171	C8H8O5	Phenolic acids	Phenolic acids	3147-39-5	B	1.09111	0.18284	-2.45135	down
O-Phosphocholine	pmb1754	C5H15NO4P+	Alkaloids	Alkaloids	107-73-3	B	1.10608	2.51008	1.32773	up
3-Phospho-D-glyceric acid	Zmgn000447	C3H7O7P	Others	Saccharides and Alcohols	820-11-1	B	1.03159	0.381478	-1.39033	down
Z-Butylidenephthalide	pmp000017	C12H12O2	Phenolic acids	Phenolic acids	72917-31-8	B	1.10052	0.24682	-2.01847	down
N-Glycyl-L-leucine*	mws0736	C8H16N2O3	Amino acids and derivatives	Amino acids and derivatives	869-19-2	A	1.08928	0.471069	-1.08599	down
N6-Acetyl-L-lysine	pme0122	C8H16N2O3	Amino acids and derivatives	Amino acids and derivatives	692-04-6	B	1.10716	48.808	5.60904	up
Homoarginine	pme3388	C7H16N4O2	Amino acids and derivatives	Amino acids and derivatives	156-86-5	B	1.10838	2.56977	1.36164	up
N-Monomethyl-L-arginine	Zmjp000182	C7H16N4O2	Amino acids and derivatives	Amino acids and derivatives	17035-90-4	A	1.09936	2.53253	1.34058	up
3-Indolepropionic acid	pme2244	C11H11NO2	Alkaloids	Plumerane	830-96-6	B	1.10999	10.6854	3.41757	up
L-Homocitrulline	mws0193	C7H15N3O3	Amino acids and derivatives	Amino acids and derivatives	1190-49-4	B	1.09346	0.495967	-1.01169	down
N-Acetyl-L-methionine	pmb2561	C7H13NO3S	Amino acids and derivatives	Amino acids and derivatives	65-82-7	B	1.08768	2.45674	1.29675	up
Citric Acid	mws0281	C6H8O7	Organic acids	Organic acids	77-92-9	A	1.10427	0.405407	-1.30256	down
Isocitric Acid	Zmyn000453	C6H8O7	Organic acids	Organic acids	320-77-4	A	1.08558	0.370279	-1.43331	down
Quinic Acid	mws0277	C7H12O6	Organic acids	Organic acids	77-95-2	B	1.11039	0.370654	-1.43185	down
Isoferulic Acid*	pme0422	C10H10O4	Phenolic acids	Phenolic acids	537-73-5	A	1.10766	0.0297463	-5.07115	down
Ferulic acid*	mws0014	C10H10O4	Phenolic acids	Phenolic acids	537-98-4	A	1.10755	0.0345029	-4.85714	down
Gluconic acid	pme0534	C6H12O7	Others	Saccharides and Alcohols	526-95-4	A	1.10967	3.06405	1.61544	up
Isololiolide	Lmlp002205	C11H16O3	Terpenoids	Terpene	38274-00-9	A	1.07992	6.56842	2.71555	up
4-Hydroxy-3-methoxymandelate	pmb2497	C9H10O5	Phenolic acids	Phenolic acids	55-10-7	B	1.10032	4.5218	2.1769	up
D-Erythrose-4-phosphate	Zmzn000079	C4H9O7P	Others	Saccharides and Alcohols	585-18-2	B	1.10729	7.55576	2.91758	up
Dodecanoic acid (Lauric acid)	pmb2640	C12H24O2	Lipids	Free fatty acids	143-07-7	A	1.08604	2.15262	1.1061	up
NG,NG-Dimethyl-L-arginine	NK10251888	C8H18N4O2	Amino acids and derivatives	Amino acids and derivatives	30315-93-6	B	1.10932	3.27305	1.71064	up
L-Tryptophan	mws0282	C11H12N2O2	Amino acids and derivatives	Amino acids and derivatives	73-22-3	A	1.11157	16.0057	4.00052	up
4,8-Dihydroxyquinoline-2-carboxylic acid	Zmtn001464	C10H7NO4	Organic acids	Organic acids	59-00-7	B	1.08963	2.41035	1.26924	up
Methoxyindoleacetic acid	pmb0818	C11H11NO3	Alkaloids	Plumerane	3471-31-6	B	1.11282	15.9739	3.99765	up
D-Panthenol	pme1261	C9H19NO4	Others	Saccharides and Alcohols	81-13-0	B	1.09735	6.50836	2.70229	up
N-Acetyl-L-phenylalanine	Zmgn002106	C11H13NO3	Amino acids and derivatives	Amino acids and derivatives	2018-61-3	B	1.11262	5.16483	2.36872	up
D-Saccharic acid*	Zmyn000108	C6H10O8	Others	Saccharides and Alcohols	87-73-0	A	1.09894	12.0958	3.59644	up
D-Galactaric acid*	Zmpn000199	C6H10O8	Others	Saccharides and Alcohols	526-99-8	A	1.09691	2.56667	1.3599	up
Sedoheptulose	Hmcn000192	C7H14O7	Others	Saccharides and Alcohols	3019-74-7	B	1.10832	2.58129	1.36809	up
2-Deoxyribose-1-phosphate	pmb2507	C5H11O7P	Nucleotides and derivatives	Nucleotides and derivatives	17210-42-3	B	1.07499	4.63633	2.21298	up
N-Acetyl-L-Arginine	pme0170	C8H16N4O3	Amino acids and derivatives	Amino acids and derivatives	155-84-0	B	1.07418	8.16668	3.02975	up
12-Hydroxydodecanoic acid	mws5045	C12H24O3	Lipids	Free fatty acids	505-95-3	B	1.0554	2.99488	1.5825	up
N-Acetyl-5-hydroxytryptamine	mws0677	C12H14N2O2	Alkaloids	Alkaloids	1210-83-9	B	1.10333	5.5629	2.47584	up
D-Pantothenic Acid	mws1337	C9H17NO5	Others	Vitamin	79-83-4	A	1.10815	2.29673	1.19958	up
5-Hydroxy-L-tryptophan	pme1228	C11H12N2O3	Amino acids and derivatives	Amino acids and derivatives	56-69-9	B	1.11088	3.59063	1.84424	up
N-Acetyl-D-mannosamine	mws4174	C8H15NO6	Others	Saccharides and Alcohols	7772-94-3	B	1.07708	2.78858	1.47953	up
L-Glycyl-L-phenylalanine	mws5042	C11H14N2O3	Amino acids and derivatives	Amino acids and derivatives	721-66-4	B	1.1	2.92919	1.5505	up
Sinapic acid	mws4085	C11H12O5	Phenolic acids	Phenolic acids	530-59-6	B	1.11245	0.000591729	-10.7228	down
Myristoleic acid	pmb2643	C14H26O2	Lipids	Free fatty acids	544-64-9	B	1.05774	4.59275	2.19936	up
2-Dodecenedioic acid	Zmjn003398	C12H20O4	Lipids	Free fatty acids	6402-36-4	B	1.05719	10.618	3.40844	up
Myristic Acid	mws0119	C14H28O2	Lipids	Free fatty acids	544-63-8	B	1.09956	3.53562	1.82196	up
Ribulose-5-phosphate	pma6455	C5H11O8P	Others	Saccharides and Alcohols	4300-28-1	B	1.10611	9.38126	3.22978	up
L-Lysine-Butanoic Acid	pmb0962	C10H22N2O4	Amino acids and derivatives	Amino acids and derivatives	80407-71-2	B	1.10903	0.0845444	-3.56415	down
L-Alanyl-L-Phenylalanine	mws4176	C12H16N2O3	Amino acids and derivatives	Amino acids and derivatives	3061-90-3	B	1.05936	0.409252	-1.28894	down
Benzoylmalic acid	Lmhn003240	C11H10O6	Phenolic acids	Phenolic acids	22138-51-8	B	1.11182	9.21611	3.20416	up
L-Cystine	mws0221	C6H12N2O4S2	Amino acids and derivatives	Amino acids and derivatives	56-89-3	B	1.06974	3.02547	1.59716	up
Lumichrome	mws1383	C12H10N4O2	Alkaloids	Alkaloids	1086-80-2	A	1.05048	2.1016	1.07149	up
Pentadecanoic Acid	mws0359	C15H30O2	Lipids	Free fatty acids	1002-84-2	A	1.09744	2.33139	1.22119	up
Cytidine	pme3732	C9H13N3O5	Nucleotides and derivatives	Nucleotides and derivatives	65-46-3	B	1.10415	0.443539	-1.17287	down
Uridine	mws0248	C9H12N2O6	Nucleotides and derivatives	Nucleotides and derivatives	58-96-8	A	1.09278	0.227032	-2.13903	down
N-Acetyl-L-Tryptophan	pmb2591	C13H14N2O3	Amino acids and derivatives	Amino acids and derivatives	1218-34-4	A	1.10228	3.72974	1.89908	up
γ-Glu-Cys	pme2563	C8H14N2O5S	Amino acids and derivatives	Amino acids and derivatives	636-58-8	B	1.09189	0.0292344	-5.09619	down
p-Hydroxybenzoylmalic acid	Lmhn003373	C11H10O7	Phenolic acids	Phenolic acids	-	B	1.10521	17.4416	4.12446	up
7,4'-Dihydroxyflavone	mws4057	C15H10O4	Flavonoids	Flavonoid	2196-14-7	A	1.07874	25.1177	4.65063	up
Daidzein	pme0355	C15H10O4	Flavonoids	Isoflavones	486-66-8	A	1.08412	37.2889	5.22068	up
Palmitoleic Acid	mws0361	C16H30O2	Lipids	Free fatty acids	373-49-9	A	1.03284	6.11896	2.61329	up
Liquiritigenin	mws0902	C15H12O4	Flavonoids	Dihydroflavone	578-86-9	B	1.1128	30841.1	14.9126	up
Nicotinate D-ribonucleoside	pma3101	C11H14NO6+	Others	Vitamin	17720-18-2	B	1.11134	11.5935	3.53524	up
D-Glucosamine 1-phosphate	Zmyn000110	C6H14NO8P	Others	Saccharides and Alcohols	2152-75-2	B	1.1043	8.45067	3.07907	up
D-Glucose 6-phosphate*	mws0866	C6H13O9P	Others	Saccharides and Alcohols	56-73-5	A	1.08182	3.29907	1.72206	up
Glucose-1-phosphate*	mws1090	C6H13O9P	Others	Saccharides and Alcohols	59-56-3	A	1.06309	3.74506	1.90499	up
Sorbitol-6-phosphate	Zmpn000095	C6H15O9P	Others	Saccharides and Alcohols	20479-58-7	B	1.08482	5.4853	2.45557	up
Phenylacetyl-L-glutamine	mws0715	C13H16N2O4	Amino acids and derivatives	Amino acids and derivatives	28047-15-6	B	1.04732	2.0413	1.02949	up
L-Homocystine	pme2890	C8H16N2O4S2	Amino acids and derivatives	Amino acids and derivatives	626-72-2	B	1.01585	0.49962	-1.0011	down
Isoformononetin	pmp000343	C16H12O4	Flavonoids	Isoflavones	486-63-5	B	1.11095	3467.96	11.7599	up
9-(Arabinosyl)hypoxanthine	mws1060	C10H12N4O5	Nucleotides and derivatives	Nucleotides and derivatives	7013-16-3	B	1.09159	2.35846	1.23784	up
10-Heptadecenoic Acid	mws0383	C17H32O2	Lipids	Free fatty acids	29743-97-3	A	1.11243	14701.1	13.8436	up
3',4',7-Trihydroxyflavone	pmp000344	C15H10O5	Flavonoids	Flavonoid	2150-11-0	B	1.06731	0.21623	-2.20936	down
Apigenin	pmp000571	C15H10O5	Flavonoids	Flavonoid	520-36-5	A	1.10327	0.234017	-2.09531	down
Genistein	mws0063	C15H10O5	Flavonoids	Isoflavones	446-72-0	A	1.1056	0.233655	-2.09755	down
Medicarpin	mws0905	C16H14O4	Phenolic acids	Phenolic acids	32383-76-9	A	1.09937	53.9321	5.75307	up
Benzyl glucoside	mws1297	C13H18O6	Phenolic acids	Phenolic acids	4304-12-5	B	1.07872	5.90349	2.56157	up
Heptadecanoic acid	mws0362	C17H34O2	Lipids	Free fatty acids	506-12-7	A	1.04025	2.28524	1.19235	up
(-)-Vestitol	mws1178	C16H16O4	Flavonoids	Flavonoid	35878-41-2	B	1.09705	7.02476	2.81245	up
(-)-Vestitone	pmn001386	C16H16O4	Flavonoids	Dihydroisoflavone	158112-50-6	B	1.09846	6.19211	2.63043	up
N-Lauryldiethanolamine	pmb1452	C16H35NO2	Lipids	Free fatty acids	1541-67-9	B	1.10495	8.13824	3.02472	up
Hexadecylsphingosine	pmp001264	C16H35NO2	Lipids	Sphingolipids	-	A	1.11227	8.34895	3.0616	up
Epiafzelechin	mws1422	C15H14O5	Flavonoids	Flavanols	24808-04-6	B	1.10292	20.8288	4.3805	up
9,12-Octadecadien-6-Ynoic Acid	pmb1574	C18H28O2	Lipids	Free fatty acids	61481-29-6	B	1.05539	9.30025	3.21727	up
L-Leucyl-L-phenylalanine	mws5035	C15H22N2O3	Amino acids and derivatives	Amino acids and derivatives	56217-82-4	B	1.11141	10.5098	3.39367	up
Crepenynic acid	Lmbn005923	C18H30O2	Lipids	Free fatty acids	2277-31-8	B	1.10095	3.71554	1.89357	up
γ-Linolenic Acid*	mws0366	C18H30O2	Lipids	Free fatty acids	506-26-3	A	1.09562	3.48619	1.80165	up
α-Linolenic Acid*	mws0367	C18H30O2	Lipids	Free fatty acids	463-40-1	A	1.09861	3.54394	1.82535	up
Punicic acid (9Z,11E,13Z-octadecatrienoic acid)	pmb0889	C18H30O2	Lipids	Free fatty acids	544-72-9	A	1.00551	2.4988	1.32123	up
p-Coumaroylmalic acid	Lmhn002926	C13H12O7	Phenolic acids	Phenolic acids	-	B	1.09975	2.7013	1.43365	up
Linoleic acid	mws1491	C18H32O2	Lipids	Free fatty acids	60-33-3	A	1.00417	8.50924	3.08903	up
(9Z,11E)-Octadecadienoic acid	Lmbn006152	C18H32O2	Lipids	Free fatty acids	2540-56-9	A	1.09543	3.44608	1.78496	up
Genkwanin (Apigenin 7-methyl ether)	mws0129	C16H12O5	Flavonoids	Flavonoid	437-64-9	B	1.10026	0.127875	-2.9672	down
3'-Methoxydaidzein	pmp000416	C16H12O5	Flavonoids	Isoflavones	21913-98-4	B	1.10693	320.637	8.3248	up
Biochanin A*	pme3250	C16H12O5	Flavonoids	Isoflavones	491-80-5	B	1.08812	0.182807	-2.4516	down
Acacetin	mws0051	C16H12O5	Flavonoids	Flavonoid	480-44-4	B	1.10234	0.139517	-2.84148	down
Xanthosine	mws0668	C10H12N4O6	Nucleotides and derivatives	Nucleotides and derivatives	146-80-5	A	1.10919	0.0492402	-4.34402	down
2'-Hydroxygenistein	Lmmp004504	C15H10O6	Flavonoids	Isoflavones	1156-78-1	A	1.11051	0.00172925	-9.17564	down
Kaempferol (3,5,7,4'-Tetrahydroxyflavone)	mws1068	C15H10O6	Flavonoids	Flavonols	520-18-3	A	1.11293	8.11732e-05	-13.5886	down
Aureusidin	pmp000964	C15H10O6	Flavonoids	Sinensetin	38216-54-5	A	1.10643	0.00211435	-8.88557	down
Isoluteolin (Orobol)(5,7,3',4'-tetrahydroxyisoflavone)	mws0062	C15H10O6	Flavonoids	Isoflavones	480-23-9	A	1.10913	0.00215224	-8.85994	down
Luteolin (5,7,3',4'-Tetrahydroxyflavone)	pme0088	C15H10O6	Flavonoids	Flavonoid	491-70-3	A	1.11239	0.00232368	-8.74937	down
2-Hydroxy-2,3-dihydrogenistein	Lmdn006025	C15H12O6	Flavonoids	Isoflavones	-	B	1.11253	5350.11	12.3854	up
2,6,7,4'-Tetrahydroxyisoflavanone	Lmdp003110	C15H12O6	Flavonoids	Isoflavones	-	B	1.10612	18.2596	4.19058	up
10,16-Dihydroxypalmitic acid	pmn001686	C16H32O4	Lipids	Free fatty acids	3233-90-7	B	1.11203	495.63	8.95312	up
9,16-Dihydroxypalmitic acid	Lmyn007883	C16H32O4	Lipids	Free fatty acids	38076-49-2	B	1.11178	10.2698	3.36034	up
Catechin	mws0054	C15H14O6	Flavonoids	Flavanols	154-23-4	A	1.11182	0.00037972	-11.3628	down
Epicatechin	pme0460	C15H14O6	Flavonoids	Flavanols	490-46-0	A	1.10885	0.0213254	-5.55128	down
Argininosuccinic acid	pmb2657	C10H18N4O6	Organic acids	Organic acids	2387-71-5	B	1.03437	3.58164	1.84062	up
12-Oxo-phytodienoic acid	Zmyn004548	C18H28O3	Lipids	Free fatty acids	85551-10-6	A	1.04537	8.71441	3.1234	up
9-Hydroxy-10,12,15-octadecatrienoic acid*	pmb2786	C18H30O3	Lipids	Free fatty acids	89886-42-0	A	1.09998	32.1435	5.00645	up
13S-Hydroxy-9Z,11E,15Z-octadecatrienoic acid	Zmpn003368	C18H30O3	Lipids	Free fatty acids	87984-82-5	B	1.05439	5.06165	2.33961	up
9-Oxo-10E,12Z-octadecadienoic acid	pmb2787	C18H30O3	Lipids	Free fatty acids	54232-59-6	B	1.09188	25.783	4.68835	up
13-KODE; (9Z,11E)-13-Oxooctadeca-9,11-dienoic acid*	Lmbn005443	C18H30O3	Lipids	Free fatty acids	54739-30-9	A	1.0999	36.8586	5.20393	up
Sambunigrin	Lmtn003032	C14H17NO6	Alkaloids	Alkaloids	99-19-4	B	1.10312	0.263588	-1.92364	down
15(R)-Hydroxylinoleic Acid*	Hmqp005455	C18H32O3	Lipids	Free fatty acids	177931-23-6	B	1.10578	4.35651	2.12317	up
9-Oxo-12Z-Octadecenoic acid*	Hmqp005411	C18H32O3	Lipids	Free fatty acids	112543-32-5	B	1.10929	4.22141	2.07773	up
12,13-Epoxy-9-Octadecenoic Acid	pmb2799	C18H32O3	Lipids	Free fatty acids	6799-85-5	B	1.09933	18.7047	4.22533	up
9S-Hydroxy-10E,12Z-octadecadienoic acid*	Rfmb091	C18H32O3	Lipids	Free fatty acids	15514-85-9	A	1.02268	2.80093	1.4859	up
13(S)-HODE;13(S)-Hydroxyoctadeca-9Z,11E-dienoic acid*	Lmbn005369	C18H32O3	Lipids	Free fatty acids	10219-69-9	A	1.00721	2.8184	1.49488	up
9(10)-EpOME;(9R,10S)-(12Z)-9,10-Epoxyoctadecenoic acid	Lmbn005662	C18H32O3	Lipids	Free fatty acids	16833-56-0	B	1.09511	20.3383	4.34613	up
5'-Deoxy-5'-(methylthio)adenosine	pme1474	C11H15N5O3S	Nucleotides and derivatives	Nucleotides and derivatives	2457-80-9	A	1.11219	5.75066	2.52373	up
N7-Methylguanosine	pmb0197	C11H15N5O5	Nucleotides and derivatives	Nucleotides and derivatives	20244-86-4	B	1.10613	9.49642	3.24738	up
D-Sphingosine	MA10012327	C18H37NO2	Lipids	Sphingolipids	123-78-4	B	1.11283	2400.11	11.2289	up
6,7,8-Tetrahydroxy-5-methoxyflavone	Zmhp003514	C16H12O6	Flavonoids	Flavonoid	-	A	1.11051	0.0382881	-4.70696	down
Kaempferide (3,5,7-Trihydroxy-4'-methoxyflavone)	Lmcp004693	C16H12O6	Flavonoids	Flavonols	491-54-3	A	1.11302	0.00174227	-9.16482	down
Hispidulin (5,7,4'-Trihydroxy-6-methoxyflavone)*	pmp000001	C16H12O6	Flavonoids	Flavonoid	1447-88-7	A	1.10961	0.0361682	-4.78913	down
Pratensein	pmp000548	C16H12O6	Flavonoids	Isoflavones	2284-31-3	B	1.11033	0.0365331	-4.77465	down
Diosmetin (5,7,3'-Trihydroxy-4'-methoxyflavone)	mws0058	C16H12O6	Flavonoids	Flavonoid	520-34-3	A	1.1106	0.0288075	-5.11741	down
Chrysoeriol*	pmp001127	C16H12O6	Flavonoids	Flavonoid	491-71-4	A	1.10983	0.0365044	-4.77579	down
1-O-Salicyl-D-glucose	Zmhn001926	C13H16O8	Phenolic acids	Phenolic acids	60517-74-0	A	1.10376	5.22152	2.38447	up
Salicylic acid-2-O-glucoside	pmb3142	C13H16O8	Phenolic acids	Phenolic acids	10366-91-3	B	1.10636	3.89106	1.96016	up
Salidroside	mws2367	C14H20O7	Phenolic acids	Phenolic acids	10338-51-9	B	1.10175	9.03348	3.17528	up
4-Oxoretinol	pme2816	C20H28O2	Others	Vitamin	62702-55-0	B	1.10067	4.37584	2.12956	up
N-Acetyl-D-glucosamine-1-phosphate	pmb3079	C8H16NO9P	Others	Saccharides and Alcohols	6866-69-9	B	1.0571	3.16928	1.66415	up
Quercetin	pme2954	C15H10O7	Flavonoids	Flavonols	117-39-5	A	1.11304	8.72454e-06	-16.8065	down
Dihydroquercetin(Taxifolin)	mws0044	C15H12O7	Flavonoids	Dihydroflavonol	480-18-2	A	1.11299	8.08771e-05	-13.5939	down
Glutathione reduced form	pme1086	C10H17N3O6S	Amino acids and derivatives	Amino acids and derivatives	70-18-8	A	1.1127	0.00213851	-8.86918	down
Eicosadienoic acid	pmn001610	C20H36O2	Lipids	Free fatty acids	5598-38-9	A	1.11128	13.3281	3.7364	up
9-Hydroperoxy-10E,12,15Z-octadecatrienoic acid	pmb2791	C18H30O4	Lipids	Free fatty acids	111004-08-1	B	1.05756	7.48489	2.90398	up
13S-Hydroperoxy-6Z,9Z,11E-octadecatrienoic acid	pmb2789	C18H30O4	Lipids	Free fatty acids	121107-97-9	B	1.06961	6.71772	2.74797	up
13-Hydroxy-9Z,11E-octadecadienoic acid	Hmqp006221	C19H34O3	Lipids	Free fatty acids	18104-45-5	B	1.11184	530.263	9.05056	up
L-Phenylalanyl-L-phenylalanine	mws0636	C18H20N2O3	Amino acids and derivatives	Amino acids and derivatives	2577-40-4	B	1.05373	2.82084	1.49612	up
9S-Hydroperoxy-10E,12Z-octadecadienoic acid	Zmjn004133	C18H32O4	Lipids	Free fatty acids	5502-91-0	B	1.08921	11.1115	3.47398	up
13S-Hydroperoxy-9Z,11E-octadecadienoic acid	pmb2804	C18H32O4	Lipids	Free fatty acids	33964-75-9	B	1.09769	2.42922	1.28049	up
Arachidic acid	pmf0397	C20H40O2	Lipids	Free fatty acids	506-30-9	B	1.06941	2.10288	1.07237	up
Methyl salicylate-2-O-glucoside	Lmmn002179	C14H18O8	Phenolic acids	Phenolic acids	10019-60-0	B	1.1112	3.19791	1.67713	up
6-O-Acetylarbutin	Cmzp002057	C14H18O8	Phenolic acids	Phenolic acids	10338-88-2	B	1.10628	3.7063	1.88998	up
3-O-Methylellagic acid	Lmqn004838	C15H8O8	Tannins	Tannin	-	B	1.09235	0.0337694	-4.88814	down
Isorhamnetin	mws0066	C16H12O7	Flavonoids	Flavonols	480-19-3	A	1.11181	0.0028584	-8.45058	down
4-Hydroxysphinganine	pmb2221	C18H39NO3	Lipids	Sphingolipids	554-62-1	A	1.10093	3.12307	1.64297	up
S-(Methyl)glutathione	mws0582	C11H19N3O6S	Amino acids and derivatives	Amino acids and derivatives	2922-56-7	B	1.109	0.147606	-2.76018	down
Uridine 5'-monophosphate	pme3188	C9H13N2O9P	Nucleotides and derivatives	Nucleotides and derivatives	58-97-9	B	1.10836	5.73093	2.51877	up
p-Coumaric acid-4-O-glucoside	Zmhn002301	C15H18O8	Phenolic acids	Phenolic acids	117405-48-8	B	1.02055	3.34774	1.74319	up
9,12,13-Trihydroxy-10,15-octadecadienoic acid	pmn001691	C18H32O5	Lipids	Free fatty acids	-	A	1.03731	2.95417	1.56275	up
Pyrroloquinoline quinone	pme2768	C14H6N2O8	Alkaloids	Alkaloids	72909-34-3	B	1.09603	3.69968	1.8874	up
Tricin (5,7,4'-Trihydroxy-3',5'-dimethoxyflavone)	Lmzp004885	C17H14O7	Flavonoids	Flavonoid	520-32-1	A	1.09157	0.0381843	-4.71088	down
Vanillic acid-4-O-glucoside	Zmhn001883	C14H18O9	Phenolic acids	Phenolic acids	32142-31-7	B	1.10605	6.33409	2.66314	up
3,4,5-Trimethoxyphenyl-1-O-Glucoside	pmn001517	C15H22O8	Phenolic acids	Phenolic acids	-	B	1.08958	2.0039	1.00281	up
9,10,11-Trihydroxy-12-octadecenoic acid	Hmqn003054	C18H34O5	Lipids	Free fatty acids	61911-67-9	A	1.07642	3.30897	1.72638	up
9,10,13-Trihydroxy-11-Octadecenoic Acid	pmn001694	C18H34O5	Lipids	Free fatty acids	29907-57-1	A	1.0811	3.47102	1.79536	up
Pyridoxine-5'-O-glucoside	pmb0789	C14H21NO8	Others	Vitamin	-	B	1.09852	2.00809	1.00582	up
2'-Deoxyinosine-5'-monophosphate	pmc0066	C10H13N4O7P	Nucleotides and derivatives	Nucleotides and derivatives	3393-18-8	B	1.1074	0.00620153	-7.33316	down
Gallic acid-4-O-glucoside	pmb2928	C13H16O10	Phenolic acids	Phenolic acids	84274-52-2	B	1.05231	2.06839	1.04851	up
Riboprine	pmf0289	C15H21N5O4	Nucleotides and derivatives	Nucleotides and derivatives	7724-76-7	B	1.00134	2.74641	1.45755	up
8,15-Dihydroxy-5,9,11,13-eicosatetraenoic acid	pmb2636	C20H32O4	Lipids	Free fatty acids	77667-08-4	B	1.11272	782.515	9.61197	up
Docosanoic acid (Behenic acid)	pmf0400	C22H44O2	Lipids	Free fatty acids	112-85-6	B	1.10411	6.85159	2.77644	up
Isomaltulose*	mws5038	C12H22O11	Others	Saccharides and Alcohols	13718-94-0	A	1.10549	0.237185	-2.07592	down
D-Maltose*	Lmsn000381	C12H22O11	Others	Saccharides and Alcohols	133-99-3	A	1.09915	0.234615	-2.09163	down
D-Sucrose*	pme0519	C12H22O11	Others	Saccharides and Alcohols	57-50-1	A	1.10498	0.203716	-2.29537	down
D-Trehalose*	mws0264	C12H22O11	Others	Saccharides and Alcohols	99-20-7	A	1.03287	0.417012	-1.26184	down
Galactinol	mws1080	C12H22O11	Others	Saccharides and Alcohols	3687-64-7	A	1.08735	0.276164	-1.8564	down
Guanosine 3',5'-cyclic monophosphate	mws0609	C10H12N5O7P	Nucleotides and derivatives	Nucleotides and derivatives	7665-99-8	B	1.11055	20.998	4.39218	up
Adenosine 5'-monophosphate	pmb0981	C10H14N5O7P	Nucleotides and derivatives	Nucleotides and derivatives	61-19-8	B	1.11166	0.0279413	-5.16146	down
Inosine 5'-monophosphate	pmb0532	C10H13N4O8P	Nucleotides and derivatives	Nucleotides and derivatives	131-99-7	B	1.10552	0.025269	-5.30649	down
1-Stearidonoyl-Glycerol	pmb1562	C21H34O4	Lipids	Glycerol ester	-	B	1.10707	19.0538	4.252	up
1-Methoxyphaseollin	mws4108	C21H20O5	Lignans and Coumarins	Coumarins	157226-48-7	B	1.113	1177.7	10.2018	up
1-α-Linolenoyl-glycerol	Lmhp011562	C21H36O4	Lipids	Glycerol ester	-	A	1.11198	37.2625	5.21965	up
2-α-Linolenoyl-glycerol	Lmhp011388	C21H36O4	Lipids	Glycerol ester	55268-58-1	A	1.11209	59.7116	5.89994	up
Scopoletin-7-O-glucoside (Scopolin)	mws1077	C16H18O9	Lignans and Coumarins	Coumarins	531-44-2	B	1.11302	3915.85	11.9351	up
1-Linoleoylglycerol	Lmhp112042	C21H38O4	Lipids	Glycerol ester	2277-28-3	A	1.1127	19.5792	4.29125	up
2-Linoleoylglycerol	Lmhp012042	C21H38O4	Lipids	Glycerol ester	3443-82-1	A	1.11268	25.9703	4.69879	up
Sweroside	mws1526	C16H22O9	Terpenoids	Sesquiterpenoids	14215-86-2	B	1.09502	2.11744	1.08232	up
Rosmarinic acid	pme0085	C18H16O8	Phenolic acids	Phenolic acids	537-15-5	B	1.07469	5.71293	2.51423	up
3-O-Feruloylquinic acid	pmb0752	C17H20O9	Phenolic acids	Phenolic acids	1899-29-2	B	1.11297	0.000107135	-13.1883	down
Tetracosanoic Acid (Lignoceric acid)	Lmsn004901	C24H48O2	Lipids	Free fatty acids	557-59-5	B	1.04284	3.24722	1.69921	up
Syringin	mws0011	C17H24O9	Phenolic acids	Phenolic acids	118-34-3	B	1.06272	2.17247	1.11934	up
Riboflavin (Vitamin B2)	mws0232	C17H20N4O6	Others	Vitamin	83-88-5	A	1.11162	17.1349	4.09886	up
S-Adenosyl-L-methionine	pme2735	C15H22N6O5S	Amino acids and derivatives	Amino acids and derivatives	29908-03-0	B	1.11046	16.8036	4.0707	up
Uridine 5'-diphosphate	pme3007	C9H14N2O12P2	Nucleotides and derivatives	Nucleotides and derivatives	58-98-0	A	1.10128	2.35782	1.23745	up
Daidzein-7-O-glucoside(Daidzin)	pme1587	C21H20O9	Flavonoids	Isoflavones	552-66-9	B	1.09888	55.6972	5.79953	up
Daidzein-4'-O-glucoside	pmp000417	C21H20O9	Flavonoids	Isoflavones	-	B	1.10772	50.595	5.66092	up
Kaempferol-3-O-arabinoside (Juglanin)	pmn001637	C20H18O10	Flavonoids	Flavonols	5041-67-8	A	1.10842	0.00116096	-9.75047	down
LysoPE 14:0	pmb0864	C19H40NO7P	Lipids	LPE	-	B	1.094	4.44439	2.15199	up
LysoPE 14:0(2n isomer)	Lmhp008337	C19H40NO7P	Lipids	LPE	-	B	1.08844	4.08547	2.0305	up
Taraxerol	pmp000436	C30H50O	Terpenoids	Triterpene	127-22-0	B	1.06727	3.18649	1.67197	up
Adenosine 5'-diphosphate	pme2117	C10H15N5O10P2	Nucleotides and derivatives	Nucleotides and derivatives	58-64-0	B	1.05672	0.477811	-1.06549	down
Formononetin-7-O-glycoside (Ononin)	pme3504	C22H22O9	Flavonoids	Isoflavones	486-62-4	A	1.11038	1863.84	10.8641	up
Genistein-7-O-Glucoside (Genistin)	mws0895	C21H20O10	Flavonoids	Isoflavones	529-59-9	A	1.1106	19254.2	14.2329	up
Genistein-8-C-glucoside	pmp000413	C21H20O10	Flavonoids	Isoflavones	66026-80-0	B	1.09365	0.324144	-1.62529	down
Apigenin-6-C-glucoside (Isovitexin)	mws1434	C21H20O10	Flavonoids	Flavonoid carbonoside	29702-25-8	B	1.06083	0.406557	-1.29847	down
Licoagroside B	HJN088	C18H24O12	Others	Others	-	B	1.06891	2.02144	1.01538	up
Avicularin(Quercetin-3-O-α-L-arabinofuranoside)	mws2186	C20H18O11	Flavonoids	Flavonols	572-30-5	A	1.02055	0.00032099	-11.6052	down
Quercetin-3-O-arabinoside (Guaijaverin)	mws4183	C20H18O11	Flavonoids	Flavonols	22255-13-6	A	1.11263	0.000415224	-11.2338	down
Butin-7-O-glucoside	HJN090	C21H22O10	Flavonoids	Flavonoid	-	B	1.10814	0.132522	-2.91569	down
6-O-Caffeoylarbutin	Cmzn005251	C21H22O10	Phenolic acids	Phenolic acids	136172-60-6	A	1.09828	0.034531	-4.85596	down
Naringenin-7-O-glucoside (Prunin)	mws1179	C21H22O10	Flavonoids	Dihydroflavone	529-55-5	B	1.09246	2.20727	1.14227	up
Phloretin-2'-O-glucoside (Phlorizin)	mws2118	C21H24O10	Flavonoids	Chalcones	60-81-1	B	1.07935	0.239985	-2.05898	down
LysoPE 15:1	Lmhp008440	C20H40NO7P	Lipids	LPE	-	B	1.1054	12.0711	3.59349	up
LysoPE 15:0(2n isomer)	Lmhp008885	C20H42NO7P	Lipids	LPE	-	B	1.09822	4.04452	2.01597	up
LysoPE 15:0	Lmhp009187	C20H42NO7P	Lipids	LPE	-	B	1.11188	6.73759	2.75223	up
LysoPC 12:0	pmb0862	C20H42NO7P	Lipids	LPC	20559-18-6	B	1.10755	20.3766	4.34884	up
Apigenin-7-O-glucuronide	pmn001697	C21H18O11	Flavonoids	Flavonoid	29741-09-1	A	1.06922	2.25906	1.17572	up
3'-Methoxydaidzin	pmp000415	C22H22O10	Flavonoids	Isoflavones	200127-80-6	B	1.11296	31743.3	14.9542	up
Calycosin-7-O-glucoside	pmp000550	C22H22O10	Flavonoids	Isoflavones	20633-67-4	B	1.11229	44.44	5.47379	up
Biochanin A-7-O-glucoside (Sissotrin)	pme3400	C22H22O10	Flavonoids	Isoflavones	5928-26-7	B	1.11296	31223.3	14.9303	up
Glycitin	mws0894	C22H22O10	Flavonoids	Isoflavones	40246-10-4	B	1.07961	0.274371	-1.8658	down
Trifolirhizin (Maackiain-3-O-glucoside)	mws1172	C22H22O10	Flavonoids	Isoflavones	6807-83-6	B	1.11279	4148.78	12.0185	up
Isorhamnetin-3-O-arabinoside	Hmcp002316	C21H20O11	Flavonoids	Flavonols	-	B	1.1103	0.0505489	-4.30618	down
Kaempferol-3-O-galactoside (Trifolin)	mws0913	C21H20O11	Flavonoids	Flavonols	23627-87-4	A	1.11267	0.0022735	-8.78087	down
Luteolin-3'-O-glucoside	Lmlp003531	C21H20O11	Flavonoids	Flavonoid	5154-41-6	B	1.0412	0.113532	-3.13883	down
Kaempferol-7-O-glucoside*	mws0089	C21H20O11	Flavonoids	Flavonols	16290-07-6	A	1.10421	0.264969	-1.9161	down
Luteolin-8-C-glucoside (Orientin)	mws1299	C21H20O11	Flavonoids	Flavonoid carbonoside	28608-75-5	B	1.11174	0.00115013	-9.76399	down
Luteolin-7-O-glucoside (Cynaroside)	pme2459	C21H20O11	Flavonoids	Flavonoid	5373-11-5	A	1.11304	2.96293e-06	-18.3645	down
Quercetin-3-O-rhamnoside(Quercitrin)	mws0045	C21H20O11	Flavonoids	Flavonols	522-12-3	B	1.11307	1.41968e-05	-16.1041	down
Myricetin-3-O-arabinoside	pmn001640	C20H18O12	Flavonoids	Flavonols	132679-85-7	B	1.11304	4.72144e-05	-14.3704	down
LysoPE 16:1(2n isomer)	Lmhp008763	C21H42NO7P	Lipids	LPE	-	A	1.10972	317.177	8.30915	up
LysoPE 16:1	Lmhp009034	C21H42NO7P	Lipids	LPE	-	A	1.10889	37.8036	5.24045	up
LysoPE 16:0	pmb0876	C21H44NO7P	Lipids	LPE	53862-35-4	A	1.08884	3.77063	1.91481	up
Urs-12(13)-en-3-one-28-oic acid	Lmqn012798	C30H46O3	Terpenoids	Triterpene	-	B	1.0116	0.317142	-1.6568	down
Ursonic acid	Lmzn006795	C30H46O3	Terpenoids	Triterpene	6246-46-4	B	1.02038	0.333652	-1.58358	down
3β-Hydroxytaraxastan-28,20β-olide	Lmsp013456	C30H46O3	Terpenoids	Triterpene	-	B	1.07766	0.346975	-1.52709	down
Ursolic acid	mws4053	C30H48O3	Terpenoids	Triterpene	77-52-1	B	1.06182	0.216078	-2.21038	down
Soyasapogenol E	Lmdn006811	C30H48O3	Terpenoids	Triterpene	6750-59-0	B	1.10097	0.175597	-2.50966	down
24,30-Dihydroxy-12(13)-enolupinol	pmn001700	C30H48O3	Terpenoids	Triterpene	-	A	1.10074	0.210461	-2.24838	down
6,4'-Dimethoxyisoflavone-7-O-glucoside (Wistin)	Lmdp003994	C23H24O10	Flavonoids	Isoflavones	19046-26-5	B	1.11297	128631	16.9729	up
Kaempferol-3-O-glucuronide	Lmzn001894	C21H18O12	Flavonoids	Flavonols	22688-78-4	A	1.11142	0.0103673	-6.59181	down
Luteolin-7-O-glucuronide	mws4167	C21H18O12	Flavonoids	Flavonoid	29741-10-4	A	1.11305	9.0298e-06	-16.7569	down
Azalein (Azaleatin-3-O-rhamnoside)	Lmdp003171	C22H22O11	Flavonoids	Flavonols	29028-02-2	B	1.01158	0.4659	-1.10191	down
Chrysoeriol-7-O-glucoside*	pmb3012	C22H22O11	Flavonoids	Flavonoid	19993-32-9	A	1.02359	0.291464	-1.77861	down
Hispidulin-7-O-Glucoside*	Hmgp002189	C22H22O11	Flavonoids	Flavonoid	17680-84-1	A	1.10674	0.0627053	-3.99527	down
Quercetin-3-O-glucoside (Isoquercitrin)*	mws0091	C21H20O12	Flavonoids	Flavonols	482-35-9	A	1.11305	1.02874e-06	-19.8907	down
Quercetin-7-O-glucoside*	mws1329	C21H20O12	Flavonoids	Flavonols	491-50-9	A	1.11227	0.000884472	-10.1429	down
Quercetin-3-O-galactoside (Hyperin)	mws0061	C21H20O12	Flavonoids	Flavonols	482-36-0	A	1.11251	0.000417135	-11.2272	down
Isohyperoside	Lmdp003286	C21H20O12	Flavonoids	Flavonols	35589-21-0	B	1.11231	0.000675961	-10.5308	down
Quercetin-4'-O-glucoside (Spiraeoside)	mws0856	C21H20O12	Flavonoids	Flavonols	20229-56-5	A	1.11286	0.000592351	-10.7213	down
LysoPE 17:1	Lmhp009769	C22H44NO7P	Lipids	LPE	-	B	1.10773	46.9391	5.55272	up
Hederagenin	Hmbn005207	C30H48O4	Terpenoids	Triterpene Saponin	465-99-6	B	1.09335	0.256968	-1.96034	down
Pomolic acid	Lmzn006169	C30H48O4	Terpenoids	Triterpene	13849-91-7	B	1.09643	0.317501	-1.65517	down
6''-O-Acetylgenistin	pmp000191	C23H22O11	Flavonoids	Isoflavones	73566-30-0	B	1.03061	0.282712	-1.8226	down
Apigenin-7-O-(6''-acetyl)glucoside	pmp000581	C23H22O11	Flavonoids	Flavonoid	72741-92-5	B	1.06028	0.172617	-2.53435	down
LysoPE 18:3	Lmhp008801	C23H42NO7P	Lipids	LPE	-	A	1.09861	5.20291	2.37932	up
LysoPE 18:3(2n isomer)	Lmhp008589	C23H42NO7P	Lipids	LPE	-	A	1.10988	33.7737	5.07783	up
Diosmetin-7-O-glucuronide	pmp000583	C22H20O12	Flavonoids	Flavonoid	35110-20-4	A	1.09343	2.77993	1.47505	up
LysoPE 18:2(2n isomer)	pmb0874	C23H44NO7P	Lipids	LPE	-	A	1.10982	24.9144	4.63891	up
LysoPE 18:2	pmb0881	C23H44NO7P	Lipids	LPE	-	A	1.10114	4.28783	2.10025	up
Quercetin-4′-O-glucuronide	Lmfn003760	C21H18O13	Flavonoids	Flavonols	201463-36-7	B	1.11302	1.93943e-05	-15.654	down
Quercetin-3-O-glucuronide	Lmmp003783	C21H18O13	Flavonoids	Flavonols	22688-79-5	B	1.10694	3.43136	1.77878	up
Isorhamnetin-7-O-glucoside (Brassicin)	Hmcp002207	C22H22O12	Flavonoids	Flavonols	6743-96-0	A	1.11142	0.0736053	-3.76405	down
Isotamarixin	Lmcp003788	C22H22O12	Flavonoids	Flavonols	-	B	1.11214	0.00909844	-6.78017	down
Rhamnetin-3-O-Glucoside	Lmjp002906	C22H22O12	Flavonoids	Flavonols	27875-34-9	A	1.10995	0.0794616	-3.6536	down
LysoPE 18:1(2n isomer)	pmb0856	C23H46NO7P	Lipids	LPE	-	A	1.09749	5.52851	2.46689	up
LysoPC 15:1	pmb2260	C23H46NO7P	Lipids	LPC	-	B	1.09914	5.51167	2.46249	up
Myricetin-3-O-glucoside	Lmpp003465	C21H20O13	Flavonoids	Flavonols	19833-12-6	B	1.113	7.82178e-06	-16.9641	down
LysoPC 15:0	pmb2319	C23H48NO7P	Lipids	LPC	108273-89-8	A	1.10834	2.90111	1.53661	up
LysoPE 18:0	pmb0883	C23H48NO7P	Lipids	LPE	69747-55-3	A	1.06745	2.51567	1.33095	up
LysoPC 15:0(2n isomer)	Lmhp009129	C23H48NO7P	Lipids	LPC	-	A	1.09163	2.66285	1.41297	up
2α,19α-Dihydroxy-3-oxours-12-en-28-oic acid	Lmsn011830	C30H46O5	Terpenoids	Triterpene	176983-21-4	B	1.0996	4.00003	2.00001	up
Acetylglycitin	pmp000192	C24H24O11	Flavonoids	Isoflavones	134859-96-4	B	1.113	5805.78	12.5033	up
Kaempferol-3-O-(6''-acetyl)glucoside	Lmmn003398	C23H22O12	Flavonoids	Flavonols	-	B	1.05497	0.132671	-2.91408	down
LysoPC 16:2	pma1303	C24H46NO7P	Lipids	LPC	-	B	1.10688	10.2568	3.35851	up
LysoPC 16:2(2n isomer)	pmb0863	C24H46NO7P	Lipids	LPC	-	B	1.10839	20.1959	4.33599	up
Tricin-7-O-Glucoside	pmb0736	C23H24O12	Flavonoids	Flavonoid	32769-01-0	A	1.00691	2.17037	1.11794	up
Tricin-5-O-Glucoside	pmb3042	C23H24O12	Flavonoids	Flavonoid	32769-00-9	B	1.1121	0.0872476	-3.51874	down
LysoPC 16:1	pmp001270	C24H48NO7P	Lipids	LPC	76790-27-7	A	1.0814	9.11835	3.18877	up
LysoPC 16:1(2n isomer)	Lmhp008833	C24H48NO7P	Lipids	LPC	-	A	1.10842	20.7708	4.37649	up
LysoPC 16:0	pmb0855	C24H50NO7P	Lipids	LPC	17364-16-8	A	1.05299	2.22437	1.1534	up
Cyclohexanondientriterpenic acid	pmp000324	C31H46O5	Terpenoids	Triterpene	-	B	1.04013	2.45969	1.29847	up
LysoPE 20:4	Lmhp009497	C25H44NO7P	Lipids	LPE	-	B	1.11248	772.489	9.59337	up
LysoPE 20:4(2n isomer)	Lmhp009349	C25H44NO7P	Lipids	LPE	-	B	1.11264	703.03	9.45744	up
6''-O-Malonyldaidzin	pmp000193	C24H22O12	Flavonoids	Isoflavones	124590-31-4	B	1.09737	99.4297	6.6356	up
LysoPE 20:3	Lmhp010040	C25H46NO7P	Lipids	LPE	-	B	1.11279	1573.93	10.6202	up
LysoPE 20:3(2n isomer)	Lmhp009802	C25H46NO7P	Lipids	LPE	-	B	1.11252	1435.15	10.487	up
Pinocembrin-7-O-(6''-O-malonyl)glucoside	HJAP135	C24H24O12	Flavonoids	Flavonoid	-	A	1.07773	17.0699	4.09338	up
Daidzein-7-O-(2''-benzoyl)rhamnoside	Zmdp004305	C28H24O9	Flavonoids	Isoflavones	-	B	1.11257	6725.7	12.7155	up
Raffinose*	pme2125	C18H32O16	Others	Saccharides and Alcohols	512-69-6	B	1.10757	0.00531783	-7.55495	down
D-Panose*	mws1589	C18H32O16	Others	Saccharides and Alcohols	33401-87-5	B	1.10927	0.00538721	-7.53625	down
2α,3α,19α,23-Tetraydroxyurs-12-en-28-oic acid	Hmln003398	C30H48O6	Terpenoids	Triterpene	-	B	1.08391	0.436232	-1.19683	down
LysoPE 20:2(2n isomer)	Lmhp010514	C25H48NO7P	Lipids	LPE	-	B	1.113	3188	11.6384	up
LysoPC 17:2	Lmhp008718	C25H48NO7P	Lipids	LPC	-	B	1.11074	63.2011	5.98188	up
LysoPE 20:2	Lmhp010757	C25H48NO7P	Lipids	LPE	-	B	1.11201	49.3692	5.62554	up
Tricin-7-O-Glucuronide	pmb3045	C23H22O13	Flavonoids	Flavonoid	-	A	1.05889	0.265272	-1.91446	down
Quercetin-3-O-(6''-acetyl)glucoside	Zmsp004363	C23H22O13	Flavonoids	Flavonols	-	A	1.11305	1.86242e-05	-15.7125	down
LysoPC 17:1	Lmhp009590	C25H50NO7P	Lipids	LPC	-	A	1.09384	3.19351	1.67514	up
1-α-Linolenoyl-glycerol-3-O-glucoside	Lmhp009773	C27H46O9	Lipids	Glycerol ester	-	A	1.11283	7100.7	12.7937	up
2-α-Linolenoyl-glycerol-1-O-glucoside	Lmhp009526	C27H46O9	Lipids	Glycerol ester	-	A	1.11189	9090.26	13.1501	up
Formononetin-7-O-(6''-Malonyl)glucoside	Zmdp005767	C25H24O12	Flavonoids	Isoflavones	-	A	1.11153	3046.98	11.5732	up
1-Linoleoylglycerol-3-O-glucoside	Lmhp010573	C27H48O9	Lipids	Glycerol ester	-	A	1.11222	550.078	9.10349	up
2-Linoleoylglycerol-1-O-glucoside	Lmhp010334	C27H48O9	Lipids	Glycerol ester	-	A	1.11156	606.093	9.24339	up
LysoPC 18:3(2n isomer)	pmb0865	C26H48NO7P	Lipids	LPC	-	A	1.10037	4.50863	2.17269	up
LysoPC 18:3	pmb0854	C26H48NO7P	Lipids	LPC	-	A	1.09964	5.02638	2.32952	up
6''-O-Malonylgenistin	pmp000194	C24H22O13	Flavonoids	Isoflavones	51011-05-3	A	1.11213	176285	17.4275	up
6'-O-Feruloyl-D-sucrose	Hmbn002692	C22H30O14	Phenolic acids	Phenolic acids	118230-77-6	B	1.07123	0.0962616	-3.3769	down
LysoPC 18:2	pmp001273	C26H50NO7P	Lipids	LPC	-	A	1.0881	2.75674	1.46297	up
LysoPC 18:2(2n isomer)	pmp001251	C26H50NO7P	Lipids	LPC	-	A	1.10898	16.6168	4.05457	up
Quercetin-3-O-(2''-acetyl)glucuronide	pmn001644	C23H20O14	Flavonoids	Flavonols	-	B	1.05992	0.154281	-2.69637	down
Isorhamnetin-3-O-(6''-acetylglucoside)	Li512111	C24H24O13	Flavonoids	Flavonols	-	B	1.07649	0.191534	-2.38433	down
Pinoresinol-4-O-glucoside	pmn001378	C26H32O11	Lignans and Coumarins	Lignans	41607-20-9	B	1.10966	59.7349	5.9005	up
LysoPC 18:1(2n isomer)	Lmhp010190	C26H52NO7P	Lipids	LPC	-	A	1.09506	3.57159	1.83657	up
6''-O-Malonylglycitin	pmp000195	C25H24O13	Flavonoids	Isoflavones	137705-39-6	B	1.07847	32.5029	5.0225	up
LysoPC 19:2	Lmhp007840	C27H52NO7P	Lipids	LPC	-	B	1.11166	153.361	7.26079	up
LysoPC 19:2(2n isomer)	Lmhp007598	C27H52NO7P	Lipids	LPC	-	B	1.1058	104.838	6.71201	up
Kaempferol-3-O-(6''-malonyl)glucoside	Lmmp003817	C24H22O14	Flavonoids	Flavonols	-	A	1.10919	11.3802	3.50846	up
LysoPC 19:1	Lmhp010908	C27H54NO7P	Lipids	LPC	-	B	1.08134	3.80631	1.92839	up
Uridine-5'-Diphosphate-D-Xylose	Zmfn000481	C14H22N2O16P2	Nucleotides and derivatives	Nucleotides and derivatives	3616-06-6	B	1.08599	2.25636	1.174	up
Syringic acid-4-O-(6''-feruloyl)glucoside	pmb0824	C25H28O13	Phenolic acids	Phenolic acids	-	B	1.01419	2.70314	1.43464	up
LysoPC 19:0	pmb2228	C27H56NO7P	Lipids	LPC	108273-88-7	B	1.0016	4.39867	2.13707	up
LysoPC 20:3	Lmhp009890	C28H52NO7P	Lipids	LPC	1199257-41-4	B	1.10699	8.15724	3.02808	up
LysoPC 20:2	pmd0147	C28H54NO7P	Lipids	LPC	-	B	1.10832	10.1858	3.34849	up
LysoPC 20:2(2n isomer)	pmd0146	C28H54NO7P	Lipids	LPC	-	B	1.10957	13.3571	3.73954	up
Chrysoeriol-7-O-(6''-malonyl)glucoside	pmb0608	C25H24O14	Flavonoids	Flavonoid	-	A	1.0579	2.08434	1.05959	up
Daidzein-7-O-apiosyl(1→6)glucoside	Zmdp003228	C26H28O13	Flavonoids	Isoflavones	-	B	1.11212	1868	10.8673	up
Daidzein-7-O-Glucoside-4'-O-Apioside	Zmdp003677	C26H28O13	Flavonoids	Isoflavones	108069-01-8	B	1.11142	1984.04	10.9542	up
LysoPC 20:1	Lmhp011549	C28H56NO7P	Lipids	LPC	-	A	1.0988	11.5546	3.5304	up
Glycyroside	pmp000395	C27H30O13	Flavonoids	Isoflavones	125310-04-5	B	1.09821	33.3333	5.05889	up
Isorhamnetin-3-O-(6''-malonylglucoside)	HJAP064	C25H24O15	Flavonoids	Flavonoid	-	B	1.10006	0.147966	-2.75666	down
Uridine 5'-diphospho-D-glucose	pmb2922	C15H24N2O17P2	Nucleotides and derivatives	Nucleotides and derivatives	133-89-1	A	1.07588	2.20907	1.14344	up
Procyanidin B3	pme0436	C30H26O12	Tannins	Proanthocyanidins	23567-23-9	A	1.10143	0.00659295	-7.24486	down
Apigenin-7-O-rutinoside (Isorhoifolin)	pme0368	C27H30O14	Flavonoids	Flavonoid	552-57-8	B	1.02854	2.39896	1.26241	up
Kaempferol-3-O-(2''-p-Coumaroyl)galactoside	Lmyp004407	C30H26O13	Flavonoids	Flavonoid	-	A	1.09566	0.102795	-3.28215	down
Kaempferol-3-O-(6''-p-Coumaroyl)galactoside	Lmyp004318	C30H26O13	Flavonoids	Flavonoid	-	A	1.10747	0.104717	-3.25544	down
Kaempferol-3-O-(6''-p-Coumaroyl)glucoside (Tiliroside)	mws1290	C30H26O13	Flavonoids	Flavonols	20316-62-5	A	1.10866	0.0406978	-4.61891	down
Luteolin-7-O-(6''-caffeoyl)rhamnoside	Hmjn004446	C30H26O13	Flavonoids	Flavonoid	-	B	1.10666	0.062831	-3.99238	down
Quercetin-3-O-sambubioside	Lmjp002596	C26H28O16	Flavonoids	Flavonols	83048-35-5	B	1.09938	0.119453	-3.06548	down
Quercetin-3-O-(6''-p-Coumaroyl)galactoside	Lmyp004052	C30H26O14	Flavonoids	Flavonols	-	A	1.11294	0.000842763	-10.2126	down
Quercetin-3-O-neohesperidoside	Lmjp002461	C27H30O16	Flavonoids	Flavonols	117611-67-3	A	1.10071	0.0263453	-5.24631	down
Quercetin-3-O-glucoside-7-O-rhamnoside	Lmsp004166	C27H30O16	Flavonoids	Flavonols	-	A	1.09494	0.0305883	-5.03088	down
Quercetin-3-O-rutinoside (Rutin)	mws0059	C27H30O16	Flavonoids	Flavonols	153-18-4	A	1.10028	0.0249568	-5.32442	down
Oxiglutatione	mws4134	C20H32N6O12S2	Amino acids and derivatives	Amino acids and derivatives	27025-41-8	A	1.10908	0.0156681	-5.99603	down
Isorhamnetin-3-O-rutinoside (Narcissin)	Hmjp002999	C28H32O16	Flavonoids	Flavonoid	604-80-8	B	1.07407	2.76422	1.46687	up
Quercetin-3-O-sophoroside (Baimaside)	Lmtp003677	C27H30O17	Flavonoids	Flavonols	18609-17-1	B	1.03834	0.2297	-2.12218	down
Luteolin-7-O-glucuronide-(2→1)-glucuronide	Lmmp003487	C27H26O18	Flavonoids	Flavonoid	-	B	1.11298	2.72862e-05	-15.1615	down
β-Oxoacteoside	Hmgn002038	C29H34O16	Phenolic acids	Phenolic acids	-	B	1.03743	8.28313	3.05018	up
Nicotinic acid adenine dinucleotide	pmb0530	C21H27N7O14P2	Nucleotides and derivatives	Nucleotides and derivatives	53-84-9	A	1.10787	2.88622	1.52918	up
2'-Acetylacteoside	mws1153	C31H38O16	Phenolic acids	Phenolic acids	94492-24-7	B	1.07401	2.14812	1.10308	up
2-α-Linolenoyl-glycerol-1,3-di-O-glucoside	Lmhp008513	C33H56O14	Lipids	Glycerol ester	-	A	1.11279	3115.44	11.6052	up
1-α-Linolenoyl-glycerol-2,3-di-O-glucoside	Lmhp008744	C33H56O14	Lipids	Glycerol ester	-	A	1.11166	1555.15	10.6028	up
2-Linoleoylglycerol-1,3-di-O-glucoside	Lmhp009190	C33H58O14	Lipids	Glycerol ester	-	A	1.05044	3.96974	1.98904	up
PC(oxo-11:0/18:2)	Hmyp007396	C37H68NO9P	Lipids	PC	-	A	1.10998	21.1565	4.40303	up
Quercetin-3-O-(6''-malonyl)glucosyl-5-O-glucoside	pmb0706	C30H32O20	Flavonoids	Flavonols	-	A	1.11303	0.000140384	-12.7983	down
Isovitexin-2''-O-(6'''-p-coumaroyl)glucoside	Zmhp003322	C36H36O17	Flavonoids	Flavonoid	-	B	1.01444	0.25425	-1.97568	down
Quercetin-3-O-(2''-O-Xylosyl)rutinoside	Hmcp001618	C32H38O20	Flavonoids	Flavonols	129235-39-8	B	1.048	4.73383	2.24301	up
NADP (Nicotinamide adenine dinucleotide phosphate)	pme2651	C21H28N7O17P3	Nucleotides and derivatives	Nucleotides and derivatives	53-59-8	B	1.09471	5.80171	2.53648	up
Soyasaponin IV	Lmdp005647	C41H66O13	Terpenoids	Triterpene Saponin	108906-97-4	B	1.10479	11.5104	3.52487	up
Azukisaponin I	HJN098	C42H68O13	Terpenoids	Triterpene Saponin	82793-02-0	B	1.10537	15.3462	3.93981	up
Oleanolic acid-3-O-glucosyl(1→2)glucoside	Hmmp006067	C42H68O13	Terpenoids	Triterpene Saponin	-	B	1.04673	2.34766	1.23122	up
Riboflavin 5'-Adenosine Diphosphate	pme2746	C27H33N9O15P2	Nucleotides and derivatives	Nucleotides and derivatives	146-14-5	A	1.1105	3.07263	1.61947	up
Soyasaponin βb'	pmp000197	C42H68O14	Terpenoids	Triterpene Saponin	-	A	1.10355	9.73783	3.2836	up
Soyasaponin III	Lmdp005678	C42H68O14	Terpenoids	Triterpene Saponin	55304-02-4	A	1.11288	100587	16.6181	up
Luteolin-7-O-glucuronide-(2→1)-(2''-Feruloyl)glucuronide	Lmmp004269	C37H34O21	Flavonoids	Flavonoid	-	B	1.11281	0.000453028	-11.1081	down
Bayogenin-3-O-glucuronide-28-O-glucoside	Lmmp006330	C42H66O16	Terpenoids	Triterpene Saponin	-	A	1.11211	20.3514	4.34706	up
Apigenin-7-O-[2''-O-(2'''-Sinapoyl)glucuronyl]glucuronide	Lmmp004510	C38H36O21	Flavonoids	Flavonoid	-	A	1.11145	0.0550012	-4.18439	down
Chrysoeriol-7-O-[2''-O-(2'''-Feruloyl)glucuronyl]glucuronide	Lmmp004807	C38H36O21	Flavonoids	Flavonoid	-	A	1.05546	2.55858	1.35535	up
Soyasaponin γa	Lmdp007827	C47H72O16	Terpenoids	Triterpene Saponin	-	B	1.06704	0.151743	-2.7203	down
Soyasaponin II	Lmdn004802	C47H76O17	Terpenoids	Triterpene Saponin	55319-36-3	B	1.10728	38.4297	5.26415	up
Soyasaponin βc	pmp000198	C47H76O17	Terpenoids	Triterpene Saponin	-	A	1.0832	9.49409	3.24703	up
Soyasaponin γg	pmp000199	C48H74O17	Terpenoids	Triterpene Saponin	-	B	1.09573	0.100921	-3.3087	down
Soyasapogenol E-3-O-rhamnosyl(1,2)glucosyl(1,2)glucuronide	Lmmp008478	C48H76O18	Terpenoids	Triterpene Saponin	-	A	1.1096	26.411	4.72306	up
Soyasaponin βe	pmp000200	C48H76O18	Terpenoids	Triterpene Saponin	-	A	1.11249	20.7113	4.37234	up
Soyasaponin βb (Soyasaponin I)	pmp000201	C48H78O18	Terpenoids	Triterpene Saponin	-	A	1.09484	3.33845	1.73918	up
Apigenin-7-O-glucuronide-4'-O-[2''-O-(2'''-p-Coumaroyl)glucuronyl]glucuronide	Lmmp004661	C42H40O25	Flavonoids	Flavonoid	-	A	1.09236	7.05798	2.81925	up
Medicagenic acid-3-O-glucuronide-28-O-rhamnosyl(1,2)-arabinoside	Lmmn005092	C47H72O20	Terpenoids	Triterpene Saponin	-	B	1.1128	190756	17.5414	up
Soyasaponin βd	pmp000202	C48H76O19	Terpenoids	Triterpene Saponin	-	B	1.11231	1943.74	10.9246	up
Soyasaponin βa (Soyasaponin V)	pmp000203	C48H78O19	Terpenoids	Triterpene Saponin	114590-20-4	B	1.11216	2029.96	10.9872	up
Ceanothic acid-3-O-glucuronic acid-rutinose	Lmmp007048	C48H74O20	Terpenoids	Triterpene Saponin	-	A	1.1042	10.8474	3.43927	up
Bayogenin-3-O-glucuronide-28-O-(2''-O-Rhamnosyl)glucoside	Lmmp006307	C48H76O20	Terpenoids	Triterpene Saponin	-	A	1.11243	9619.44	13.2317	up
Hederagenin-3-O-glucuronide-28-O-glucosyl(1,2)glucoside	Lmmp006607	C48H76O20	Terpenoids	Triterpene Saponin	-	B	1.09568	2.38835	1.25602	up
Azukisaponin IV	Lmwp005925	C48H76O20	Terpenoids	Triterpene Saponin	82793-04-2	A	1.09829	14.624	3.87026	up
Medicagenic acid-3-O-glucosyl-(1,6)-glucosyl-(1,3)-glucoside	Lmmn004491	C48H76O21	Terpenoids	Triterpene Saponin	37838-43-0	A	1.1069	7.85139	2.97295	up
Tricin-7-O-[glucuronyl(1→3)]-[(2''-O-p-Coumaroyl)glucuronyl](2→1)glucuronide	Lmmp004360	C44H44O27	Flavonoids	Flavonoid	-	A	1.05986	3.06611	1.61641	up
Soyasaponin βα	pmp000204	C53H82O20	Terpenoids	Triterpene Saponin	-	A	1.09028	0.157236	-2.669	down
Soyasaponin A6	Lmdp005758	C51H82O22	Terpenoids	Triterpene Saponin	117210-07-8	B	1.11271	1270.37	10.311	up
Soyasaponin βg (Soyasaponin VI)	pmp000205	C54H84O21	Terpenoids	Triterpene Saponin	143519-54-4	A	1.08573	0.26702	-1.90498	down
Soyasaponin αg	pmp000206	C54H84O22	Terpenoids	Triterpene Saponin	-	B	1.06663	0.370156	-1.4338	down
Medicagenic acid-3-O-glucuronide-28-O-xylosyl(1,4)-rhamnosyl(1,2)-arabinoside	Lmmn005003	C52H80O24	Terpenoids	Triterpene Saponin	128192-15-4	A	1.11192	479.442	8.90521	up
Soyasapogenol A-3-O-rhamnosyl(1,2)glucosyl(1,2)glucuronide-28-O-rhamnoside	Lmmp005587	C54H88O23	Terpenoids	Triterpene Saponin	-	B	1.07661	2.5422	1.34608	up
Medicagenic acid-3-O-glucuronide-28-O-xylosyl(1,4)-[apiosyl(1,3)]-rhamnosyl(1,2)-arabinoside	Lmmn004916	C57H88O28	Terpenoids	Triterpene Saponin	-	B	1.11259	35146.7	15.1011	up

## Sheet: 3 vs. 1
Differentially accumulated metabolites of yellow sprouts vs. seeds
Compounds	Index	Formula	Class I	Class II	CAS	Level	VIP	Fold_Change	Log2FC	Type
1-methylguanidine	pme3200	C2H7N3	Nucleotides and derivatives	Nucleotides and derivatives	471-29-4	B	1.09442	2.63831	1.39961	up
Piperidine	pmb0782	C5H11N	Alkaloids	Alkaloids	110-89-4	B	1.12943	18.5723	4.21508	up
N-Methylglycine	ML10198895	C3H7NO2	Amino acids and derivatives	Amino acids and derivatives	107-97-1	B	1.11269	11.8572	3.56769	up
L-Alanine	pme1987	C3H7NO2	Amino acids and derivatives	Amino acids and derivatives	56-41-7	B	1.04329	12.9354	3.69325	up
3-Hydroxypropanoic acid	pme2601	C3H6O3	Organic acids	Organic acids	503-66-2	B	1.11163	2.23507	1.16032	up
Succinic semialdehyde	Lmgn000219	C4H6O3	Organic acids	Organic acids	692-29-5	B	1.10396	5.59151	2.48324	up
γ-Aminobutyric acid	pme3011	C4H9NO2	Organic acids	Organic acids	56-12-2	B	1.1076	2.32658	1.21821	up
Hydroxypyruvic acid	ML10172161	C3H4O4	Organic acids	Organic acids	1113-60-6	B	1.13048	53.1804	5.73282	up
2-Hydroxyisobutyric acid*	mws0574	C4H8O3	Organic acids	Organic acids	594-61-6	B	1.11878	2.04666	1.03327	up
3-Hydroxybutyric acid	mws0576	C4H8O3	Organic acids	Organic acids	300-85-6	B	1.12956	73.2844	6.19543	up
Malonic acid	pme1975	C3H4O4	Organic acids	Organic acids	141-82-2	B	1.12968	64.6168	6.01384	up
L-Serine	pme0010	C3H7NO3	Amino acids and derivatives	Amino acids and derivatives	56-45-1	B	1.12723	5.54743	2.47182	up
2-Aminoethanesulfinic acid	pme0048	C2H7NO2S	Organic acids	Organic acids	300-84-5	B	1.09292	4.42394	2.14533	up
Cytosine	mws0255	C4H5N3O	Nucleotides and derivatives	Nucleotides and derivatives	71-30-7	B	1.12065	2.30859	1.20702	up
Histamine	pme2122	C5H9N3	Amino acids and derivatives	Amino acids and derivatives	51-45-6	B	1.11674	3.09724	1.63098	up
Uracil	pme0257	C4H4N2O2	Nucleotides and derivatives	Nucleotides and derivatives	66-22-8	B	1.11823	3.18479	1.6712	up
Creatinine	pme1936	C4H7N3O	Organic acids	Organic acids	60-27-5	B	1.11278	4.73227	2.24253	up
L-Proline	pme0006	C5H9NO2	Amino acids and derivatives	Amino acids and derivatives	147-85-3	A	1.13074	10.0526	3.32949	up
Indole	pmb1096	C8H7N	Alkaloids	Plumerane	120-72-9	B	1.13041	8.24724	3.04391	up
5-Aminovaleric acid	pme0120	C5H11NO2	Organic acids	Organic acids	660-88-8	B	1.13053	85.3722	6.41569	up
L-Valine	mws0256	C5H11NO2	Amino acids and derivatives	Amino acids and derivatives	72-18-4	A	1.13063	27.1346	4.76206	up
Methylmalonic acid*	mws0470	C4H6O4	Organic acids	Organic acids	516-05-2	A	1.12885	3.84177	1.94177	up
Succinic acid*	mws0192	C4H6O4	Organic acids	Organic acids	110-15-6	A	1.12832	4.28723	2.10005	up
β-Hydroxyisovaleric acid	mws0147	C5H10O3	Organic acids	Organic acids	625-08-1	B	1.1257	5.16917	2.36993	up
Aminomalonic acid	pme3096	C3H5NO4	Organic acids	Organic acids	1068-84-4	B	1.1291	4.07143	2.02553	up
L-Homoserine*	mws0671	C4H9NO3	Organic acids	Organic acids	672-15-1	A	1.11583	2.70925	1.43789	up
L-Threonine*	mws0230	C4H9NO3	Amino acids and derivatives	Amino acids and derivatives	72-19-5	A	1.11124	2.70918	1.43786	up
D-(-)-Threose	pma0134	C4H8O4	Others	Saccharides and Alcohols	95-43-2	B	1.00445	4.63799	2.2135	up
4-Methylbenzaldehyde	Lmbn002644	C8H8O	Others	Others	104-87-0	B	1.11978	0.110724	-3.17496	down
(S)-2-Phenyloxirane	Lmbp000728	C8H8O	Others	Others	20780-54-5	A	1.10558	0.197403	-2.34078	down
Benzamide	pmb0069	C7H7NO	Phenolic acids	Phenolic acids	55-21-0	B	1.12551	25.1304	4.65136	up
Phenethylamine	mws0491	C8H11N	Alkaloids	Alkaloids	64-04-0	B	1.12869	27.296	4.77062	up
4-Hydroxybenzaldehyde	mws0628	C7H6O2	Phenolic acids	Phenolic acids	123-08-0	A	1.12593	18.5617	4.21426	up
Nicotinamide	mws0133	C6H6N2O	Others	Vitamin	98-92-0	B	1.12997	4.39097	2.13454	up
2-Aminoethanesulfonic acid	mws0236	C2H7NO3S	Organic acids	Organic acids	107-35-7	B	1.11988	5.20356	2.3795	up
2-Hydroxyethylphosphonic acid	Zmgn000216	C2H7O4P	Organic acids	Organic acids	22987-21-9	B	1.08632	0.178811	-2.48349	down
5-Hydroxymethylfurfural	pmp001086	C6H6O3	Phenolic acids	Phenolic acids	67-47-0	B	1.10812	0.235863	-2.08398	down
5-Oxo-L-Proline	mws0263	C5H7NO3	Amino acids and derivatives	Amino acids and derivatives	98-79-3	B	1.07697	3.20502	1.68033	up
1-Pyrroline-4-hydroxy-2-carboxylic acid	Lmbn000612	C5H7NO3	Organic acids	Organic acids	9054-77-7	B	1.09318	3.18202	1.66994	up
Cycloleucine*	ML10181668	C6H11NO2	Amino acids and derivatives	Amino acids and derivatives	52-52-8	A	1.12958	10.7117	3.42112	up
3-Guanidinopropionic acid	Zmpn000638	C4H9N3O2	Organic acids	Organic acids	353-09-3	B	1.12542	7.64234	2.93402	up
6-Deoxyfagomine	pmp001198	C6H13NO2	Alkaloids	Alkaloids	197449-09-5	A	1.1293	20.2733	4.34151	up
L-Isoleucine*	mws0258	C6H13NO2	Amino acids and derivatives	Amino acids and derivatives	73-32-5	A	1.13034	17.0856	4.09471	up
6-Aminocaproic acid	pme0274	C6H13NO2	Organic acids	Organic acids	60-32-2	B	1.12948	54.5704	5.77005	up
L-Leucine*	mws0227	C6H13NO2	Amino acids and derivatives	Amino acids and derivatives	61-90-5	A	1.12989	17.1893	4.10344	up
Glutaric acid	pme0243	C5H8O4	Organic acids	Organic acids	110-94-1	B	1.10954	3.86091	1.94894	up
2-Methylsuccinic acid	mws0473	C5H8O4	Organic acids	Organic acids	498-21-5	A	1.11095	3.81258	1.93077	up
3-Ureidopropionic Acid	Lmgn000160	C4H8N2O3	Organic acids	Organic acids	462-88-4	A	1.13059	30.9339	4.95112	up
L-Asparagine	mws0001	C4H8N2O3	Amino acids and derivatives	Amino acids and derivatives	70-47-3	B	1.12485	5.72337	2.51687	up
2-Hydroxyisocaproic acid	mws0341	C6H12O3	Organic acids	Organic acids	20312-37-2	A	1.11989	0.235149	-2.08835	down
L-Aspartic Acid	mws0219	C4H7NO4	Amino acids and derivatives	Amino acids and derivatives	56-84-8	A	1.12639	6.4435	2.68785	up
L-Malic acid*	mws0275	C4H6O5	Organic acids	Organic acids	97-67-6	A	1.10948	2.06077	1.04319	up
3-Dehydro-L-Threonic Acid*	Lmbn000198	C4H6O5	Organic acids	Organic acids	-	A	1.10017	2.02845	1.02038	up
N-benzylformamide	HJKP000649	C8H9NO	Alkaloids	Alkaloids	6343-54-0	B	1.11287	3.71192	1.89216	up
L-Tyramine	pme1002	C8H11NO	Amino acids and derivatives	Amino acids and derivatives	51-67-2	A	1.10135	0.206073	-2.27877	down
Tyrosol	mws2368	C8H10O2	Phenolic acids	Phenolic acids	501-94-0	B	1.13047	0.000728511	-10.4228	down
4-Methyl-5-thiazoleethanol	pmb0764	C6H9NOS	Others	Others	137-00-8	B	1.12173	0.164332	-2.60531	down
2,3-Dimethylsuccinic acid	mws0340	C6H8O4	Amino acids and derivatives	Amino acids and derivatives	13545-04-5	B	1.09939	5.01764	2.32701	up
Indole-3-carboxaldehyde	mws0103	C9H7NO	Alkaloids	Plumerane	487-89-8	B	1.12595	8.07606	3.01365	up
α-Ketoglutaric acid	pme2380	C5H6O5	Organic acids	Organic acids	328-50-7	B	1.12016	0.166542	-2.58604	down
2,2-Dimethylsuccinic acid	Wmzn000227	C6H10O4	Organic acids	Organic acids	597-43-3	B	1.08384	67.4056	6.0748	up
L-Glutamine	pme0193	C5H10N2O3	Amino acids and derivatives	Amino acids and derivatives	56-85-9	B	1.1284	11.8873	3.57134	up
L-Lysine	pme0026	C6H14N2O2	Amino acids and derivatives	Amino acids and derivatives	56-87-1	A	1.12873	11.0306	3.46344	up
Acetylcholine	pme1691	C7H16NO2	Alkaloids	Alkaloids	60-31-1	B	1.11297	0.311558	-1.68243	down
L-Glutamic acid	pme0014	C5H9NO4	Amino acids and derivatives	Amino acids and derivatives	56-86-0	B	1.12286	0.120599	-3.05171	down
O-Acetylserine	mws1050	C5H9NO4	Amino acids and derivatives	Amino acids and derivatives	5147-00-2	B	1.12757	8.65099	3.11287	up
L-Citramalic acid	pmb2826	C5H8O5	Organic acids	Organic acids	6236-09-5	B	1.11878	0.289871	-1.78652	down
D-Arabinono-1,4-lactone	ML10171848	C5H8O5	Others	Saccharides and Alcohols	2782-09-4	B	1.05794	5.28204	2.4011	up
Cinnamic acid	mws2213	C9H8O2	Phenolic acids	Phenolic acids	140-10-3	B	1.11589	0.120681	-3.05073	down
L-Methionine	pme1210	C5H11NO2S	Amino acids and derivatives	Amino acids and derivatives	63-68-3	B	1.10128	2.93979	1.55571	up
1-Methyladenine	mws0847	C6H7N5	Nucleotides and derivatives	Nucleotides and derivatives	5142-22-3	B	1.10747	3.20623	1.68088	up
D-Arabinose	mws1499	C5H10O5	Others	Saccharides and Alcohols	10323-20-3	B	1.12684	4.87844	2.28642	up
Xanthine	pme0256	C5H4N4O2	Nucleotides and derivatives	Nucleotides and derivatives	69-89-6	A	1.09466	0.296244	-1.75514	down
Vanillin	mws0458	C8H8O3	Phenolic acids	Phenolic acids	121-33-5	B	1.12389	18.8817	4.23891	up
Xylitol	pme0513	C5H12O5	Others	Saccharides and Alcohols	87-99-0	B	1.0986	2.11783	1.08258	up
Ribitol*	mws0213	C5H12O5	Others	Saccharides and Alcohols	488-81-3	B	1.08766	2.55084	1.35097	up
4-Aminosalicylic acid	ML10177402	C7H7NO3	Phenolic acids	Phenolic acids	65-49-6	B	1.08906	2.52292	1.33509	up
3,4-Dihydroxybenzoic acid (Protocatechuic acid)	mws0183	C7H6O4	Phenolic acids	Phenolic acids	99-50-3	A	1.13086	1.08183e-05	-16.4962	down
L-Histidine	mws0254	C6H9N3O2	Amino acids and derivatives	Amino acids and derivatives	71-00-1	A	1.12965	24.9982	4.64376	up
Orotic acid	pme2165	C5H4N2O4	Others	Vitamin	65-86-1	B	1.11693	3.82793	1.93657	up
3-Indoleacetonitrile	pmb0819	C10H8N2	Alkaloids	Plumerane	771-51-7	B	1.12928	10.5045	3.39294	up
5-Acetamidopentanoic Acid	Lmbn001467	C7H13NO3	Organic acids	Organic acids	1072-10-2	B	1.12781	6.62557	2.72805	up
2-Propylsuccinic acid*	Lmbn002072	C7H12O4	Organic acids	Organic acids	618-57-5	B	1.07191	3.4339	1.77985	up
Pimelic acid*	Zmjn001813	C7H12O4	Organic acids	Organic acids	111-16-0	B	1.10438	3.25314	1.70183	up
Indole-3-carboxylic acid	mws1417	C9H7NO2	Alkaloids	Plumerane	771-50-6	A	1.09777	0.425507	-1.23275	down
3-Hydroxy-3-methylpentane-1,5-dioic acid	pme2914	C6H10O5	Amino acids and derivatives	Amino acids and derivatives	503-49-1	A	1.13038	18.2145	4.18701	up
4-Hydroxy-L-glutamic acid	pme2758	C5H9NO5	Amino acids and derivatives	Amino acids and derivatives	3913-68-6	B	1.12152	0.464589	-1.10597	down
L-Homomethionine	Lmbp000123	C6H13NO2S	Amino acids and derivatives	Amino acids and derivatives	25148-30-5	A	1.13062	857.493	9.74398	up
Phenylpyruvic acid	mws0159	C9H8O3	Organic acids	Organic acids	156-06-9	B	1.11193	0.133716	-2.90276	down
Caffeic aldehyde	pmb0142	C9H8O3	Phenolic acids	Phenolic acids	141632-15-7	B	1.03608	2.89387	1.533	up
p-Coumaric acid	pme1439	C9H8O3	Phenolic acids	Phenolic acids	501-98-4	B	1.09616	0.0968809	-3.36764	down
2-(Formylamino)benzoic acid	pme3083	C8H7NO3	Phenolic acids	Phenolic acids	3342-77-6	B	1.12866	0.224445	-2.15557	down
L-Phenylalanine	pme0021	C9H11NO2	Amino acids and derivatives	Amino acids and derivatives	63-91-2	A	1.13063	13.1019	3.7117	up
Phthalic acid	pme0282	C8H6O4	Organic acids	Organic acids	88-99-3	A	1.01421	2.03014	1.02158	up
6-Methylmercaptopurine	pmc0274	C6H6N4S	Nucleotides and derivatives	Nucleotides and derivatives	50-66-8	B	1.13074	13.737	3.78	up
3-(4-Hydroxyphenyl)-propionic acid	mws0467	C9H10O3	Phenolic acids	Phenolic acids	501-97-3	B	1.127	0.219778	-2.18588	down
1-(4-Methoxyphenyl)-1-propanol	pmn001681	C10H14O2	Phenolic acids	Phenolic acids	5349-60-0	B	1.11079	0.459369	-1.12227	down
Pyridoxal	Zmjp000624	C8H9NO3	Others	Vitamin	66-72-8	B	1.12937	14.2554	3.83344	up
2-Amino-3-methoxybenzoic acid	NK10253223	C8H9NO3	Phenolic acids	Phenolic acids	3177-80-8	B	1.12775	8.13562	3.02425	up
3,4-Dihydroxybenzeneacetic acid	pme2598	C8H8O4	Phenolic acids	Phenolic acids	102-32-9	B	1.09188	3.70735	1.89039	up
Gallacetophenone	Hmbp001276	C8H8O4	Phenolic acids	Phenolic acids	528-21-2	B	1.11439	2.0035	1.00252	up
3-Methyl-L-Histidine	pme0181	C7H11N3O2	Amino acids and derivatives	Amino acids and derivatives	368-16-1	B	1.127	5.19616	2.37745	up
Dihydroxyacetone phosphate	Zmzn000078	C3H7O6P	Others	Saccharides and Alcohols	57-04-5	B	1.10646	6.03137	2.59249	up
Gallic acid	mws0024	C7H6O5	Phenolic acids	Phenolic acids	149-91-7	B	1.11754	0.0611267	-4.03205	down
N-Acetyl-L-leucine	pme0253	C8H15NO3	Amino acids and derivatives	Amino acids and derivatives	1188-21-2	B	1.12363	3.19948	1.67784	up
Dehydroascorbic acid	MA10039492	C6H6O6	Others	Vitamin	490-83-5	B	1.08377	2.536	1.34256	up
Suberic Acid	mws0242	C8H14O4	Organic acids	Organic acids	505-48-6	A	1.10968	4.50006	2.16994	up
L-Arginine	mws0260	C6H14N4O2	Amino acids and derivatives	Amino acids and derivatives	74-79-3	A	1.13093	9.56556	3.25785	up
3-Isopropylmalic Acid*	Lmbn001754	C7H12O5	Organic acids	Organic acids	921-28-8	B	1.11745	4.81031	2.26613	up
2-Propylmalic Acid*	Zmgn001448	C7H12O5	Organic acids	Organic acids	-	B	1.12535	5.20646	2.3803	up
2-Isopropylmalic Acid	pmb3101	C7H12O5	Organic acids	Organic acids	49601-06-1	B	1.09617	5.37729	2.42688	up
4-Methoxycinnamic acid*	pmb2795	C10H10O3	Phenolic acids	Phenolic acids	830-09-1	B	1.09826	0.48863	-1.03318	down
Isoxanthopterin	mws0981	C6H5N5O2	Nucleotides and derivatives	Nucleotides and derivatives	529-69-1	B	1.02976	5.28584	2.40213	up
Caffeic acid	mws2212	C9H8O4	Phenolic acids	Phenolic acids	331-39-5	B	1.13096	7.95615e-05	-13.6176	down
D-Glucose*	mws4170	C6H12O6	Others	Saccharides and Alcohols	14431-43-7	A	1.12778	34.0135	5.08804	up
D-Fructose*	mws1164	C6H12O6	Others	Saccharides and Alcohols	7660-25-5	A	1.12984	70.457	6.13867	up
D-Mannose*	pmf0138	C6H12O6	Others	Saccharides and Alcohols	3458-28-4	A	1.13029	81.172	6.34291	up
L-Tyrosine	mws0250	C9H11NO3	Amino acids and derivatives	Amino acids and derivatives	60-18-4	B	1.11881	3.84058	1.94132	up
2',4'-Dihydroxy-6'-methoxyacetophenone	Lmjp004702	C9H10O4	Phenolic acids	Phenolic acids	3602-54-8	B	1.03948	0.368766	-1.43922	down
D-Sorbitol	mws0214	C6H14O6	Others	Saccharides and Alcohols	50-70-4	B	1.09532	3.93257	1.97547	up
2,4,6-Trihydroxybenzoic acid methyl ester	mws4171	C8H8O5	Phenolic acids	Phenolic acids	3147-39-5	B	1.08984	0.33501	-1.57772	down
Methyl gallate	Lmyn002788	C8H8O5	Phenolic acids	Phenolic acids	99-24-1	A	1.11654	0.151612	-2.72155	down
4-O-Methylgallic Acid	HJN037	C8H8O5	Phenolic acids	Phenolic acids	4319-02-2	B	1.10482	0.172371	-2.53641	down
O-Phosphocholine	pmb1754	C5H15NO4P+	Alkaloids	Alkaloids	107-73-3	B	1.09436	2.01352	1.00972	up
3-Phospho-D-glyceric acid	Zmgn000447	C3H7O7P	Others	Saccharides and Alcohols	820-11-1	B	1.09041	0.283211	-1.82005	down
N6-Acetyl-L-lysine	pme0122	C8H16N2O3	Amino acids and derivatives	Amino acids and derivatives	692-04-6	B	1.12296	36.4907	5.18946	up
Homoarginine	pme3388	C7H16N4O2	Amino acids and derivatives	Amino acids and derivatives	156-86-5	B	1.12488	2.67497	1.41952	up
N-Monomethyl-L-arginine	Zmjp000182	C7H16N4O2	Amino acids and derivatives	Amino acids and derivatives	17035-90-4	A	1.11814	2.69392	1.42971	up
3-Indolepropionic acid	pme2244	C11H11NO2	Alkaloids	Plumerane	830-96-6	B	1.12846	12.351	3.62656	up
N-Acetyl-L-methionine	pmb2561	C7H13NO3S	Amino acids and derivatives	Amino acids and derivatives	65-82-7	B	1.12453	2.95697	1.56412	up
Citric Acid	mws0281	C6H8O7	Organic acids	Organic acids	77-92-9	A	1.09128	0.318139	-1.65227	down
Isocitric Acid	Zmyn000453	C6H8O7	Organic acids	Organic acids	320-77-4	A	1.10187	0.345778	-1.53208	down
Quinic Acid	mws0277	C7H12O6	Organic acids	Organic acids	77-95-2	B	1.09193	0.332582	-1.58822	down
Isoferulic Acid*	pme0422	C10H10O4	Phenolic acids	Phenolic acids	537-73-5	A	1.12695	0.0190235	-5.71608	down
Ferulic acid*	mws0014	C10H10O4	Phenolic acids	Phenolic acids	537-98-4	A	1.12939	0.0228144	-5.45391	down
Gluconic acid	pme0534	C6H12O7	Others	Saccharides and Alcohols	526-95-4	A	1.10161	2.88354	1.52784	up
Isololiolide	Lmlp002205	C11H16O3	Terpenoids	Terpene	38274-00-9	A	1.09719	5.43517	2.44233	up
4-Hydroxy-3-methoxymandelate	pmb2497	C9H10O5	Phenolic acids	Phenolic acids	55-10-7	B	1.11633	3.5014	1.80793	up
D-Erythrose-4-phosphate	Zmzn000079	C4H9O7P	Others	Saccharides and Alcohols	585-18-2	B	1.12911	5.37724	2.42687	up
NG,NG-Dimethyl-L-arginine	NK10251888	C8H18N4O2	Amino acids and derivatives	Amino acids and derivatives	30315-93-6	B	1.12809	3.54296	1.82496	up
L-Tryptophan	mws0282	C11H12N2O2	Amino acids and derivatives	Amino acids and derivatives	73-22-3	A	1.12946	20.6066	4.36503	up
4,8-Dihydroxyquinoline-2-carboxylic acid	Zmtn001464	C10H7NO4	Organic acids	Organic acids	59-00-7	B	1.09537	2.02977	1.02132	up
Methoxyindoleacetic acid	pmb0818	C11H11NO3	Alkaloids	Plumerane	3471-31-6	B	1.13091	19.2921	4.26994	up
N-Acetyl-L-phenylalanine	Zmgn002106	C11H13NO3	Amino acids and derivatives	Amino acids and derivatives	2018-61-3	B	1.13021	5.50161	2.45985	up
Methyl ferulate	mws1212	C11H12O4	Phenolic acids	Phenolic acids	2309-07-1	B	1.10351	0.346966	-1.52713	down
3,4-Dimethoxycinnamic acid	pmb2620	C11H12O4	Phenolic acids	Phenolic acids	14737-89-4	A	1.09708	0.295717	-1.75771	down
D-Saccharic acid*	Zmyn000108	C6H10O8	Others	Saccharides and Alcohols	87-73-0	A	1.10754	9.13241	3.191	up
D-Galactaric acid*	Zmpn000199	C6H10O8	Others	Saccharides and Alcohols	526-99-8	A	1.11885	3.25851	1.70421	up
Sedoheptulose	Hmcn000192	C7H14O7	Others	Saccharides and Alcohols	3019-74-7	B	1.12187	3.59225	1.84489	up
2-Deoxyribose-1-phosphate	pmb2507	C5H11O7P	Nucleotides and derivatives	Nucleotides and derivatives	17210-42-3	B	1.09169	4.73422	2.24313	up
N-Acetyl-L-Arginine	pme0170	C8H16N4O3	Amino acids and derivatives	Amino acids and derivatives	155-84-0	B	1.0649	4.69137	2.23001	up
12-Hydroxydodecanoic acid	mws5045	C12H24O3	Lipids	Free fatty acids	505-95-3	B	1.01042	2.01471	1.01058	up
N-Acetyl-5-hydroxytryptamine	mws0677	C12H14N2O2	Alkaloids	Alkaloids	1210-83-9	B	1.12274	5.57457	2.47886	up
D-Pantothenic Acid	mws1337	C9H17NO5	Others	Vitamin	79-83-4	A	1.12491	2.31535	1.21123	up
5-Hydroxy-L-tryptophan	pme1228	C11H12N2O3	Amino acids and derivatives	Amino acids and derivatives	56-69-9	B	1.12552	4.0193	2.00694	up
N-Acetyl-D-mannosamine	mws4174	C8H15NO6	Others	Saccharides and Alcohols	7772-94-3	B	1.0759	2.50829	1.32671	up
L-Glycyl-L-phenylalanine	mws5042	C11H14N2O3	Amino acids and derivatives	Amino acids and derivatives	721-66-4	B	1.05396	3.06895	1.61774	up
Sinapic acid	mws4085	C11H12O5	Phenolic acids	Phenolic acids	530-59-6	B	1.13047	0.000591729	-10.7228	down
Myristoleic acid	pmb2643	C14H26O2	Lipids	Free fatty acids	544-64-9	B	1.00456	2.61404	1.38628	up
2-Dodecenedioic acid	Zmjn003398	C12H20O4	Lipids	Free fatty acids	6402-36-4	B	1.00915	5.26383	2.39611	up
Myristic Acid	mws0119	C14H28O2	Lipids	Free fatty acids	544-63-8	B	1.11512	3.28554	1.71613	up
Ribulose-5-phosphate	pma6455	C5H11O8P	Others	Saccharides and Alcohols	4300-28-1	B	1.12264	7.80673	2.96472	up
L-Lysine-Butanoic Acid	pmb0962	C10H22N2O4	Amino acids and derivatives	Amino acids and derivatives	80407-71-2	B	1.12181	0.0937059	-3.41572	down
L-Alanyl-L-Phenylalanine	mws4176	C12H16N2O3	Amino acids and derivatives	Amino acids and derivatives	3061-90-3	B	1.01668	0.497602	-1.00693	down
L-Sepiapterin	mws0984	C9H11N5O3	Nucleotides and derivatives	Nucleotides and derivatives	17094-01-8	B	1.12342	2.24535	1.16694	up
Benzoylmalic acid	Lmhn003240	C11H10O6	Phenolic acids	Phenolic acids	22138-51-8	B	1.12977	7.84235	2.97129	up
L-Cystine	mws0221	C6H12N2O4S2	Amino acids and derivatives	Amino acids and derivatives	56-89-3	B	1.11634	3.28347	1.71522	up
Lumichrome	mws1383	C12H10N4O2	Alkaloids	Alkaloids	1086-80-2	A	1.10826	2.89096	1.53155	up
Pentadecanoic Acid	mws0359	C15H30O2	Lipids	Free fatty acids	1002-84-2	A	1.05604	2.1583	1.10989	up
Cytidine	pme3732	C9H13N3O5	Nucleotides and derivatives	Nucleotides and derivatives	65-46-3	B	1.1157	0.422004	-1.24467	down
Uridine	mws0248	C9H12N2O6	Nucleotides and derivatives	Nucleotides and derivatives	58-96-8	A	1.12859	0.158619	-2.65637	down
N-Acetyl-L-Tryptophan	pmb2591	C13H14N2O3	Amino acids and derivatives	Amino acids and derivatives	1218-34-4	A	1.12685	3.32566	1.73364	up
γ-Glu-Cys	pme2563	C8H14N2O5S	Amino acids and derivatives	Amino acids and derivatives	636-58-8	B	1.11324	0.0302602	-5.04643	down
p-Hydroxybenzoylmalic acid	Lmhn003373	C11H10O7	Phenolic acids	Phenolic acids	-	B	1.12188	20.167	4.33392	up
7,4'-Dihydroxyflavone	mws4057	C15H10O4	Flavonoids	Flavonoid	2196-14-7	A	1.08533	11.3115	3.49972	up
Daidzein	pme0355	C15H10O4	Flavonoids	Isoflavones	486-66-8	A	1.09242	15.8087	3.98265	up
Liquiritigenin	mws0902	C15H12O4	Flavonoids	Dihydroflavone	578-86-9	B	1.13067	22839.6	14.4793	up
Nicotinate D-ribonucleoside	pma3101	C11H14NO6+	Others	Vitamin	17720-18-2	B	1.12753	8.43528	3.07644	up
D-Glucosamine 1-phosphate	Zmyn000110	C6H14NO8P	Others	Saccharides and Alcohols	2152-75-2	B	1.11946	6.00549	2.58628	up
D-Glucose 6-phosphate*	mws0866	C6H13O9P	Others	Saccharides and Alcohols	56-73-5	A	1.09199	3.22318	1.68848	up
Glucose-1-phosphate*	mws1090	C6H13O9P	Others	Saccharides and Alcohols	59-56-3	A	1.07135	3.31816	1.73038	up
Sorbitol-6-phosphate	Zmpn000095	C6H15O9P	Others	Saccharides and Alcohols	20479-58-7	B	1.08072	4.17716	2.06252	up
Phenylacetyl-L-glutamine	mws0715	C13H16N2O4	Amino acids and derivatives	Amino acids and derivatives	28047-15-6	B	1.04622	3.38142	1.75763	up
Thiamine (Vitamin B1)	pmb0952	C12H17N4OS+	Others	Vitamin	70-16-6	B	1.06521	3.42826	1.77748	up
Isoformononetin	pmp000343	C16H12O4	Flavonoids	Isoflavones	486-63-5	B	1.12857	1408.39	10.4598	up
9-(Arabinosyl)hypoxanthine	mws1060	C10H12N4O5	Nucleotides and derivatives	Nucleotides and derivatives	7013-16-3	B	1.12615	2.72766	1.44766	up
10-Heptadecenoic Acid	mws0383	C17H32O2	Lipids	Free fatty acids	29743-97-3	A	1.12896	8160.89	12.9945	up
3',4',7-Trihydroxyflavone	pmp000344	C15H10O5	Flavonoids	Flavonoid	2150-11-0	B	1.13068	0.0780028	-3.68033	down
Apigenin	pmp000571	C15H10O5	Flavonoids	Flavonoid	520-36-5	A	1.12885	0.100673	-3.31225	down
Genistein	mws0063	C15H10O5	Flavonoids	Isoflavones	446-72-0	A	1.12907	0.10193	-3.29435	down
Benzyl glucoside	mws1297	C13H18O6	Phenolic acids	Phenolic acids	4304-12-5	B	1.02023	2.63511	1.39786	up
Heptadecanoic acid	mws0362	C17H34O2	Lipids	Free fatty acids	506-12-7	A	1.06983	2.39776	1.26168	up
Butin	pme3475	C15H12O5	Flavonoids	Dihydroflavone	492-14-8	A	1.08046	0.25917	-1.94803	down
Naringenin chalcone*	pme2960	C15H12O5	Flavonoids	Chalcones	73692-50-9	A	1.09235	0.259436	-1.94655	down
Naringenin (5,7,4'-Trihydroxyflavanone)*	pme0376	C15H12O5	Flavonoids	Dihydroflavone	480-41-1	B	1.08452	0.227887	-2.13361	down
N-Lauryldiethanolamine	pmb1452	C16H35NO2	Lipids	Free fatty acids	1541-67-9	B	1.12167	8.9298	3.15863	up
Hexadecylsphingosine	pmp001264	C16H35NO2	Lipids	Sphingolipids	-	A	1.1248	7.76926	2.95778	up
Epiafzelechin	mws1422	C15H14O5	Flavonoids	Flavanols	24808-04-6	B	1.12163	16.2478	4.02217	up
4,4'-Dihydroxy-3,5-dimethoxybibenzyl	Lmtp005493	C16H18O4	Phenolic acids	Phenolic acids	39499-96-2	B	1.11775	0.440565	-1.18257	down
9,12-Octadecadien-6-Ynoic Acid	pmb1574	C18H28O2	Lipids	Free fatty acids	61481-29-6	B	1.05141	6.6496	2.73327	up
L-Leucyl-L-phenylalanine	mws5035	C15H22N2O3	Amino acids and derivatives	Amino acids and derivatives	56217-82-4	B	1.11851	7.4285	2.89307	up
Crepenynic acid	Lmbn005923	C18H30O2	Lipids	Free fatty acids	2277-31-8	B	1.11527	3.4924	1.80422	up
γ-Linolenic Acid*	mws0366	C18H30O2	Lipids	Free fatty acids	506-26-3	A	1.11088	3.08388	1.62475	up
α-Linolenic Acid*	mws0367	C18H30O2	Lipids	Free fatty acids	463-40-1	A	1.11274	3.2498	1.70035	up
Linoleic acid	mws1491	C18H32O2	Lipids	Free fatty acids	60-33-3	A	1.03484	13.9491	3.8021	up
(9Z,11E)-Octadecadienoic acid	Lmbn006152	C18H32O2	Lipids	Free fatty acids	2540-56-9	A	1.09751	2.89308	1.53261	up
2'-O-Methyladenosine	Hmhp001812	C11H15N5O4	Nucleotides and derivatives	Nucleotides and derivatives	2140-79-6	A	1.08901	3.83564	1.93947	up
Genkwanin (Apigenin 7-methyl ether)	mws0129	C16H12O5	Flavonoids	Flavonoid	437-64-9	B	1.06452	0.136987	-2.86789	down
3'-Methoxydaidzein	pmp000416	C16H12O5	Flavonoids	Isoflavones	21913-98-4	B	1.11733	344.585	8.42872	up
Biochanin A*	pme3250	C16H12O5	Flavonoids	Isoflavones	491-80-5	B	1.07177	0.140052	-2.83596	down
Calycosin	pme3233	C16H12O5	Flavonoids	Isoflavones	20575-57-9	B	1.03258	0.187918	-2.41182	down
Acacetin	mws0051	C16H12O5	Flavonoids	Flavonoid	480-44-4	B	1.07041	0.117432	-3.0901	down
Xanthosine	mws0668	C10H12N4O6	Nucleotides and derivatives	Nucleotides and derivatives	146-80-5	A	1.1282	0.0934343	-3.4199	down
2'-Hydroxygenistein	Lmmp004504	C15H10O6	Flavonoids	Isoflavones	1156-78-1	A	1.12687	0.00152918	-9.35302	down
Kaempferol (3,5,7,4'-Tetrahydroxyflavone)	mws1068	C15H10O6	Flavonoids	Flavonols	520-18-3	A	1.13082	8.11732e-05	-13.5886	down
Aureusidin	pmp000964	C15H10O6	Flavonoids	Sinensetin	38216-54-5	A	1.1276	0.00130197	-9.58509	down
Isoluteolin (Orobol)(5,7,3',4'-tetrahydroxyisoflavone)	mws0062	C15H10O6	Flavonoids	Isoflavones	480-23-9	A	1.13012	0.00163258	-9.25863	down
Luteolin (5,7,3',4'-Tetrahydroxyflavone)	pme0088	C15H10O6	Flavonoids	Flavonoid	491-70-3	A	1.13024	0.00160872	-9.27987	down
2-Hydroxy-2,3-dihydrogenistein	Lmdn006025	C15H12O6	Flavonoids	Isoflavones	-	B	1.12821	17267.4	14.0758	up
2,6,7,4'-Tetrahydroxyisoflavanone	Lmdp003110	C15H12O6	Flavonoids	Isoflavones	-	B	1.12288	7.84264	2.97134	up
10,16-Dihydroxypalmitic acid	pmn001686	C16H32O4	Lipids	Free fatty acids	3233-90-7	B	1.12932	176.115	7.46037	up
9,16-Dihydroxypalmitic acid	Lmyn007883	C16H32O4	Lipids	Free fatty acids	38076-49-2	B	1.11396	3.05966	1.61337	up
Catechin	mws0054	C15H14O6	Flavonoids	Flavanols	154-23-4	A	1.1299	0.00037972	-11.3628	down
Epicatechin	pme0460	C15H14O6	Flavonoids	Flavanols	490-46-0	A	1.12725	0.00905842	-6.78652	down
Argininosuccinic acid	pmb2657	C10H18N4O6	Organic acids	Organic acids	2387-71-5	B	1.02028	3.39094	1.76168	up
12-Oxo-phytodienoic acid	Zmyn004548	C18H28O3	Lipids	Free fatty acids	85551-10-6	A	1.02835	4.99746	2.3212	up
9-Hydroxy-10,12,15-octadecatrienoic acid*	pmb2786	C18H30O3	Lipids	Free fatty acids	89886-42-0	A	1.11521	24.7977	4.63213	up
13S-Hydroxy-9Z,11E,15Z-octadecatrienoic acid	Zmpn003368	C18H30O3	Lipids	Free fatty acids	87984-82-5	B	1.02403	3.11553	1.63948	up
9-Oxo-10E,12Z-octadecadienoic acid	pmb2787	C18H30O3	Lipids	Free fatty acids	54232-59-6	B	1.10764	20.9716	4.39037	up
13-KODE; (9Z,11E)-13-Oxooctadeca-9,11-dienoic acid*	Lmbn005443	C18H30O3	Lipids	Free fatty acids	54739-30-9	A	1.11549	28.034	4.80911	up
Sambunigrin	Lmtn003032	C14H17NO6	Alkaloids	Alkaloids	99-19-4	B	1.12364	0.278198	-1.84581	down
15(R)-Hydroxylinoleic Acid*	Hmqp005455	C18H32O3	Lipids	Free fatty acids	177931-23-6	B	1.12072	4.17131	2.0605	up
9-Oxo-12Z-Octadecenoic acid*	Hmqp005411	C18H32O3	Lipids	Free fatty acids	112543-32-5	B	1.12604	4.22604	2.07931	up
12,13-Epoxy-9-Octadecenoic Acid	pmb2799	C18H32O3	Lipids	Free fatty acids	6799-85-5	B	1.11557	19.5358	4.28805	up
9(10)-EpOME;(9R,10S)-(12Z)-9,10-Epoxyoctadecenoic acid	Lmbn005662	C18H32O3	Lipids	Free fatty acids	16833-56-0	B	1.11391	21.139	4.40184	up
5'-Deoxy-5'-(methylthio)adenosine	pme1474	C11H15N5O3S	Nucleotides and derivatives	Nucleotides and derivatives	2457-80-9	A	1.12584	5.48087	2.45441	up
N7-Methylguanosine	pmb0197	C11H15N5O5	Nucleotides and derivatives	Nucleotides and derivatives	20244-86-4	B	1.12175	9.20346	3.20218	up
D-Sphingosine	MA10012327	C18H37NO2	Lipids	Sphingolipids	123-78-4	B	1.12965	2065.3	11.0121	up
6,7,8-Tetrahydroxy-5-methoxyflavone	Zmhp003514	C16H12O6	Flavonoids	Flavonoid	-	A	1.11723	0.008881	-6.81506	down
Kaempferide (3,5,7-Trihydroxy-4'-methoxyflavone)	Lmcp004693	C16H12O6	Flavonoids	Flavonols	491-54-3	A	1.12698	0.00143801	-9.44171	down
Hispidulin (5,7,4'-Trihydroxy-6-methoxyflavone)*	pmp000001	C16H12O6	Flavonoids	Flavonoid	1447-88-7	A	1.11871	0.00843473	-6.88944	down
Pratensein	pmp000548	C16H12O6	Flavonoids	Isoflavones	2284-31-3	B	1.12133	0.00814568	-6.93975	down
Diosmetin (5,7,3'-Trihydroxy-4'-methoxyflavone)	mws0058	C16H12O6	Flavonoids	Flavonoid	520-34-3	A	1.12021	0.00674068	-7.21289	down
Chrysoeriol*	pmp001127	C16H12O6	Flavonoids	Flavonoid	491-71-4	A	1.11819	0.00806371	-6.95434	down
1-O-Salicyl-D-glucose	Zmhn001926	C13H16O8	Phenolic acids	Phenolic acids	60517-74-0	A	1.12476	5.79571	2.53499	up
Salicylic acid-2-O-glucoside	pmb3142	C13H16O8	Phenolic acids	Phenolic acids	10366-91-3	B	1.12648	3.10716	1.6356	up
Salidroside	mws2367	C14H20O7	Phenolic acids	Phenolic acids	10338-51-9	B	1.12511	10.0986	3.33608	up
4-Oxoretinol	pme2816	C20H28O2	Others	Vitamin	62702-55-0	B	1.11455	3.89477	1.96154	up
Quercetin	pme2954	C15H10O7	Flavonoids	Flavonols	117-39-5	A	1.13091	8.72454e-06	-16.8065	down
Nicotianamine	mws1375	C12H21N3O6	Amino acids and derivatives	Amino acids and derivatives	34441-14-0	A	1.09849	0.457868	-1.127	down
Dihydroquercetin(Taxifolin)	mws0044	C15H12O7	Flavonoids	Dihydroflavonol	480-18-2	A	1.13089	8.08771e-05	-13.5939	down
Glutathione reduced form	pme1086	C10H17N3O6S	Amino acids and derivatives	Amino acids and derivatives	70-18-8	A	1.13012	0.00141985	-9.46004	down
Eicosadienoic acid	pmn001610	C20H36O2	Lipids	Free fatty acids	5598-38-9	A	1.1296	11.7316	3.55232	up
9-Hydroperoxy-10E,12,15Z-octadecatrienoic acid	pmb2791	C18H30O4	Lipids	Free fatty acids	111004-08-1	B	1.04902	3.66536	1.87396	up
13S-Hydroperoxy-6Z,9Z,11E-octadecatrienoic acid	pmb2789	C18H30O4	Lipids	Free fatty acids	121107-97-9	B	1.05317	2.84967	1.51079	up
13-Hydroxy-9Z,11E-octadecadienoic acid	Hmqp006221	C19H34O3	Lipids	Free fatty acids	18104-45-5	B	1.13032	598.304	9.22473	up
9S-Hydroperoxy-10E,12Z-octadecadienoic acid	Zmjn004133	C18H32O4	Lipids	Free fatty acids	5502-91-0	B	1.09753	7.84787	2.9723	up
7S,8S-DiHODE; (9Z,12Z)-(7S,8S)-Dihydroxyoctadeca-9,12-dienoic acid	Lmbn005287	C18H32O4	Lipids	Free fatty acids	143288-65-7	B	1.11149	0.457079	-1.12949	down
Methyl salicylate-2-O-glucoside	Lmmn002179	C14H18O8	Phenolic acids	Phenolic acids	10019-60-0	B	1.11636	3.01259	1.59101	up
6-O-Acetylarbutin	Cmzp002057	C14H18O8	Phenolic acids	Phenolic acids	10338-88-2	B	1.00625	3.42924	1.77789	up
3-O-Methylellagic acid	Lmqn004838	C15H8O8	Tannins	Tannin	-	B	1.10726	0.0153571	-6.02495	down
Isorhamnetin	mws0066	C16H12O7	Flavonoids	Flavonols	480-19-3	A	1.12666	0.00341232	-8.19503	down
4-Hydroxysphinganine	pmb2221	C18H39NO3	Lipids	Sphingolipids	554-62-1	A	1.12508	3.81572	1.93196	up
S-(Methyl)glutathione	mws0582	C11H19N3O6S	Amino acids and derivatives	Amino acids and derivatives	2922-56-7	B	1.09272	0.0863949	-3.53291	down
Uridine 5'-monophosphate	pme3188	C9H13N2O9P	Nucleotides and derivatives	Nucleotides and derivatives	58-97-9	B	1.11216	5.51032	2.46213	up
Pyrroloquinoline quinone	pme2768	C14H6N2O8	Alkaloids	Alkaloids	72909-34-3	B	1.11992	5.06962	2.34188	up
Tricin (5,7,4'-Trihydroxy-3',5'-dimethoxyflavone)	Lmzp004885	C17H14O7	Flavonoids	Flavonoid	520-32-1	A	1.1124	0.046685	-4.4209	down
Vanillic acid-4-O-glucoside	Zmhn001883	C14H18O9	Phenolic acids	Phenolic acids	32142-31-7	B	1.125	5.3343	2.4153	up
1-O-Vanilloyl-D-Glucose	Lmtn002565	C14H18O9	Phenolic acids	Phenolic acids	-	B	1.07257	0.308127	-1.6984	down
3,4,5-Trimethoxyphenyl-1-O-Glucoside	pmn001517	C15H22O8	Phenolic acids	Phenolic acids	-	B	1.12255	2.12823	1.08965	up
9,10,11-Trihydroxy-12-octadecenoic acid	Hmqn003054	C18H34O5	Lipids	Free fatty acids	61911-67-9	A	1.04086	2.09364	1.06601	up
9,10,13-Trihydroxy-11-Octadecenoic Acid	pmn001694	C18H34O5	Lipids	Free fatty acids	29907-57-1	A	1.07007	2.19986	1.13741	up
9,12,13-TriHOME; 9(S),12(S),13(S)-Trihydroxy-10(E)-octadecenoic acid	Lmbn003970	C18H34O5	Lipids	Free fatty acids	97134-11-7	B	1.04016	0.281623	-1.82816	down
Pyridoxine-5'-O-glucoside	pmb0789	C14H21NO8	Others	Vitamin	-	B	1.12598	2.09262	1.06531	up
2'-Deoxyinosine-5'-monophosphate	pmc0066	C10H13N4O7P	Nucleotides and derivatives	Nucleotides and derivatives	3393-18-8	B	1.12837	0.00709338	-7.13931	down
8,15-Dihydroxy-5,9,11,13-eicosatetraenoic acid	pmb2636	C20H32O4	Lipids	Free fatty acids	77667-08-4	B	1.13	861.463	9.75064	up
Docosanoic acid (Behenic acid)	pmf0400	C22H44O2	Lipids	Free fatty acids	112-85-6	B	1.11626	5.9665	2.57688	up
Isomaltulose*	mws5038	C12H22O11	Others	Saccharides and Alcohols	13718-94-0	A	1.10498	0.256311	-1.96403	down
D-Maltose*	Lmsn000381	C12H22O11	Others	Saccharides and Alcohols	133-99-3	A	1.12328	0.250704	-1.99594	down
D-Sucrose*	pme0519	C12H22O11	Others	Saccharides and Alcohols	57-50-1	A	1.11698	0.211092	-2.24406	down
D-Trehalose*	mws0264	C12H22O11	Others	Saccharides and Alcohols	99-20-7	A	1.08581	0.299802	-1.73792	down
Galactinol	mws1080	C12H22O11	Others	Saccharides and Alcohols	3687-64-7	A	1.05813	0.343366	-1.54218	down
Coniferin	mws0906	C16H22O8	Phenolic acids	Phenolic acids	531-29-3	B	1.06528	0.392012	-1.35103	down
Guanosine 3',5'-cyclic monophosphate	mws0609	C10H12N5O7P	Nucleotides and derivatives	Nucleotides and derivatives	7665-99-8	B	1.12917	17.3091	4.11346	up
Adenosine 5'-monophosphate	pmb0981	C10H14N5O7P	Nucleotides and derivatives	Nucleotides and derivatives	61-19-8	B	1.12898	0.0390693	-4.67782	down
Inosine 5'-monophosphate	pmb0532	C10H13N4O8P	Nucleotides and derivatives	Nucleotides and derivatives	131-99-7	B	1.1237	0.0495382	-4.33532	down
1-Stearidonoyl-Glycerol	pmb1562	C21H34O4	Lipids	Glycerol ester	-	B	1.11943	13.911	3.79815	up
1-Methoxyphaseollin	mws4108	C21H20O5	Lignans and Coumarins	Coumarins	157226-48-7	B	1.13082	676.719	9.40241	up
1-α-Linolenoyl-glycerol	Lmhp011562	C21H36O4	Lipids	Glycerol ester	-	A	1.12809	28.1613	4.81564	up
2-α-Linolenoyl-glycerol	Lmhp011388	C21H36O4	Lipids	Glycerol ester	55268-58-1	A	1.12963	38.5277	5.26783	up
Scopoletin-7-O-glucoside (Scopolin)	mws1077	C16H18O9	Lignans and Coumarins	Coumarins	531-44-2	B	1.12955	4140.85	12.0157	up
1-Linoleoylglycerol	Lmhp112042	C21H38O4	Lipids	Glycerol ester	2277-28-3	A	1.12996	15.8291	3.98451	up
2-Linoleoylglycerol	Lmhp012042	C21H38O4	Lipids	Glycerol ester	3443-82-1	A	1.13056	19.5077	4.28597	up
3-O-Feruloylquinic acid	pmb0752	C17H20O9	Phenolic acids	Phenolic acids	1899-29-2	B	1.13087	0.000107135	-13.1883	down
Tetracosanoic Acid (Lignoceric acid)	Lmsn004901	C24H48O2	Lipids	Free fatty acids	557-59-5	B	1.06583	3.34904	1.74375	up
Riboflavin (Vitamin B2)	mws0232	C17H20N4O6	Others	Vitamin	83-88-5	A	1.12709	12.6913	3.66577	up
Succinyladenosine	pme3337	C14H17N5O8	Nucleotides and derivatives	Nucleotides and derivatives	4542-23-8	A	1.08083	0.455891	-1.13324	down
4-O-Glucosyl-sinapate	Zmhn002227	C17H22O10	Phenolic acids	Phenolic acids	-	B	1.05956	0.484326	-1.04595	down
S-Adenosyl-L-methionine	pme2735	C15H22N6O5S	Amino acids and derivatives	Amino acids and derivatives	29908-03-0	B	1.1276	14.4757	3.85556	up
Uridine 5'-diphosphate	pme3007	C9H14N2O12P2	Nucleotides and derivatives	Nucleotides and derivatives	58-98-0	A	1.09059	2.03028	1.02168	up
Daidzein-7-O-glucoside(Daidzin)	pme1587	C21H20O9	Flavonoids	Isoflavones	552-66-9	B	1.1174	64.6951	6.01558	up
Daidzein-4'-O-glucoside	pmp000417	C21H20O9	Flavonoids	Isoflavones	-	B	1.12578	60.5096	5.91909	up
Kaempferol-3-O-arabinoside (Juglanin)	pmn001637	C20H18O10	Flavonoids	Flavonols	5041-67-8	A	1.12645	0.00116096	-9.75047	down
LysoPE 14:0	pmb0864	C19H40NO7P	Lipids	LPE	-	B	1.10805	3.95496	1.98366	up
LysoPE 14:0(2n isomer)	Lmhp008337	C19H40NO7P	Lipids	LPE	-	B	1.10124	4.01979	2.00712	up
Taraxerol	pmp000436	C30H50O	Terpenoids	Triterpene	127-22-0	B	1.05803	3.4286	1.77762	up
Adenosine 5'-diphosphate	pme2117	C10H15N5O10P2	Nucleotides and derivatives	Nucleotides and derivatives	58-64-0	B	1.08383	0.474503	-1.07551	down
Formononetin-7-O-glycoside (Ononin)	pme3504	C22H22O9	Flavonoids	Isoflavones	486-62-4	A	1.12664	721.046	9.49395	up
Genistein-7-O-Glucoside (Genistin)	mws0895	C21H20O10	Flavonoids	Isoflavones	529-59-9	A	1.12486	10055.7	13.2957	up
Genistein-8-C-glucoside	pmp000413	C21H20O10	Flavonoids	Isoflavones	66026-80-0	B	1.09745	0.40028	-1.32092	down
Benzyl-(2''-O-glucosyl)glucoside	Lmtn002324	C19H28O11	Phenolic acids	Phenolic acids	-	B	1.04558	0.496962	-1.00879	down
Avicularin(Quercetin-3-O-α-L-arabinofuranoside)	mws2186	C20H18O11	Flavonoids	Flavonols	572-30-5	A	1.12836	0.00047819	-11.0301	down
Quercetin-3-O-arabinoside (Guaijaverin)	mws4183	C20H18O11	Flavonoids	Flavonols	22255-13-6	A	1.1248	0.000612304	-10.6735	down
Butin-7-O-glucoside	HJN090	C21H22O10	Flavonoids	Flavonoid	-	B	1.11544	0.0581667	-4.10366	down
6-O-Caffeoylarbutin	Cmzn005251	C21H22O10	Phenolic acids	Phenolic acids	136172-60-6	A	1.11633	0.0183577	-5.76747	down
Naringenin-7-O-glucoside (Prunin)	mws1179	C21H22O10	Flavonoids	Dihydroflavone	529-55-5	B	1.05565	2.44627	1.29058	up
Phloretin-2'-O-glucoside (Phlorizin)	mws2118	C21H24O10	Flavonoids	Chalcones	60-81-1	B	1.11309	0.222107	-2.17067	down
LysoPE 15:1	Lmhp008440	C20H40NO7P	Lipids	LPE	-	B	1.10868	6.23011	2.63926	up
LysoPE 15:0(2n isomer)	Lmhp008885	C20H42NO7P	Lipids	LPE	-	B	1.06796	2.65464	1.40852	up
LysoPE 15:0	Lmhp009187	C20H42NO7P	Lipids	LPE	-	B	1.12219	4.62041	2.20802	up
LysoPC 12:0	pmb0862	C20H42NO7P	Lipids	LPC	20559-18-6	B	1.12542	26.124	4.7073	up
Epicatechin 3-gallate*	mws1397	C22H18O10	Flavonoids	Flavanols	1257-08-5	A	1.11575	0.105693	-3.24204	down
Apigenin-7-O-glucuronide	pmn001697	C21H18O11	Flavonoids	Flavonoid	29741-09-1	A	1.07068	2.10996	1.07721	up
3'-Methoxydaidzin	pmp000415	C22H22O10	Flavonoids	Isoflavones	200127-80-6	B	1.1305	12812.7	13.6453	up
Calycosin-7-O-glucoside	pmp000550	C22H22O10	Flavonoids	Isoflavones	20633-67-4	B	1.11673	24.1326	4.59291	up
Biochanin A-7-O-glucoside (Sissotrin)	pme3400	C22H22O10	Flavonoids	Isoflavones	5928-26-7	B	1.13068	13036.7	13.6703	up
Glycitin	mws0894	C22H22O10	Flavonoids	Isoflavones	40246-10-4	B	1.09737	0.446675	-1.1627	down
Trifolirhizin (Maackiain-3-O-glucoside)	mws1172	C22H22O10	Flavonoids	Isoflavones	6807-83-6	B	1.12981	2749.85	11.4251	up
Isorhamnetin-3-O-arabinoside	Hmcp002316	C21H20O11	Flavonoids	Flavonols	-	B	1.10338	0.0280221	-5.15729	down
Kaempferol-3-O-galactoside (Trifolin)	mws0913	C21H20O11	Flavonoids	Flavonols	23627-87-4	A	1.1263	0.00141567	-9.4643	down
Luteolin-3'-O-glucoside	Lmlp003531	C21H20O11	Flavonoids	Flavonoid	5154-41-6	B	1.12491	0.0676111	-3.8866	down
Kaempferol-7-O-glucoside*	mws0089	C21H20O11	Flavonoids	Flavonols	16290-07-6	A	1.06286	0.275616	-1.85927	down
Luteolin-8-C-glucoside (Orientin)	mws1299	C21H20O11	Flavonoids	Flavonoid carbonoside	28608-75-5	B	1.12974	0.00115013	-9.76399	down
Luteolin-7-O-glucoside (Cynaroside)	pme2459	C21H20O11	Flavonoids	Flavonoid	5373-11-5	A	1.13094	2.96293e-06	-18.3645	down
Quercetin-3-O-rhamnoside(Quercitrin)	mws0045	C21H20O11	Flavonoids	Flavonols	522-12-3	B	1.13096	1.41968e-05	-16.1041	down
Myricetin-3-O-arabinoside	pmn001640	C20H18O12	Flavonoids	Flavonols	132679-85-7	B	1.13091	4.72144e-05	-14.3704	down
LysoPE 16:1(2n isomer)	Lmhp008763	C21H42NO7P	Lipids	LPE	-	A	1.12212	273.086	8.09321	up
LysoPE 16:1	Lmhp009034	C21H42NO7P	Lipids	LPE	-	A	1.12037	29.9618	4.90505	up
LysoPE 16:0	pmb0876	C21H44NO7P	Lipids	LPE	53862-35-4	A	1.10253	3.1926	1.67473	up
Soyasapogenol E	Lmdn006811	C30H48O3	Terpenoids	Triterpene	6750-59-0	B	1.03024	0.282563	-1.82335	down
24,30-Dihydroxy-12(13)-enolupinol	pmn001700	C30H48O3	Terpenoids	Triterpene	-	A	1.02129	0.35102	-1.51038	down
Epigallocatechin 3-gallate*	mws0034	C22H18O11	Flavonoids	Flavanols	989-51-5	B	1.11922	0.0415822	-4.58789	down
Gallocatechin 3-gallate*	mws2220	C22H18O11	Flavonoids	Flavanols	5127-64-0	B	1.12499	0.0433705	-4.52714	down
6,4'-Dimethoxyisoflavone-7-O-glucoside (Wistin)	Lmdp003994	C23H24O10	Flavonoids	Isoflavones	19046-26-5	B	1.13094	83383	16.3475	up
Kaempferol-3-O-glucuronide	Lmzn001894	C21H18O12	Flavonoids	Flavonols	22688-78-4	A	1.1244	0.0112433	-6.47479	down
Luteolin-7-O-glucuronide	mws4167	C21H18O12	Flavonoids	Flavonoid	29741-10-4	A	1.13097	9.0298e-06	-16.7569	down
Azalein (Azaleatin-3-O-rhamnoside)	Lmdp003171	C22H22O11	Flavonoids	Flavonols	29028-02-2	B	1.08473	0.230731	-2.11572	down
Chrysoeriol-7-O-glucoside*	pmb3012	C22H22O11	Flavonoids	Flavonoid	19993-32-9	A	1.11428	0.325204	-1.62058	down
Hispidulin-7-O-Glucoside*	Hmgp002189	C22H22O11	Flavonoids	Flavonoid	17680-84-1	A	1.12936	0.0542966	-4.20299	down
Quercetin-3-O-glucoside (Isoquercitrin)*	mws0091	C21H20O12	Flavonoids	Flavonols	482-35-9	A	1.12716	0.000550607	-10.8267	down
Quercetin-7-O-glucoside*	mws1329	C21H20O12	Flavonoids	Flavonols	491-50-9	A	1.12802	0.000845736	-10.2075	down
Quercetin-3-O-galactoside (Hyperin)	mws0061	C21H20O12	Flavonoids	Flavonols	482-36-0	A	1.12993	0.000467571	-11.0625	down
Isohyperoside	Lmdp003286	C21H20O12	Flavonoids	Flavonols	35589-21-0	B	1.12732	0.00053903	-10.8573	down
Quercetin-4'-O-glucoside (Spiraeoside)	mws0856	C21H20O12	Flavonoids	Flavonols	20229-56-5	A	1.12968	0.000625697	-10.6422	down
LysoPE 17:1	Lmhp009769	C22H44NO7P	Lipids	LPE	-	B	1.12281	49.7413	5.63637	up
Hederagenin	Hmbn005207	C30H48O4	Terpenoids	Triterpene Saponin	465-99-6	B	1.10873	0.278539	-1.84405	down
Pomolic acid	Lmzn006169	C30H48O4	Terpenoids	Triterpene	13849-91-7	B	1.11943	0.288113	-1.79529	down
6''-O-Acetylgenistin	pmp000191	C23H22O11	Flavonoids	Isoflavones	73566-30-0	B	1.10347	0.185692	-2.42901	down
Apigenin-7-O-(6''-acetyl)glucoside	pmp000581	C23H22O11	Flavonoids	Flavonoid	72741-92-5	B	1.11239	0.14659	-2.77014	down
LysoPE 18:3	Lmhp008801	C23H42NO7P	Lipids	LPE	-	A	1.11202	3.68698	1.88244	up
LysoPE 18:3(2n isomer)	Lmhp008589	C23H42NO7P	Lipids	LPE	-	A	1.12778	25.7594	4.68703	up
LysoPE 18:2(2n isomer)	pmb0874	C23H44NO7P	Lipids	LPE	-	A	1.12673	21.8017	4.44637	up
LysoPE 18:2	pmb0881	C23H44NO7P	Lipids	LPE	-	A	1.1163	3.36311	1.7498	up
Quercetin-4′-O-glucuronide	Lmfn003760	C21H18O13	Flavonoids	Flavonols	201463-36-7	B	1.13094	1.93943e-05	-15.654	down
Isorhamnetin-7-O-glucoside (Brassicin)	Hmcp002207	C22H22O12	Flavonoids	Flavonols	6743-96-0	A	1.12909	0.0282854	-5.1438	down
Isotamarixin	Lmcp003788	C22H22O12	Flavonoids	Flavonols	-	B	1.12997	0.00426194	-7.87427	down
Rhamnetin-3-O-Glucoside	Lmjp002906	C22H22O12	Flavonoids	Flavonols	27875-34-9	A	1.11945	0.0329326	-4.92434	down
LysoPE 18:1(2n isomer)	pmb0856	C23H46NO7P	Lipids	LPE	-	A	1.11235	8.30365	3.05375	up
LysoPC 15:1	pmb2260	C23H46NO7P	Lipids	LPC	-	B	1.08903	2.79017	1.48035	up
Myricetin-3-O-glucoside	Lmpp003465	C21H20O13	Flavonoids	Flavonols	19833-12-6	B	1.13087	7.82178e-06	-16.9641	down
LysoPC 15:0	pmb2319	C23H48NO7P	Lipids	LPC	108273-89-8	A	1.03955	2.05206	1.03707	up
Acetylglycitin	pmp000192	C24H24O11	Flavonoids	Isoflavones	134859-96-4	B	1.13031	2273	11.1504	up
Kaempferol-3-O-(6''-acetyl)glucoside	Lmmn003398	C23H22O12	Flavonoids	Flavonols	-	B	1.03664	0.138457	-2.85249	down
LysoPC 16:2	pma1303	C24H46NO7P	Lipids	LPC	-	B	1.12064	5.58723	2.48213	up
LysoPC 16:2(2n isomer)	pmb0863	C24H46NO7P	Lipids	LPC	-	B	1.12719	16.2572	4.023	up
Tricin-5-O-Glucoside	pmb3042	C23H24O12	Flavonoids	Flavonoid	32769-00-9	B	1.12688	0.032369	-4.94924	down
LysoPC 16:1	pmp001270	C24H48NO7P	Lipids	LPC	76790-27-7	A	1.1018	7.20037	2.84807	up
LysoPC 16:1(2n isomer)	Lmhp008833	C24H48NO7P	Lipids	LPC	-	A	1.12827	20.409	4.35113	up
LysoPE 20:4	Lmhp009497	C25H44NO7P	Lipids	LPE	-	B	1.12809	611.363	9.25589	up
LysoPE 20:4(2n isomer)	Lmhp009349	C25H44NO7P	Lipids	LPE	-	B	1.12878	687.407	9.42502	up
6''-O-Malonyldaidzin	pmp000193	C24H22O12	Flavonoids	Isoflavones	124590-31-4	B	1.11495	95.2171	6.57315	up
LysoPE 20:3	Lmhp010040	C25H46NO7P	Lipids	LPE	-	B	1.13071	783.144	9.61313	up
LysoPE 20:3(2n isomer)	Lmhp009802	C25H46NO7P	Lipids	LPE	-	B	1.13034	795.4	9.63554	up
Daidzein-7-O-(2''-benzoyl)rhamnoside	Zmdp004305	C28H24O9	Flavonoids	Isoflavones	-	B	1.1303	4428.7	12.1127	up
Raffinose*	pme2125	C18H32O16	Others	Saccharides and Alcohols	512-69-6	B	1.12637	0.00457169	-7.77306	down
D-Panose*	mws1589	C18H32O16	Others	Saccharides and Alcohols	33401-87-5	B	1.1282	0.00320674	-8.28468	down
2α,3α,19α,23-Tetraydroxyurs-12-en-28-oic acid	Hmln003398	C30H48O6	Terpenoids	Triterpene	-	B	1.11115	0.353514	-1.50016	down
LysoPE 20:2(2n isomer)	Lmhp010514	C25H48NO7P	Lipids	LPE	-	B	1.1308	2605.37	11.3473	up
LysoPC 17:2	Lmhp008718	C25H48NO7P	Lipids	LPC	-	B	1.12708	38.1997	5.25549	up
LysoPE 20:2	Lmhp010757	C25H48NO7P	Lipids	LPE	-	B	1.12828	31.0437	4.95623	up
Tricin-7-O-Glucuronide	pmb3045	C23H22O13	Flavonoids	Flavonoid	-	A	1.0612	0.134527	-2.89403	down
Quercetin-3-O-(6''-acetyl)glucoside	Zmsp004363	C23H22O13	Flavonoids	Flavonols	-	A	1.13093	1.86242e-05	-15.7125	down
LysoPC 17:1	Lmhp009590	C25H50NO7P	Lipids	LPC	-	A	1.04481	2.03547	1.02536	up
1-α-Linolenoyl-glycerol-3-O-glucoside	Lmhp009773	C27H46O9	Lipids	Glycerol ester	-	A	1.13045	2402.04	11.23	up
2-α-Linolenoyl-glycerol-1-O-glucoside	Lmhp009526	C27H46O9	Lipids	Glycerol ester	-	A	1.13074	3359.11	11.7139	up
Formononetin-7-O-(6''-Malonyl)glucoside	Zmdp005767	C25H24O12	Flavonoids	Isoflavones	-	A	1.1288	1471.29	10.5229	up
1-Linoleoylglycerol-3-O-glucoside	Lmhp010573	C27H48O9	Lipids	Glycerol ester	-	A	1.12593	214.193	7.74276	up
2-Linoleoylglycerol-1-O-glucoside	Lmhp010334	C27H48O9	Lipids	Glycerol ester	-	A	1.12932	258.044	8.01148	up
LysoPC 18:3(2n isomer)	pmb0865	C26H48NO7P	Lipids	LPC	-	A	1.08229	2.56527	1.35911	up
LysoPC 18:3	pmb0854	C26H48NO7P	Lipids	LPC	-	A	1.08698	2.80619	1.48861	up
6''-O-Malonylgenistin	pmp000194	C24H22O13	Flavonoids	Isoflavones	51011-05-3	A	1.12788	70490.4	16.1051	up
6'-O-Feruloyl-D-sucrose	Hmbn002692	C22H30O14	Phenolic acids	Phenolic acids	118230-77-6	B	1.10205	0.0579665	-4.10864	down
LysoPC 18:2(2n isomer)	pmp001251	C26H50NO7P	Lipids	LPC	-	A	1.12573	11.1648	3.48088	up
Quercetin-3-O-(2''-acetyl)glucuronide	pmn001644	C23H20O14	Flavonoids	Flavonols	-	B	1.04413	0.147065	-2.76548	down
Isorhamnetin-3-O-(6''-acetylglucoside)	Li512111	C24H24O13	Flavonoids	Flavonols	-	B	1.1	0.100895	-3.30908	down
Genipin-1-O-(2''-O-apiosyl)glucoside	pmp001059	C22H32O14	Terpenoids	Monoterpenoids	-	B	1.08042	2.54036	1.34503	up
Pinoresinol-4-O-glucoside	pmn001378	C26H32O11	Lignans and Coumarins	Lignans	41607-20-9	B	1.12079	12.5699	3.6519	up
LysoPC 18:1(2n isomer)	Lmhp010190	C26H52NO7P	Lipids	LPC	-	A	1.11785	5.85049	2.54856	up
6''-O-Malonylglycitin	pmp000195	C25H24O13	Flavonoids	Isoflavones	137705-39-6	B	1.06717	12.0716	3.59354	up
LysoPC 19:2	Lmhp007840	C27H52NO7P	Lipids	LPC	-	B	1.12703	111.653	6.80288	up
LysoPC 19:2(2n isomer)	Lmhp007598	C27H52NO7P	Lipids	LPC	-	B	1.1234	134.942	7.07619	up
Kaempferol-3-O-(6''-malonyl)glucoside	Lmmp003817	C24H22O14	Flavonoids	Flavonols	-	A	1.1235	4.55395	2.18712	up
LysoPC 19:1	Lmhp010908	C27H54NO7P	Lipids	LPC	-	B	1.04661	2.0353	1.02524	up
Uridine-5'-Diphosphate-D-Xylose	Zmfn000481	C14H22N2O16P2	Nucleotides and derivatives	Nucleotides and derivatives	3616-06-6	B	1.08924	2.42201	1.2762	up
LysoPC 19:0	pmb2228	C27H56NO7P	Lipids	LPC	108273-88-7	B	1.02293	4.9991	2.32167	up
LysoPC 20:3	Lmhp009890	C28H52NO7P	Lipids	LPC	1199257-41-4	B	1.08903	3.9084	1.96658	up
LysoPC 20:2	pmd0147	C28H54NO7P	Lipids	LPC	-	B	1.1205	4.80641	2.26496	up
LysoPC 20:2(2n isomer)	pmd0146	C28H54NO7P	Lipids	LPC	-	B	1.12729	8.46901	3.08219	up
Daidzein-7-O-apiosyl(1→6)glucoside	Zmdp003228	C26H28O13	Flavonoids	Isoflavones	-	B	1.12981	2626.56	11.359	up
Daidzein-7-O-Glucoside-4'-O-Apioside	Zmdp003677	C26H28O13	Flavonoids	Isoflavones	108069-01-8	B	1.12995	2823.26	11.4631	up
LysoPC 20:1	Lmhp011549	C28H56NO7P	Lipids	LPC	-	A	1.11145	8.22011	3.03916	up
Glycyroside	pmp000395	C27H30O13	Flavonoids	Isoflavones	125310-04-5	B	1.11093	35.2362	5.13899	up
Isorhamnetin-3-O-(6''-malonylglucoside)	HJAP064	C25H24O15	Flavonoids	Flavonoid	-	B	1.11669	0.10537	-3.24646	down
Uridine 5'-diphospho-D-glucose	pmb2922	C15H24N2O17P2	Nucleotides and derivatives	Nucleotides and derivatives	133-89-1	A	1.09538	2.58824	1.37197	up
Procyanidin B3	pme0436	C30H26O12	Tannins	Proanthocyanidins	23567-23-9	A	1.12762	0.00711734	-7.13445	down
Kaempferol-3-O-(2''-p-Coumaroyl)galactoside	Lmyp004407	C30H26O13	Flavonoids	Flavonoid	-	A	1.05357	0.122077	-3.03413	down
Kaempferol-3-O-(6''-p-Coumaroyl)galactoside	Lmyp004318	C30H26O13	Flavonoids	Flavonoid	-	A	1.09665	0.125508	-2.99415	down
Kaempferol-3-O-(6''-p-Coumaroyl)glucoside (Tiliroside)	mws1290	C30H26O13	Flavonoids	Flavonols	20316-62-5	A	1.11325	0.0506834	-4.30234	down
Luteolin-7-O-(6''-caffeoyl)rhamnoside	Hmjn004446	C30H26O13	Flavonoids	Flavonoid	-	B	1.10337	0.0593457	-4.07471	down
Quercetin-3-O-sambubioside	Lmjp002596	C26H28O16	Flavonoids	Flavonols	83048-35-5	B	1.11138	0.208497	-2.2619	down
Quercetin-3-O-(6''-p-Coumaroyl)galactoside	Lmyp004052	C30H26O14	Flavonoids	Flavonols	-	A	1.12801	0.00102888	-9.92472	down
Quercetin-3-O-neohesperidoside	Lmjp002461	C27H30O16	Flavonoids	Flavonols	117611-67-3	A	1.12402	0.0172245	-5.8594	down
Quercetin-3-O-glucoside-7-O-rhamnoside	Lmsp004166	C27H30O16	Flavonoids	Flavonols	-	A	1.12316	0.0234966	-5.4114	down
Quercetin-3-O-rutinoside (Rutin)	mws0059	C27H30O16	Flavonoids	Flavonols	153-18-4	A	1.12644	0.0242497	-5.36589	down
Oxiglutatione	mws4134	C20H32N6O12S2	Amino acids and derivatives	Amino acids and derivatives	27025-41-8	A	1.12906	0.0161243	-5.95462	down
Quercetin-3-O-sophoroside (Baimaside)	Lmtp003677	C27H30O17	Flavonoids	Flavonols	18609-17-1	B	1.10036	0.195208	-2.35692	down
Luteolin-7-O-glucuronide-(2→1)-glucuronide	Lmmp003487	C27H26O18	Flavonoids	Flavonoid	-	B	1.13093	2.72862e-05	-15.1615	down
Nicotinic acid adenine dinucleotide	pmb0530	C21H27N7O14P2	Nucleotides and derivatives	Nucleotides and derivatives	53-84-9	A	1.093	2.8073	1.48918	up
2'-Acetylacteoside	mws1153	C31H38O16	Phenolic acids	Phenolic acids	94492-24-7	B	1.09622	2.00787	1.00567	up
2-α-Linolenoyl-glycerol-1,3-di-O-glucoside	Lmhp008513	C33H56O14	Lipids	Glycerol ester	-	A	1.12201	1770.21	10.7897	up
1-α-Linolenoyl-glycerol-2,3-di-O-glucoside	Lmhp008744	C33H56O14	Lipids	Glycerol ester	-	A	1.12004	1033.83	10.0138	up
2-Linoleoylglycerol-1,3-di-O-glucoside	Lmhp009190	C33H58O14	Lipids	Glycerol ester	-	A	1.04567	2.78004	1.47511	up
Tricin-7-O-glucuronyl(2→1)glucuronide	Hmgp002564	C29H30O19	Flavonoids	Flavonoid	83097-44-3	A	1.11286	0.0926605	-3.4319	down
PC(oxo-11:0/18:2)	Hmyp007396	C37H68NO9P	Lipids	PC	-	A	1.12646	18.4151	4.20282	up
Quercetin-3-O-(6''-malonyl)glucosyl-5-O-glucoside	pmb0706	C30H32O20	Flavonoids	Flavonols	-	A	1.13095	0.000140384	-12.7983	down
Isorhamnetin-3-O-(6''-malonylglucoside)-7-O-glucoside	Hmcp001658	C31H34O20	Flavonoids	Flavonols	-	B	1.05765	0.377334	-1.40609	down
Isovitexin-2''-O-(6'''-p-coumaroyl)glucoside	Zmhp003322	C36H36O17	Flavonoids	Flavonoid	-	B	1.09122	0.0660101	-3.92117	down
Quercetin-3-O-(2''-O-Xylosyl)rutinoside	Hmcp001618	C32H38O20	Flavonoids	Flavonols	129235-39-8	B	1.06507	2.67484	1.41945	up
NADP (Nicotinamide adenine dinucleotide phosphate)	pme2651	C21H28N7O17P3	Nucleotides and derivatives	Nucleotides and derivatives	53-59-8	B	1.10585	5.42879	2.44063	up
Soyasaponin IV	Lmdp005647	C41H66O13	Terpenoids	Triterpene Saponin	108906-97-4	B	1.09996	5.6511	2.49853	up
Azukisaponin I	HJN098	C42H68O13	Terpenoids	Triterpene Saponin	82793-02-0	B	1.12007	13.0526	3.70627	up
Oleanolic acid-3-O-glucosyl(1→2)glucoside	Hmmp006067	C42H68O13	Terpenoids	Triterpene Saponin	-	B	1.07175	3.69121	1.88409	up
Riboflavin 5'-Adenosine Diphosphate	pme2746	C27H33N9O15P2	Nucleotides and derivatives	Nucleotides and derivatives	146-14-5	A	1.11505	2.35357	1.23485	up
Soyasaponin βb'	pmp000197	C42H68O14	Terpenoids	Triterpene Saponin	-	A	1.1222	8.2055	3.03659	up
Soyasaponin III	Lmdp005678	C42H68O14	Terpenoids	Triterpene Saponin	55304-02-4	A	1.1309	136667	17.0603	up
Apigenin-7-O-(2''-feruloyl)glucuronide-5-O-glucuronide	Lmmp005104	C37H34O20	Flavonoids	Flavonoid	-	A	1.05923	0.143143	-2.80447	down
Luteolin-7-O-glucuronide-(2→1)-(2''-Feruloyl)glucuronide	Lmmp004269	C37H34O21	Flavonoids	Flavonoid	-	B	1.13079	0.000453028	-11.1081	down
Bayogenin-3-O-glucuronide-28-O-glucoside	Lmmp006330	C42H66O16	Terpenoids	Triterpene Saponin	-	A	1.127	16.1452	4.01304	up
Apigenin-7-O-[2''-O-(2'''-Sinapoyl)glucuronyl]glucuronide	Lmmp004510	C38H36O21	Flavonoids	Flavonoid	-	A	1.1285	0.0662073	-3.91687	down
Tricin-7-O-[(2''-Feruloyl)glucuronyl](2→1)glucuronide	Lmmp004808	C39H38O22	Flavonoids	Flavonoid	-	A	1.03426	0.0985325	-3.34326	down
Soyasaponin γa	Lmdp007827	C47H72O16	Terpenoids	Triterpene Saponin	-	B	1.11534	0.0693505	-3.84995	down
Soyasaponin II	Lmdn004802	C47H76O17	Terpenoids	Triterpene Saponin	55319-36-3	B	1.12756	51.6919	5.69187	up
Soyasaponin βc	pmp000198	C47H76O17	Terpenoids	Triterpene Saponin	-	A	1.10396	6.30214	2.65584	up
Soyasaponin γg	pmp000199	C48H74O17	Terpenoids	Triterpene Saponin	-	B	1.11975	0.0609907	-4.03527	down
Soyasapogenol E-3-O-rhamnosyl(1,2)glucosyl(1,2)glucuronide	Lmmp008478	C48H76O18	Terpenoids	Triterpene Saponin	-	A	1.12878	32.311	5.01395	up
Soyasaponin βe	pmp000200	C48H76O18	Terpenoids	Triterpene Saponin	-	A	1.12996	30.0988	4.91163	up
Soyasaponin βb (Soyasaponin I)	pmp000201	C48H78O18	Terpenoids	Triterpene Saponin	-	A	1.12181	3.38543	1.75934	up
Apigenin-7-O-glucuronide-4'-O-[2''-O-(2'''-p-Coumaroyl)glucuronyl]glucuronide	Lmmp004661	C42H40O25	Flavonoids	Flavonoid	-	A	1.0991	7.67869	2.94086	up
Medicagenic acid-3-O-glucuronide-28-O-rhamnosyl(1,2)-arabinoside	Lmmn005092	C47H72O20	Terpenoids	Triterpene Saponin	-	B	1.12983	254307	17.9562	up
Soyasaponin βd	pmp000202	C48H76O19	Terpenoids	Triterpene Saponin	-	B	1.13085	2154.15	11.0729	up
Soyasaponin βa (Soyasaponin V)	pmp000203	C48H78O19	Terpenoids	Triterpene Saponin	114590-20-4	B	1.13019	819.752	9.67904	up
Ceanothic acid-3-O-glucuronic acid-rutinose	Lmmp007048	C48H74O20	Terpenoids	Triterpene Saponin	-	A	1.1176	9.57728	3.25962	up
Bayogenin-3-O-glucuronide-28-O-(2''-O-Rhamnosyl)glucoside	Lmmp006307	C48H76O20	Terpenoids	Triterpene Saponin	-	A	1.13094	14346.7	13.8084	up
Hederagenin-3-O-glucuronide-28-O-glucosyl(1,2)glucoside	Lmmp006607	C48H76O20	Terpenoids	Triterpene Saponin	-	B	1.11819	2.32633	1.21806	up
Azukisaponin IV	Lmwp005925	C48H76O20	Terpenoids	Triterpene Saponin	82793-04-2	A	1.11285	11.2586	3.49295	up
Apigenin-7-O-[2''-O-(2'''-Feruloyl)glucuronyl]glucuronide-4'-O-glucuronide	Lmmp004181	C43H42O26	Flavonoids	Flavonoid	-	B	1.0701	0.367221	-1.44528	down
Apigenin-7-O-{3''-O-[2'''-O-(2''''-Feruloyl)glucuronyl]glucuronyl}glucuronide	Lmmp003850	C43H42O26	Flavonoids	Flavonoid	-	A	1.05284	0.22266	-2.16709	down
Medicagenic acid-3-O-glucosyl-(1,6)-glucosyl-(1,3)-glucoside	Lmmn004491	C48H76O21	Terpenoids	Triterpene Saponin	37838-43-0	A	1.12462	7.07937	2.82362	up
Soyasaponin βα	pmp000204	C53H82O20	Terpenoids	Triterpene Saponin	-	A	1.1	0.241225	-2.05155	down
Soyasaponin A6	Lmdp005758	C51H82O22	Terpenoids	Triterpene Saponin	117210-07-8	B	1.12976	714.974	9.48175	up
Soyasaponin βg (Soyasaponin VI)	pmp000205	C54H84O21	Terpenoids	Triterpene Saponin	143519-54-4	A	1.08749	0.170397	-2.55303	down
Soyasaponin αg	pmp000206	C54H84O22	Terpenoids	Triterpene Saponin	-	B	1.10084	0.185194	-2.43289	down
Medicagenic acid-3-O-glucuronide-28-O-xylosyl(1,4)-rhamnosyl(1,2)-arabinoside	Lmmn005003	C52H80O24	Terpenoids	Triterpene Saponin	128192-15-4	A	1.13014	455.03	8.82982	up
Soyasapogenol A-3-O-rhamnosyl(1,2)glucosyl(1,2)glucuronide-28-O-rhamnoside	Lmmp005587	C54H88O23	Terpenoids	Triterpene Saponin	-	B	1.08216	2.69642	1.43104	up
Medicagenic acid-3-O-glucuronide-28-O-xylosyl(1,4)-[apiosyl(1,3)]-rhamnosyl(1,2)-arabinoside	Lmmn004916	C57H88O28	Terpenoids	Triterpene Saponin	-	B	1.13076	26688.1	14.7039	up

## Sheet: 2 vs. 3
Differentially accumulated metabolites of green sprouts vs. yellow sprouts
Compounds	Index	Formula	Class I	Class II	CAS	Level	VIP	Fold_Change	Log2FC	Type
Benzamide	pmb0069	C7H7NO	Phenolic acids	Phenolic acids	55-21-0	B	1.4996	4.00141	2.00051	up
Phenethylamine	mws0491	C8H11N	Alkaloids	Alkaloids	64-04-0	B	1.50766	4.12654	2.04493	up
Cinnamic acid	mws2213	C9H8O2	Phenolic acids	Phenolic acids	140-10-3	B	1.07413	3.43943	1.78217	up
O-Anisic acid (2-Methoxybenzoic acid)	mws0145	C8H8O3	Phenolic acids	Phenolic acids	529-75-9	B	1.25798	4.19544	2.06882	up
Caffeic aldehyde	pmb0142	C9H8O3	Phenolic acids	Phenolic acids	141632-15-7	B	1.52956	6.55351	2.71227	up
p-Coumaric acid	pme1439	C9H8O3	Phenolic acids	Phenolic acids	501-98-4	B	1.28755	2.30231	1.20308	up
Gallic acid	mws0024	C7H6O5	Phenolic acids	Phenolic acids	149-91-7	B	1.36794	4.12766	2.04532	up
4-Methoxycinnamic acid*	pmb2795	C10H10O3	Phenolic acids	Phenolic acids	830-09-1	B	1.50731	2.40998	1.26902	up
p-Coumaric acid methyl ester*	mws1195	C10H10O3	Phenolic acids	Phenolic acids	3943-97-3	B	1.50548	2.4836	1.31243	up
D-Mannose*	pmf0138	C6H12O6	Others	Saccharides and Alcohols	3458-28-4	A	1.50155	0.481469	-1.05449	down
Syringaldehyde; 4-Hydroxy-3,5-Dimethoxybenzaldehyde	mws1350	C9H10O4	Phenolic acids	Phenolic acids	134-96-3	B	1.35062	4.44539	2.15231	up
Methyl gallate	Lmyn002788	C8H8O5	Phenolic acids	Phenolic acids	99-24-1	A	1.50813	12.4006	3.63234	up
4-O-Methylgallic Acid	HJN037	C8H8O5	Phenolic acids	Phenolic acids	4319-02-2	B	1.49433	10.5463	3.39867	up
N-Glycyl-L-leucine*	mws0736	C8H16N2O3	Amino acids and derivatives	Amino acids and derivatives	869-19-2	A	1.37539	0.376981	-1.40743	down
L-Glycyl-L-isoleucine*	mws5041	C8H16N2O3	Amino acids and derivatives	Amino acids and derivatives	19461-38-2	A	1.31337	0.397826	-1.32979	down
Methyl ferulate	mws1212	C11H12O4	Phenolic acids	Phenolic acids	2309-07-1	B	1.3934	2.92112	1.54652	up
3,4-Dimethoxycinnamic acid	pmb2620	C11H12O4	Phenolic acids	Phenolic acids	14737-89-4	A	1.40546	2.92004	1.54599	up
L-Cystathionine	pme2773	C7H14N2O4S	Amino acids and derivatives	Amino acids and derivatives	56-88-2	B	1.30339	2.05904	1.04197	up
2-Dodecenedioic acid	Zmjn003398	C12H20O4	Lipids	Free fatty acids	6402-36-4	B	1.07836	2.01715	1.01232	up
Costunolide	Hmcp004865	C15H20O2	Terpenoids	Sesquiterpenoids	553-21-9	B	1.01143	0.437488	-1.19269	down
7,4'-Dihydroxyflavone	mws4057	C15H10O4	Flavonoids	Flavonoid	2196-14-7	A	1.33066	2.22054	1.15091	up
Daidzein	pme0355	C15H10O4	Flavonoids	Isoflavones	486-66-8	A	1.376	2.35876	1.23803	up
2,4,4'-trihydroxychalcone	Lmmp007480	C15H12O4	Flavonoids	Chalcones	-	A	1.21967	7.40157	2.88783	up
Isoliquiritigenin	pme3217	C15H12O4	Flavonoids	Chalcones	961-29-5	A	1.21043	7.26859	2.86168	up
3,9-Dihydroxypterocarpan	Lmdn007639	C15H12O4	Flavonoids	Isoflavones	61135-91-9	B	1.21192	7.64959	2.93538	up
L-Homocystine	pme2890	C8H16N2O4S2	Amino acids and derivatives	Amino acids and derivatives	626-72-2	B	1.32137	0.449845	-1.1525	down
Isoformononetin	pmp000343	C16H12O4	Flavonoids	Isoflavones	486-63-5	B	1.21693	2.46237	1.30005	up
3',4',7-Trihydroxyflavone	pmp000344	C15H10O5	Flavonoids	Flavonoid	2150-11-0	B	1.38781	2.77208	1.47097	up
Apigenin	pmp000571	C15H10O5	Flavonoids	Flavonoid	520-36-5	A	1.49108	2.32453	1.21694	up
Genistein	mws0063	C15H10O5	Flavonoids	Isoflavones	446-72-0	A	1.49807	2.29231	1.1968	up
Benzyl glucoside	mws1297	C13H18O6	Phenolic acids	Phenolic acids	4304-12-5	B	1.32101	2.24032	1.16371	up
Arbutin	pme3472	C12H16O7	Phenolic acids	Phenolic acids	497-76-7	B	1.22074	2.65393	1.40813	up
(-)-Vestitol	mws1178	C16H16O4	Flavonoids	Flavonoid	35878-41-2	B	1.31006	4.91034	2.29582	up
(-)-Vestitone	pmn001386	C16H16O4	Flavonoids	Dihydroisoflavone	158112-50-6	B	1.34427	4.73088	2.24211	up
2'-O-Methyladenosine	Hmhp001812	C11H15N5O4	Nucleotides and derivatives	Nucleotides and derivatives	2140-79-6	A	1.39637	0.328516	-1.60597	down
Calycosin	pme3233	C16H12O5	Flavonoids	Isoflavones	20575-57-9	B	1.4506	14.7688	3.88448	up
2-Hydroxy-2,3-dihydrogenistein	Lmdn006025	C15H12O6	Flavonoids	Isoflavones	-	B	1.25514	0.309838	-1.69041	down
2,6,7,4'-Tetrahydroxyisoflavanone	Lmdp003110	C15H12O6	Flavonoids	Isoflavones	-	B	1.44057	2.32825	1.21924	up
10,16-Dihydroxypalmitic acid	pmn001686	C16H32O4	Lipids	Free fatty acids	3233-90-7	B	1.45593	2.81424	1.49275	up
9,16-Dihydroxypalmitic acid	Lmyn007883	C16H32O4	Lipids	Free fatty acids	38076-49-2	B	1.52125	3.35653	1.74697	up
Epicatechin	pme0460	C15H14O6	Flavonoids	Flavanols	490-46-0	A	1.32782	2.35421	1.23524	up
6,7,8-Tetrahydroxy-5-methoxyflavone	Zmhp003514	C16H12O6	Flavonoids	Flavonoid	-	A	1.38114	4.31124	2.1081	up
Hispidulin (5,7,4'-Trihydroxy-6-methoxyflavone)*	pmp000001	C16H12O6	Flavonoids	Flavonoid	1447-88-7	A	1.38843	4.28801	2.10031	up
Pratensein	pmp000548	C16H12O6	Flavonoids	Isoflavones	2284-31-3	B	1.42014	4.48496	2.1651	up
Diosmetin (5,7,3'-Trihydroxy-4'-methoxyflavone)	mws0058	C16H12O6	Flavonoids	Flavonoid	520-34-3	A	1.39631	4.27367	2.09548	up
Chrysoeriol*	pmp001127	C16H12O6	Flavonoids	Flavonoid	491-71-4	A	1.38834	4.52699	2.17855	up
9-Hydroperoxy-10E,12,15Z-octadecatrienoic acid	pmb2791	C18H30O4	Lipids	Free fatty acids	111004-08-1	B	1.34868	2.04206	1.03003	up
13S-Hydroperoxy-6Z,9Z,11E-octadecatrienoic acid	pmb2789	C18H30O4	Lipids	Free fatty acids	121107-97-9	B	1.41563	2.35737	1.23718	up
1-O-Caffeoyl xylose	Lmsn002887	C14H16O8	Phenolic acids	Phenolic acids	-	B	1.33457	2.19086	1.1315	up
7S,8S-DiHODE; (9Z,12Z)-(7S,8S)-Dihydroxyoctadeca-9,12-dienoic acid	Lmbn005287	C18H32O4	Lipids	Free fatty acids	143288-65-7	B	1.49496	2.11531	1.08087	up
5S,8R-DiHODE; (5S,8R,9Z,12Z)-5,8-Dihydroxyoctadeca-9,12-dienoate	Lmbn004685	C18H32O4	Lipids	Free fatty acids	-	B	1.49445	2.68925	1.4272	up
9-Hydroxy-12-oxo-15(Z)-octadecenoic acid	pmn001689	C18H32O4	Lipids	Free fatty acids	-	A	1.50697	2.57751	1.36598	up
p-Coumaric acid-4-O-glucoside	Zmhn002301	C15H18O8	Phenolic acids	Phenolic acids	117405-48-8	B	1.33636	2.67129	1.41753	up
9,12,13-Trihydroxy-10,15-octadecadienoic acid	pmn001691	C18H32O5	Lipids	Free fatty acids	-	A	1.40087	2.07636	1.05406	up
9,12,13-TriHOME; 9(S),12(S),13(S)-Trihydroxy-10(E)-octadecenoic acid	Lmbn003970	C18H34O5	Lipids	Free fatty acids	97134-11-7	B	1.33879	2.84136	1.50658	up
9,10-Dihydroxy-12,13-epoxyoctadecanoic acid	Lmbn004240	C18H34O5	Lipids	Free fatty acids	-	B	1.37608	2.62277	1.39109	up
6-O-Feruloyl-D-glucose	Zmhn002334	C16H20O9	Phenolic acids	Phenolic acids	137887-25-3	B	1.31933	4.79243	2.26076	up
Rosmarinic acid	pme0085	C18H16O8	Phenolic acids	Phenolic acids	537-15-5	B	1.4338	2.63962	1.40033	up
4-O-Glucosyl-sinapate	Zmhn002227	C17H22O10	Phenolic acids	Phenolic acids	-	B	1.48293	3.17397	1.66629	up
Formononetin-7-O-glycoside (Ononin)	pme3504	C22H22O9	Flavonoids	Isoflavones	486-62-4	A	1.40633	2.58491	1.37011	up
Butin-7-O-glucoside	HJN090	C21H22O10	Flavonoids	Flavonoid	-	B	1.35681	2.27832	1.18797	up
Epicatechin 3-gallate*	mws1397	C22H18O10	Flavonoids	Flavanols	1257-08-5	A	1.50895	10.6022	3.40629	up
3'-Methoxydaidzin	pmp000415	C22H22O10	Flavonoids	Isoflavones	200127-80-6	B	1.47427	2.47748	1.30887	up
Biochanin A-7-O-glucoside (Sissotrin)	pme3400	C22H22O10	Flavonoids	Isoflavones	5928-26-7	B	1.49092	2.39504	1.26005	up
Epigallocatechin 3-gallate*	mws0034	C22H18O11	Flavonoids	Flavanols	989-51-5	B	1.37874	6.9002	2.78664	up
Gallocatechin 3-gallate*	mws2220	C22H18O11	Flavonoids	Flavanols	5127-64-0	B	1.36616	6.37025	2.67135	up
Azalein (Azaleatin-3-O-rhamnoside)	Lmdp003171	C22H22O11	Flavonoids	Flavonols	29028-02-2	B	1.43116	2.01923	1.01381	up
Quercetin-3-O-glucoside (Isoquercitrin)*	mws0091	C21H20O12	Flavonoids	Flavonols	482-35-9	A	1.53403	0.00186838	-9.06399	down
Diosmetin-7-O-glucuronide	pmp000583	C22H20O12	Flavonoids	Flavonoid	35110-20-4	A	1.49766	3.69688	1.88631	up
Isorhamnetin-7-O-glucoside (Brassicin)	Hmcp002207	C22H22O12	Flavonoids	Flavonols	6743-96-0	A	1.49433	2.60224	1.37975	up
Isotamarixin	Lmcp003788	C22H22O12	Flavonoids	Flavonols	-	B	1.43768	2.13481	1.09411	up
Rhamnetin-3-O-Glucoside	Lmjp002906	C22H22O12	Flavonoids	Flavonols	27875-34-9	A	1.3512	2.41286	1.27074	up
Acetylglycitin	pmp000192	C24H24O11	Flavonoids	Isoflavones	134859-96-4	B	1.48876	2.55424	1.35289	up
Tricin-5-O-Glucoside	pmb3042	C23H24O12	Flavonoids	Flavonoid	32769-00-9	B	1.47719	2.6954	1.4305	up
Cyclohexanondientriterpenic acid	pmp000324	C31H46O5	Terpenoids	Triterpene	-	B	1.46259	2.03378	1.02416	up
LysoPE 20:3	Lmhp010040	C25H46NO7P	Lipids	LPE	-	B	1.4767	2.00975	1.00702	up
1-α-Linolenoyl-glycerol-3-O-glucoside	Lmhp009773	C27H46O9	Lipids	Glycerol ester	-	A	1.48032	2.95612	1.5637	up
2-α-Linolenoyl-glycerol-1-O-glucoside	Lmhp009526	C27H46O9	Lipids	Glycerol ester	-	A	1.39665	2.70615	1.43624	up
Formononetin-7-O-(6''-Malonyl)glucoside	Zmdp005767	C25H24O12	Flavonoids	Isoflavones	-	A	1.41476	2.07095	1.05029	up
1-Linoleoylglycerol-3-O-glucoside	Lmhp010573	C27H48O9	Lipids	Glycerol ester	-	A	1.33686	2.56815	1.36073	up
2-Linoleoylglycerol-1-O-glucoside	Lmhp010334	C27H48O9	Lipids	Glycerol ester	-	A	1.36655	2.34879	1.23192	up
6''-O-Malonylgenistin	pmp000194	C24H22O13	Flavonoids	Isoflavones	51011-05-3	A	1.14268	2.50084	1.32241	up
Pinoresinol-4-O-glucoside	pmn001378	C26H32O11	Lignans and Coumarins	Lignans	41607-20-9	B	1.49842	4.75222	2.2486	up
6''-O-Malonylglycitin	pmp000195	C25H24O13	Flavonoids	Isoflavones	137705-39-6	B	1.3223	2.69252	1.42895	up
Luteolin-7-O-(6''-malonyl)glucoside	pmp000587	C24H22O14	Flavonoids	Flavonoid	-	A	1.22268	2.5708	1.36221	up
Kaempferol-3-O-(6''-malonyl)glucoside	Lmmp003817	C24H22O14	Flavonoids	Flavonols	-	A	1.49866	2.49898	1.32134	up
LysoPC 20:3	Lmhp009890	C28H52NO7P	Lipids	LPC	1199257-41-4	B	1.3929	2.0871	1.0615	up
LysoPC 20:2	pmd0147	C28H54NO7P	Lipids	LPC	-	B	1.51087	2.11922	1.08353	up
β-Oxoacteoside	Hmgn002038	C29H34O16	Phenolic acids	Phenolic acids	-	B	1.50379	2.3226	1.21574	up
Isorhamnetin-3,7-O-diglucoside	Hmcp001578	C28H32O17	Flavonoids	Flavonols	6758-51-6	A	1.35851	2.60739	1.3826	up
Isorhamnetin-3-O-sophoroside	Lmsp003252	C28H32O17	Flavonoids	Flavonols	-	A	1.3631	2.84644	1.50916	up
Tricin-7-O-glucuronyl(2→1)glucuronide	Hmgp002564	C29H30O19	Flavonoids	Flavonoid	83097-44-3	A	1.02477	2.88622	1.52918	up
Isovitexin-2''-O-(6'''-p-coumaroyl)glucoside	Zmhp003322	C36H36O17	Flavonoids	Flavonoid	-	B	1.24583	3.85168	1.94549	up
Soyasaponin IV	Lmdp005647	C41H66O13	Terpenoids	Triterpene Saponin	108906-97-4	B	1.37288	2.03685	1.02634	up
Apigenin-7-O-(2''-feruloyl)glucuronide-5-O-glucuronide	Lmmp005104	C37H34O20	Flavonoids	Flavonoid	-	A	1.41069	5.70311	2.51175	up
Apigenin-7-O-(2''-feruloyl)glucuronide-4'-O-glucuronide	Lmmp004720	C37H34O20	Flavonoids	Flavonoid	-	A	1.36134	2.8401	1.50594	up
Chrysoeriol-7-O-[2''-O-(2'''-Feruloyl)glucuronyl]glucuronide	Lmmp004807	C38H36O21	Flavonoids	Flavonoid	-	A	1.43684	6.58928	2.72012	up
Tricin-7-O-[(2''-Feruloyl)glucuronyl](2→1)glucuronide	Lmmp004808	C39H38O22	Flavonoids	Flavonoid	-	A	1.27501	6.34153	2.66483	up
Soyasaponin γa	Lmdp007827	C47H72O16	Terpenoids	Triterpene Saponin	-	B	1.23453	2.18805	1.12965	up
Soyasaponin βa (Soyasaponin V)	pmp000203	C48H78O19	Terpenoids	Triterpene Saponin	114590-20-4	B	1.42679	2.47631	1.30819	up
Apigenin-7-O-[2''-O-(2'''-Feruloyl)glucuronyl]glucuronide-4'-O-glucuronide	Lmmp004181	C43H42O26	Flavonoids	Flavonoid	-	B	1.43746	2.40942	1.26868	up
Apigenin-7-O-{3''-O-[2'''-O-(2''''-Feruloyl)glucuronyl]glucuronyl}glucuronide	Lmmp003850	C43H42O26	Flavonoids	Flavonoid	-	A	1.43518	5.13292	2.35978	up
Tricin-7-O-[glucuronyl(1→3)]-[(2''-O-p-Coumaroyl)glucuronyl](2→1)glucuronide	Lmmp004360	C44H44O27	Flavonoids	Flavonoid	-	A	1.35598	4.20959	2.07368	up
Tricin-7-O-[glucuronyl(1→3)]-[(2''-O-Feruloyl)glucuronyl](2→1)glucuronide	Lmmp004361	C45H46O28	Flavonoids	Flavonoid	-	A	1.29249	5.07528	2.34349	up
