# Supplementary material for: Comprehensive transcriptomic and metabolomic profiling reveals the differences between alfalfa sprouts germinated with or without light exposure
Source: Front Plant Sci. 2022 Aug 5;13:943740. doi: 10.3389/fpls.2022.943740 (PMC9389271; doi:10.3389/fpls.2022.943740)
Supplement: Supplementary file 6 [file Table_6.XLSX]

## Sheet: Sheet4
Supplementary Table S6 Correlated DEGs and DAMs involved in isoflavonoid biosynthesis
Gene ID	GeneName	logFC	KEGG	Metabolites	logFC	PCC	PCCP	Ninequadrants
MS.gene018286	IF7MAT	2.437	K13264 isoflavone 7-O-glucoside-6''-O-malonyltransferase [EC:2.3.1.115] | (RefSeq) phenolic glucoside malonyltransferase 1-like (A)	7,4'-Dihydroxyflavone	1.15091	0.958	4.67095e-05	3
MS.gene018286	IF7MAT	2.437	K13264 isoflavone 7-O-glucoside-6''-O-malonyltransferase [EC:2.3.1.115] | (RefSeq) phenolic glucoside malonyltransferase 1-like (A)	Daidzein	1.23803	0.966	2.40062e-05	3
MS.gene018286	IF7MAT	2.437	K13264 isoflavone 7-O-glucoside-6''-O-malonyltransferase [EC:2.3.1.115] | (RefSeq) phenolic glucoside malonyltransferase 1-like (A)	Isoformononetin	1.30005	0.995	3.1e-08	3
MS.gene018286	IF7MAT	2.437	K13264 isoflavone 7-O-glucoside-6''-O-malonyltransferase [EC:2.3.1.115] | (RefSeq) phenolic glucoside malonyltransferase 1-like (A)	Apigenin	1.21694	-0.872	0.00218831	3
MS.gene018286	IF7MAT	2.437	K13264 isoflavone 7-O-glucoside-6''-O-malonyltransferase [EC:2.3.1.115] | (RefSeq) phenolic glucoside malonyltransferase 1-like (A)	Genistein	1.1968	-0.874	0.00205856	3
MS.gene018286	IF7MAT	2.437	K13264 isoflavone 7-O-glucoside-6''-O-malonyltransferase [EC:2.3.1.115] | (RefSeq) phenolic glucoside malonyltransferase 1-like (A)	2,6,7,4'-Tetrahydroxyisoflavanone	1.21924	0.975	7.5608e-06	3
MS.gene018286	IF7MAT	2.437	K13264 isoflavone 7-O-glucoside-6''-O-malonyltransferase [EC:2.3.1.115] | (RefSeq) phenolic glucoside malonyltransferase 1-like (A)	Pratensein	2.1651	-0.891	0.00126643	3
MS.gene018286	IF7MAT	2.437	K13264 isoflavone 7-O-glucoside-6''-O-malonyltransferase [EC:2.3.1.115] | (RefSeq) phenolic glucoside malonyltransferase 1-like (A)	Formononetin-7-O-glycoside (Ononin)	1.37011	0.994	5.25e-08	3
MS.gene018286	IF7MAT	2.437	K13264 isoflavone 7-O-glucoside-6''-O-malonyltransferase [EC:2.3.1.115] | (RefSeq) phenolic glucoside malonyltransferase 1-like (A)	Biochanin A-7-O-glucoside (Sissotrin)	1.26005	0.996	1.11e-08	3
MS.gene018286	IF7MAT	2.437	K13264 isoflavone 7-O-glucoside-6''-O-malonyltransferase [EC:2.3.1.115] | (RefSeq) phenolic glucoside malonyltransferase 1-like (A)	Formononetin-7-O-(6''-Malonyl)glucoside	1.05029	0.994	4.58e-08	3
MS.gene018286	IF7MAT	2.437	K13264 isoflavone 7-O-glucoside-6''-O-malonyltransferase [EC:2.3.1.115] | (RefSeq) phenolic glucoside malonyltransferase 1-like (A)	6''-O-Malonylgenistin	1.32241	0.99	3.267e-07	3
MS.gene018286	IF7MAT	2.437	K13264 isoflavone 7-O-glucoside-6''-O-malonyltransferase [EC:2.3.1.115] | (RefSeq) phenolic glucoside malonyltransferase 1-like (A)	6''-O-Malonylglycitin	1.42895	0.955	6.2783e-05	3
MS.gene018286	IF7MAT	2.437	K13264 isoflavone 7-O-glucoside-6''-O-malonyltransferase [EC:2.3.1.115] | (RefSeq) phenolic glucoside malonyltransferase 1-like (A)	2-Hydroxy-2,3-dihydrogenistein	-1.69041	0.969	1.63609e-05	9
MS.gene018287	IF7MAT	3.025	K13264 isoflavone 7-O-glucoside-6''-O-malonyltransferase [EC:2.3.1.115] | (RefSeq) phenolic glucoside malonyltransferase 1-like (A)	7,4'-Dihydroxyflavone	1.15091	0.942	0.000146654	3
MS.gene018287	IF7MAT	3.025	K13264 isoflavone 7-O-glucoside-6''-O-malonyltransferase [EC:2.3.1.115] | (RefSeq) phenolic glucoside malonyltransferase 1-like (A)	Daidzein	1.23803	0.951	8.37139e-05	3
MS.gene018287	IF7MAT	3.025	K13264 isoflavone 7-O-glucoside-6''-O-malonyltransferase [EC:2.3.1.115] | (RefSeq) phenolic glucoside malonyltransferase 1-like (A)	Isoformononetin	1.30005	0.987	7.904e-07	3
MS.gene018287	IF7MAT	3.025	K13264 isoflavone 7-O-glucoside-6''-O-malonyltransferase [EC:2.3.1.115] | (RefSeq) phenolic glucoside malonyltransferase 1-like (A)	Apigenin	1.21694	-0.852	0.00354673	3
MS.gene018287	IF7MAT	3.025	K13264 isoflavone 7-O-glucoside-6''-O-malonyltransferase [EC:2.3.1.115] | (RefSeq) phenolic glucoside malonyltransferase 1-like (A)	Genistein	1.1968	-0.854	0.00336758	3
MS.gene018287	IF7MAT	3.025	K13264 isoflavone 7-O-glucoside-6''-O-malonyltransferase [EC:2.3.1.115] | (RefSeq) phenolic glucoside malonyltransferase 1-like (A)	2,6,7,4'-Tetrahydroxyisoflavanone	1.21924	0.972	1.18752e-05	3
MS.gene018287	IF7MAT	3.025	K13264 isoflavone 7-O-glucoside-6''-O-malonyltransferase [EC:2.3.1.115] | (RefSeq) phenolic glucoside malonyltransferase 1-like (A)	Pratensein	2.1651	-0.881	0.00169327	3
MS.gene018287	IF7MAT	3.025	K13264 isoflavone 7-O-glucoside-6''-O-malonyltransferase [EC:2.3.1.115] | (RefSeq) phenolic glucoside malonyltransferase 1-like (A)	Formononetin-7-O-glycoside (Ononin)	1.37011	0.987	7.76e-07	3
MS.gene018287	IF7MAT	3.025	K13264 isoflavone 7-O-glucoside-6''-O-malonyltransferase [EC:2.3.1.115] | (RefSeq) phenolic glucoside malonyltransferase 1-like (A)	Biochanin A-7-O-glucoside (Sissotrin)	1.26005	0.987	7.774e-07	3
MS.gene018287	IF7MAT	3.025	K13264 isoflavone 7-O-glucoside-6''-O-malonyltransferase [EC:2.3.1.115] | (RefSeq) phenolic glucoside malonyltransferase 1-like (A)	Formononetin-7-O-(6''-Malonyl)glucoside	1.05029	0.985	1.2708e-06	3
MS.gene018287	IF7MAT	3.025	K13264 isoflavone 7-O-glucoside-6''-O-malonyltransferase [EC:2.3.1.115] | (RefSeq) phenolic glucoside malonyltransferase 1-like (A)	6''-O-Malonylgenistin	1.32241	0.976	6.4447e-06	3
MS.gene018287	IF7MAT	3.025	K13264 isoflavone 7-O-glucoside-6''-O-malonyltransferase [EC:2.3.1.115] | (RefSeq) phenolic glucoside malonyltransferase 1-like (A)	6''-O-Malonylglycitin	1.42895	0.953	7.28697e-05	3
MS.gene018287	IF7MAT	3.025	K13264 isoflavone 7-O-glucoside-6''-O-malonyltransferase [EC:2.3.1.115] | (RefSeq) phenolic glucoside malonyltransferase 1-like (A)	2-Hydroxy-2,3-dihydrogenistein	-1.69041	0.95	8.49185e-05	9
MS.gene018801	CYP93A1	3.413	K13261 3,9-dihydroxypterocarpan 6a-monooxygenase [EC:1.14.13.28] | (RefSeq) CYP93A1, D6aH; cytochrome P450 93A1-like (A)	7,4'-Dihydroxyflavone	1.15091	0.953	7.13127e-05	3
MS.gene018801	CYP93A1	3.413	K13261 3,9-dihydroxypterocarpan 6a-monooxygenase [EC:1.14.13.28] | (RefSeq) CYP93A1, D6aH; cytochrome P450 93A1-like (A)	Daidzein	1.23803	0.96	4.2266e-05	3
MS.gene018801	CYP93A1	3.413	K13261 3,9-dihydroxypterocarpan 6a-monooxygenase [EC:1.14.13.28] | (RefSeq) CYP93A1, D6aH; cytochrome P450 93A1-like (A)	Isoformononetin	1.30005	0.978	4.7492e-06	3
MS.gene018801	CYP93A1	3.413	K13261 3,9-dihydroxypterocarpan 6a-monooxygenase [EC:1.14.13.28] | (RefSeq) CYP93A1, D6aH; cytochrome P450 93A1-like (A)	Apigenin	1.21694	-0.822	0.00657598	3
MS.gene018801	CYP93A1	3.413	K13261 3,9-dihydroxypterocarpan 6a-monooxygenase [EC:1.14.13.28] | (RefSeq) CYP93A1, D6aH; cytochrome P450 93A1-like (A)	Genistein	1.1968	-0.824	0.00633113	3
MS.gene018801	CYP93A1	3.413	K13261 3,9-dihydroxypterocarpan 6a-monooxygenase [EC:1.14.13.28] | (RefSeq) CYP93A1, D6aH; cytochrome P450 93A1-like (A)	2,6,7,4'-Tetrahydroxyisoflavanone	1.21924	0.98	3.4864e-06	3
MS.gene018801	CYP93A1	3.413	K13261 3,9-dihydroxypterocarpan 6a-monooxygenase [EC:1.14.13.28] | (RefSeq) CYP93A1, D6aH; cytochrome P450 93A1-like (A)	Pratensein	2.1651	-0.837	0.00491709	3
MS.gene018801	CYP93A1	3.413	K13261 3,9-dihydroxypterocarpan 6a-monooxygenase [EC:1.14.13.28] | (RefSeq) CYP93A1, D6aH; cytochrome P450 93A1-like (A)	Formononetin-7-O-glycoside (Ononin)	1.37011	0.981	3.0655e-06	3
MS.gene018801	CYP93A1	3.413	K13261 3,9-dihydroxypterocarpan 6a-monooxygenase [EC:1.14.13.28] | (RefSeq) CYP93A1, D6aH; cytochrome P450 93A1-like (A)	Biochanin A-7-O-glucoside (Sissotrin)	1.26005	0.979	4.3384e-06	3
MS.gene018801	CYP93A1	3.413	K13261 3,9-dihydroxypterocarpan 6a-monooxygenase [EC:1.14.13.28] | (RefSeq) CYP93A1, D6aH; cytochrome P450 93A1-like (A)	Formononetin-7-O-(6''-Malonyl)glucoside	1.05029	0.978	5.3306e-06	3
MS.gene018801	CYP93A1	3.413	K13261 3,9-dihydroxypterocarpan 6a-monooxygenase [EC:1.14.13.28] | (RefSeq) CYP93A1, D6aH; cytochrome P450 93A1-like (A)	6''-O-Malonylgenistin	1.32241	0.969	1.69925e-05	3
MS.gene018801	CYP93A1	3.413	K13261 3,9-dihydroxypterocarpan 6a-monooxygenase [EC:1.14.13.28] | (RefSeq) CYP93A1, D6aH; cytochrome P450 93A1-like (A)	6''-O-Malonylglycitin	1.42895	0.965	2.64722e-05	3
MS.gene018801	CYP93A1	3.413	K13261 3,9-dihydroxypterocarpan 6a-monooxygenase [EC:1.14.13.28] | (RefSeq) CYP93A1, D6aH; cytochrome P450 93A1-like (A)	2-Hydroxy-2,3-dihydrogenistein	-1.69041	0.936	0.00020167	9
MS.gene028243	CYP81E	-5.229	K13260 isoflavone/4'-methoxyisoflavone 2'-hydroxylase [EC:1.14.14.90 1.14.14.89] | (RefSeq) isoflavone 2'-hydroxylase-like (A)	Apigenin	1.21694	-0.833	0.00533344	1
MS.gene028243	CYP81E	-5.229	K13260 isoflavone/4'-methoxyisoflavone 2'-hydroxylase [EC:1.14.14.90 1.14.14.89] | (RefSeq) isoflavone 2'-hydroxylase-like (A)	Genistein	1.1968	-0.831	0.0054745	1
MS.gene028246	CYP81E	2.184	K13260 isoflavone/4'-methoxyisoflavone 2'-hydroxylase [EC:1.14.13.89 1.14.13.53] | (RefSeq) isoflavone 2'-hydroxylase-like (A)	7,4'-Dihydroxyflavone	1.15091	0.89	0.00132008	3
MS.gene028246	CYP81E	2.184	K13260 isoflavone/4'-methoxyisoflavone 2'-hydroxylase [EC:1.14.13.89 1.14.13.53] | (RefSeq) isoflavone 2'-hydroxylase-like (A)	Daidzein	1.23803	0.895	0.0011027	3
MS.gene028246	CYP81E	2.184	K13260 isoflavone/4'-methoxyisoflavone 2'-hydroxylase [EC:1.14.13.89 1.14.13.53] | (RefSeq) isoflavone 2'-hydroxylase-like (A)	Isoformononetin	1.30005	0.921	0.000414655	3
MS.gene028246	CYP81E	2.184	K13260 isoflavone/4'-methoxyisoflavone 2'-hydroxylase [EC:1.14.13.89 1.14.13.53] | (RefSeq) isoflavone 2'-hydroxylase-like (A)	2,6,7,4'-Tetrahydroxyisoflavanone	1.21924	0.956	5.66305e-05	3
MS.gene028246	CYP81E	2.184	K13260 isoflavone/4'-methoxyisoflavone 2'-hydroxylase [EC:1.14.13.89 1.14.13.53] | (RefSeq) isoflavone 2'-hydroxylase-like (A)	Formononetin-7-O-glycoside (Ononin)	1.37011	0.936	0.000202589	3
MS.gene028246	CYP81E	2.184	K13260 isoflavone/4'-methoxyisoflavone 2'-hydroxylase [EC:1.14.13.89 1.14.13.53] | (RefSeq) isoflavone 2'-hydroxylase-like (A)	Biochanin A-7-O-glucoside (Sissotrin)	1.26005	0.915	0.000538693	3
MS.gene028246	CYP81E	2.184	K13260 isoflavone/4'-methoxyisoflavone 2'-hydroxylase [EC:1.14.13.89 1.14.13.53] | (RefSeq) isoflavone 2'-hydroxylase-like (A)	Formononetin-7-O-(6''-Malonyl)glucoside	1.05029	0.92	0.00043202	3
MS.gene028246	CYP81E	2.184	K13260 isoflavone/4'-methoxyisoflavone 2'-hydroxylase [EC:1.14.13.89 1.14.13.53] | (RefSeq) isoflavone 2'-hydroxylase-like (A)	6''-O-Malonylgenistin	1.32241	0.909	0.000693741	3
MS.gene028246	CYP81E	2.184	K13260 isoflavone/4'-methoxyisoflavone 2'-hydroxylase [EC:1.14.13.89 1.14.13.53] | (RefSeq) isoflavone 2'-hydroxylase-like (A)	6''-O-Malonylglycitin	1.42895	0.931	0.000263788	3
MS.gene028246	CYP81E	2.184	K13260 isoflavone/4'-methoxyisoflavone 2'-hydroxylase [EC:1.14.13.89 1.14.13.53] | (RefSeq) isoflavone 2'-hydroxylase-like (A)	2-Hydroxy-2,3-dihydrogenistein	-1.69041	0.827	0.00596335	9
MS.gene043222	CYP81E	2.351	K13260 isoflavone/4'-methoxyisoflavone 2'-hydroxylase [EC:1.14.14.90 1.14.14.89] | (RefSeq) isoflavone 2'-hydroxylase-like (A)	7,4'-Dihydroxyflavone	1.15091	0.895	0.00110724	3
MS.gene043222	CYP81E	2.351	K13260 isoflavone/4'-methoxyisoflavone 2'-hydroxylase [EC:1.14.14.90 1.14.14.89] | (RefSeq) isoflavone 2'-hydroxylase-like (A)	Daidzein	1.23803	0.891	0.00128283	3
MS.gene043222	CYP81E	2.351	K13260 isoflavone/4'-methoxyisoflavone 2'-hydroxylase [EC:1.14.14.90 1.14.14.89] | (RefSeq) isoflavone 2'-hydroxylase-like (A)	3,9-Dihydroxypterocarpan	2.93538	0.901	0.000906605	3
MS.gene043222	CYP81E	2.351	K13260 isoflavone/4'-methoxyisoflavone 2'-hydroxylase [EC:1.14.14.90 1.14.14.89] | (RefSeq) isoflavone 2'-hydroxylase-like (A)	2,6,7,4'-Tetrahydroxyisoflavanone	1.21924	0.902	0.000872513	3
MS.gene043222	CYP81E	2.351	K13260 isoflavone/4'-methoxyisoflavone 2'-hydroxylase [EC:1.14.14.90 1.14.14.89] | (RefSeq) isoflavone 2'-hydroxylase-like (A)	Formononetin-7-O-glycoside (Ononin)	1.37011	0.821	0.00670259	3
MS.gene043222	CYP81E	2.351	K13260 isoflavone/4'-methoxyisoflavone 2'-hydroxylase [EC:1.14.14.90 1.14.14.89] | (RefSeq) isoflavone 2'-hydroxylase-like (A)	Biochanin A-7-O-glucoside (Sissotrin)	1.26005	0.808	0.0084611	3
MS.gene043222	CYP81E	2.351	K13260 isoflavone/4'-methoxyisoflavone 2'-hydroxylase [EC:1.14.14.90 1.14.14.89] | (RefSeq) isoflavone 2'-hydroxylase-like (A)	Formononetin-7-O-(6''-Malonyl)glucoside	1.05029	0.811	0.00792778	3
MS.gene043222	CYP81E	2.351	K13260 isoflavone/4'-methoxyisoflavone 2'-hydroxylase [EC:1.14.14.90 1.14.14.89] | (RefSeq) isoflavone 2'-hydroxylase-like (A)	6''-O-Malonylgenistin	1.32241	0.817	0.0071653	3
MS.gene043222	CYP81E	2.351	K13260 isoflavone/4'-methoxyisoflavone 2'-hydroxylase [EC:1.14.14.90 1.14.14.89] | (RefSeq) isoflavone 2'-hydroxylase-like (A)	6''-O-Malonylglycitin	1.42895	0.882	0.00163521	3
MS.gene043348	IF7MAT	2.873	K13264 isoflavone 7-O-glucoside-6''-O-malonyltransferase [EC:2.3.1.115] | (Kazusa) Lj2g3v1090790.1; - (A)	7,4'-Dihydroxyflavone	1.15091	0.97	1.4243e-05	3
MS.gene043348	IF7MAT	2.873	K13264 isoflavone 7-O-glucoside-6''-O-malonyltransferase [EC:2.3.1.115] | (Kazusa) Lj2g3v1090790.1; - (A)	Daidzein	1.23803	0.976	7.0534e-06	3
MS.gene043348	IF7MAT	2.873	K13264 isoflavone 7-O-glucoside-6''-O-malonyltransferase [EC:2.3.1.115] | (Kazusa) Lj2g3v1090790.1; - (A)	Isoformononetin	1.30005	0.989	4.893e-07	3
MS.gene043348	IF7MAT	2.873	K13264 isoflavone 7-O-glucoside-6''-O-malonyltransferase [EC:2.3.1.115] | (Kazusa) Lj2g3v1090790.1; - (A)	Apigenin	1.21694	-0.849	0.00378609	3
MS.gene043348	IF7MAT	2.873	K13264 isoflavone 7-O-glucoside-6''-O-malonyltransferase [EC:2.3.1.115] | (Kazusa) Lj2g3v1090790.1; - (A)	Genistein	1.1968	-0.852	0.00351792	3
MS.gene043348	IF7MAT	2.873	K13264 isoflavone 7-O-glucoside-6''-O-malonyltransferase [EC:2.3.1.115] | (Kazusa) Lj2g3v1090790.1; - (A)	2,6,7,4'-Tetrahydroxyisoflavanone	1.21924	0.985	1.4617e-06	3
MS.gene043348	IF7MAT	2.873	K13264 isoflavone 7-O-glucoside-6''-O-malonyltransferase [EC:2.3.1.115] | (Kazusa) Lj2g3v1090790.1; - (A)	Pratensein	2.1651	-0.868	0.00238446	3
MS.gene043348	IF7MAT	2.873	K13264 isoflavone 7-O-glucoside-6''-O-malonyltransferase [EC:2.3.1.115] | (Kazusa) Lj2g3v1090790.1; - (A)	Formononetin-7-O-glycoside (Ononin)	1.37011	0.993	9.57e-08	3
MS.gene043348	IF7MAT	2.873	K13264 isoflavone 7-O-glucoside-6''-O-malonyltransferase [EC:2.3.1.115] | (Kazusa) Lj2g3v1090790.1; - (A)	Biochanin A-7-O-glucoside (Sissotrin)	1.26005	0.993	1.057e-07	3
MS.gene043348	IF7MAT	2.873	K13264 isoflavone 7-O-glucoside-6''-O-malonyltransferase [EC:2.3.1.115] | (Kazusa) Lj2g3v1090790.1; - (A)	Formononetin-7-O-(6''-Malonyl)glucoside	1.05029	0.992	1.368e-07	3
MS.gene043348	IF7MAT	2.873	K13264 isoflavone 7-O-glucoside-6''-O-malonyltransferase [EC:2.3.1.115] | (Kazusa) Lj2g3v1090790.1; - (A)	6''-O-Malonylgenistin	1.32241	0.99	3.787e-07	3
MS.gene043348	IF7MAT	2.873	K13264 isoflavone 7-O-glucoside-6''-O-malonyltransferase [EC:2.3.1.115] | (Kazusa) Lj2g3v1090790.1; - (A)	6''-O-Malonylglycitin	1.42895	0.966	2.32542e-05	3
MS.gene043348	IF7MAT	2.873	K13264 isoflavone 7-O-glucoside-6''-O-malonyltransferase [EC:2.3.1.115] | (Kazusa) Lj2g3v1090790.1; - (A)	2-Hydroxy-2,3-dihydrogenistein	-1.69041	0.958	4.83585e-05	9
MS.gene043352	IF7MAT	1.756	K13264 isoflavone 7-O-glucoside-6''-O-malonyltransferase [EC:2.3.1.115] | (Kazusa) Lj2g3v1090790.1; - (A)	Calycosin	3.88448	0.913	0.000584044	3
MS.gene066602	VR	-3.24	K13265 vestitone reductase [EC:1.1.1.348] | (RefSeq) vestitone reductase-like (A)	Calycosin	3.88448	-0.836	0.00495136	1
MS.gene26527	HIDH	1.45	K13258 2-hydroxyisoflavanone dehydratase [EC:4.2.1.105] | (RefSeq) hypothetical protein (A)	7,4'-Dihydroxyflavone	1.15091	0.945	0.000124612	3
MS.gene26527	HIDH	1.45	K13258 2-hydroxyisoflavanone dehydratase [EC:4.2.1.105] | (RefSeq) hypothetical protein (A)	Daidzein	1.23803	0.945	0.000122847	3
MS.gene26527	HIDH	1.45	K13258 2-hydroxyisoflavanone dehydratase [EC:4.2.1.105] | (RefSeq) hypothetical protein (A)	3,9-Dihydroxypterocarpan	2.93538	0.819	0.0069839	3
MS.gene26527	HIDH	1.45	K13258 2-hydroxyisoflavanone dehydratase [EC:4.2.1.105] | (RefSeq) hypothetical protein (A)	Isoformononetin	1.30005	0.927	0.000325035	3
MS.gene26527	HIDH	1.45	K13258 2-hydroxyisoflavanone dehydratase [EC:4.2.1.105] | (RefSeq) hypothetical protein (A)	2,6,7,4'-Tetrahydroxyisoflavanone	1.21924	0.972	1.24298e-05	3
MS.gene26527	HIDH	1.45	K13258 2-hydroxyisoflavanone dehydratase [EC:4.2.1.105] | (RefSeq) hypothetical protein (A)	Formononetin-7-O-glycoside (Ononin)	1.37011	0.931	0.000263144	3
MS.gene26527	HIDH	1.45	K13258 2-hydroxyisoflavanone dehydratase [EC:4.2.1.105] | (RefSeq) hypothetical protein (A)	Biochanin A-7-O-glucoside (Sissotrin)	1.26005	0.917	0.000493185	3
MS.gene26527	HIDH	1.45	K13258 2-hydroxyisoflavanone dehydratase [EC:4.2.1.105] | (RefSeq) hypothetical protein (A)	Formononetin-7-O-(6''-Malonyl)glucoside	1.05029	0.917	0.000495265	3
MS.gene26527	HIDH	1.45	K13258 2-hydroxyisoflavanone dehydratase [EC:4.2.1.105] | (RefSeq) hypothetical protein (A)	6''-O-Malonylgenistin	1.32241	0.919	0.000454081	3
MS.gene26527	HIDH	1.45	K13258 2-hydroxyisoflavanone dehydratase [EC:4.2.1.105] | (RefSeq) hypothetical protein (A)	6''-O-Malonylglycitin	1.42895	0.951	8.00469e-05	3
MS.gene26527	HIDH	1.45	K13258 2-hydroxyisoflavanone dehydratase [EC:4.2.1.105] | (RefSeq) hypothetical protein (A)	2-Hydroxy-2,3-dihydrogenistein	-1.69041	0.834	0.00523814	9
MS.gene31540	IF7MAT	1.623	K13264 isoflavone 7-O-glucoside-6''-O-malonyltransferase [EC:2.3.1.115] | (Kazusa) Lj2g3v1090790.1; - (A)	Calycosin	3.88448	0.91	0.000660584	3
MS.gene35740	IF7MAT	1.568	K13264 isoflavone 7-O-glucoside-6''-O-malonyltransferase [EC:2.3.1.115] | (Kazusa) Lj2g3v1090790.1; - (A)	(-)-Vestitol	2.29582	0.86	0.00293285	3
MS.gene35740	IF7MAT	1.568	K13264 isoflavone 7-O-glucoside-6''-O-malonyltransferase [EC:2.3.1.115] | (Kazusa) Lj2g3v1090790.1; - (A)	(-)-Vestitone	2.24211	0.878	0.00183016	3
MS.gene36009	IF7GT	-1.642	K13263 isoflavone 7-O-glucosyltransferase [EC:2.4.1.170] | (RefSeq) isoflavone 7-O-glucosyltransferase 1 (A)	2-Hydroxy-2,3-dihydrogenistein	-1.69041	0.902	0.000874759	7
MS.gene36009	IF7GT	-1.642	K13263 isoflavone 7-O-glucosyltransferase [EC:2.4.1.170] | (RefSeq) isoflavone 7-O-glucosyltransferase 1 (A)	Isoformononetin	1.30005	0.8	0.00961748	1
MS.gene36009	IF7GT	-1.642	K13263 isoflavone 7-O-glucosyltransferase [EC:2.4.1.170] | (RefSeq) isoflavone 7-O-glucosyltransferase 1 (A)	Apigenin	1.21694	-0.954	6.56366e-05	1
MS.gene36009	IF7GT	-1.642	K13263 isoflavone 7-O-glucosyltransferase [EC:2.4.1.170] | (RefSeq) isoflavone 7-O-glucosyltransferase 1 (A)	Genistein	1.1968	-0.953	7.17362e-05	1
MS.gene39628	HIDH	1.563	K13258 2-hydroxyisoflavanone dehydratase [EC:4.2.1.105] | (RefSeq) hypothetical protein (A)	7,4'-Dihydroxyflavone	1.15091	0.924	0.000364154	3
MS.gene39628	HIDH	1.563	K13258 2-hydroxyisoflavanone dehydratase [EC:4.2.1.105] | (RefSeq) hypothetical protein (A)	Daidzein	1.23803	0.927	0.000328502	3
MS.gene39628	HIDH	1.563	K13258 2-hydroxyisoflavanone dehydratase [EC:4.2.1.105] | (RefSeq) hypothetical protein (A)	Isoformononetin	1.30005	0.881	0.00171192	3
MS.gene39628	HIDH	1.563	K13258 2-hydroxyisoflavanone dehydratase [EC:4.2.1.105] | (RefSeq) hypothetical protein (A)	2,6,7,4'-Tetrahydroxyisoflavanone	1.21924	0.95	8.64617e-05	3
MS.gene39628	HIDH	1.563	K13258 2-hydroxyisoflavanone dehydratase [EC:4.2.1.105] | (RefSeq) hypothetical protein (A)	Formononetin-7-O-glycoside (Ononin)	1.37011	0.889	0.00132513	3
MS.gene39628	HIDH	1.563	K13258 2-hydroxyisoflavanone dehydratase [EC:4.2.1.105] | (RefSeq) hypothetical protein (A)	Biochanin A-7-O-glucoside (Sissotrin)	1.26005	0.881	0.00167818	3
MS.gene39628	HIDH	1.563	K13258 2-hydroxyisoflavanone dehydratase [EC:4.2.1.105] | (RefSeq) hypothetical protein (A)	Formononetin-7-O-(6''-Malonyl)glucoside	1.05029	0.878	0.00183985	3
MS.gene39628	HIDH	1.563	K13258 2-hydroxyisoflavanone dehydratase [EC:4.2.1.105] | (RefSeq) hypothetical protein (A)	6''-O-Malonylgenistin	1.32241	0.872	0.00215281	3
MS.gene39628	HIDH	1.563	K13258 2-hydroxyisoflavanone dehydratase [EC:4.2.1.105] | (RefSeq) hypothetical protein (A)	6''-O-Malonylglycitin	1.42895	0.945	0.000121937	3
MS.gene48585	IF7MAT	1.741	K13264 isoflavone 7-O-glucoside-6''-O-malonyltransferase [EC:2.3.1.115] | (RefSeq) phenolic glucoside malonyltransferase 1-like (A)	7,4'-Dihydroxyflavone	1.15091	0.872	0.00217078	3
MS.gene48585	IF7MAT	1.741	K13264 isoflavone 7-O-glucoside-6''-O-malonyltransferase [EC:2.3.1.115] | (RefSeq) phenolic glucoside malonyltransferase 1-like (A)	Daidzein	1.23803	0.875	0.00200854	3
MS.gene48585	IF7MAT	1.741	K13264 isoflavone 7-O-glucoside-6''-O-malonyltransferase [EC:2.3.1.115] | (RefSeq) phenolic glucoside malonyltransferase 1-like (A)	Isoformononetin	1.30005	0.891	0.00125878	3
MS.gene48585	IF7MAT	1.741	K13264 isoflavone 7-O-glucoside-6''-O-malonyltransferase [EC:2.3.1.115] | (RefSeq) phenolic glucoside malonyltransferase 1-like (A)	2,6,7,4'-Tetrahydroxyisoflavanone	1.21924	0.856	0.00325254	3
MS.gene48585	IF7MAT	1.741	K13264 isoflavone 7-O-glucoside-6''-O-malonyltransferase [EC:2.3.1.115] | (RefSeq) phenolic glucoside malonyltransferase 1-like (A)	Formononetin-7-O-glycoside (Ononin)	1.37011	0.898	0.00102537	3
MS.gene48585	IF7MAT	1.741	K13264 isoflavone 7-O-glucoside-6''-O-malonyltransferase [EC:2.3.1.115] | (RefSeq) phenolic glucoside malonyltransferase 1-like (A)	Biochanin A-7-O-glucoside (Sissotrin)	1.26005	0.891	0.00126414	3
MS.gene48585	IF7MAT	1.741	K13264 isoflavone 7-O-glucoside-6''-O-malonyltransferase [EC:2.3.1.115] | (RefSeq) phenolic glucoside malonyltransferase 1-like (A)	Formononetin-7-O-(6''-Malonyl)glucoside	1.05029	0.884	0.00155422	3
MS.gene48585	IF7MAT	1.741	K13264 isoflavone 7-O-glucoside-6''-O-malonyltransferase [EC:2.3.1.115] | (RefSeq) phenolic glucoside malonyltransferase 1-like (A)	6''-O-Malonylgenistin	1.32241	0.888	0.00140444	3
MS.gene48585	IF7MAT	1.741	K13264 isoflavone 7-O-glucoside-6''-O-malonyltransferase [EC:2.3.1.115] | (RefSeq) phenolic glucoside malonyltransferase 1-like (A)	6''-O-Malonylglycitin	1.42895	0.933	0.000238981	3
MS.gene59393	PTR	1.462	K13266 pterocarpan reductase [EC:1.23.1.-] | (Kazusa) Lj1g3v2124770.1; - (A)	Calycosin	3.88448	0.8	0.00959372	3
MS.gene84951	CYP93A1	2.963	K13261 3,9-dihydroxypterocarpan 6a-monooxygenase [EC:1.14.13.28] | (RefSeq) CYP93A1, D6aH; cytochrome P450 93A1-like (A)	7,4'-Dihydroxyflavone	1.15091	0.952	7.65013e-05	3
MS.gene84951	CYP93A1	2.963	K13261 3,9-dihydroxypterocarpan 6a-monooxygenase [EC:1.14.13.28] | (RefSeq) CYP93A1, D6aH; cytochrome P450 93A1-like (A)	Daidzein	1.23803	0.959	4.40953e-05	3
MS.gene84951	CYP93A1	2.963	K13261 3,9-dihydroxypterocarpan 6a-monooxygenase [EC:1.14.13.28] | (RefSeq) CYP93A1, D6aH; cytochrome P450 93A1-like (A)	Isoformononetin	1.30005	0.99	3.808e-07	3
MS.gene84951	CYP93A1	2.963	K13261 3,9-dihydroxypterocarpan 6a-monooxygenase [EC:1.14.13.28] | (RefSeq) CYP93A1, D6aH; cytochrome P450 93A1-like (A)	Apigenin	1.21694	-0.85	0.00370606	3
MS.gene84951	CYP93A1	2.963	K13261 3,9-dihydroxypterocarpan 6a-monooxygenase [EC:1.14.13.28] | (RefSeq) CYP93A1, D6aH; cytochrome P450 93A1-like (A)	Genistein	1.1968	-0.851	0.0036419	3
MS.gene84951	CYP93A1	2.963	K13261 3,9-dihydroxypterocarpan 6a-monooxygenase [EC:1.14.13.28] | (RefSeq) CYP93A1, D6aH; cytochrome P450 93A1-like (A)	2,6,7,4'-Tetrahydroxyisoflavanone	1.21924	0.971	1.31207e-05	3
MS.gene84951	CYP93A1	2.963	K13261 3,9-dihydroxypterocarpan 6a-monooxygenase [EC:1.14.13.28] | (RefSeq) CYP93A1, D6aH; cytochrome P450 93A1-like (A)	Pratensein	2.1651	-0.857	0.00312148	3
MS.gene84951	CYP93A1	2.963	K13261 3,9-dihydroxypterocarpan 6a-monooxygenase [EC:1.14.13.28] | (RefSeq) CYP93A1, D6aH; cytochrome P450 93A1-like (A)	Formononetin-7-O-glycoside (Ononin)	1.37011	0.984	1.7569e-06	3
MS.gene84951	CYP93A1	2.963	K13261 3,9-dihydroxypterocarpan 6a-monooxygenase [EC:1.14.13.28] | (RefSeq) CYP93A1, D6aH; cytochrome P450 93A1-like (A)	Biochanin A-7-O-glucoside (Sissotrin)	1.26005	0.986	1.1666e-06	3
MS.gene84951	CYP93A1	2.963	K13261 3,9-dihydroxypterocarpan 6a-monooxygenase [EC:1.14.13.28] | (RefSeq) CYP93A1, D6aH; cytochrome P450 93A1-like (A)	Formononetin-7-O-(6''-Malonyl)glucoside	1.05029	0.983	2.1678e-06	3
MS.gene84951	CYP93A1	2.963	K13261 3,9-dihydroxypterocarpan 6a-monooxygenase [EC:1.14.13.28] | (RefSeq) CYP93A1, D6aH; cytochrome P450 93A1-like (A)	6''-O-Malonylgenistin	1.32241	0.978	5.2066e-06	3
MS.gene84951	CYP93A1	2.963	K13261 3,9-dihydroxypterocarpan 6a-monooxygenase [EC:1.14.13.28] | (RefSeq) CYP93A1, D6aH; cytochrome P450 93A1-like (A)	6''-O-Malonylglycitin	1.42895	0.947	0.000110028	3
MS.gene90015	CYP93A1	3.344	K13261 3,9-dihydroxypterocarpan 6a-monooxygenase [EC:1.14.13.28] | (RefSeq) CYP93A1, D6aH; cytochrome P450 93A1-like (A)	7,4'-Dihydroxyflavone	1.15091	0.957	5.01373e-05	3
MS.gene90015	CYP93A1	3.344	K13261 3,9-dihydroxypterocarpan 6a-monooxygenase [EC:1.14.13.28] | (RefSeq) CYP93A1, D6aH; cytochrome P450 93A1-like (A)	Daidzein	1.23803	0.963	2.95694e-05	3
MS.gene90015	CYP93A1	3.344	K13261 3,9-dihydroxypterocarpan 6a-monooxygenase [EC:1.14.13.28] | (RefSeq) CYP93A1, D6aH; cytochrome P450 93A1-like (A)	Isoformononetin	1.30005	0.982	2.3329e-06	3
MS.gene90015	CYP93A1	3.344	K13261 3,9-dihydroxypterocarpan 6a-monooxygenase [EC:1.14.13.28] | (RefSeq) CYP93A1, D6aH; cytochrome P450 93A1-like (A)	Apigenin	1.21694	-0.841	0.00448598	3
MS.gene90015	CYP93A1	3.344	K13261 3,9-dihydroxypterocarpan 6a-monooxygenase [EC:1.14.13.28] | (RefSeq) CYP93A1, D6aH; cytochrome P450 93A1-like (A)	Genistein	1.1968	-0.844	0.00421256	3
MS.gene90015	CYP93A1	3.344	K13261 3,9-dihydroxypterocarpan 6a-monooxygenase [EC:1.14.13.28] | (RefSeq) CYP93A1, D6aH; cytochrome P450 93A1-like (A)	2,6,7,4'-Tetrahydroxyisoflavanone	1.21924	0.987	8.45e-07	3
MS.gene90015	CYP93A1	3.344	K13261 3,9-dihydroxypterocarpan 6a-monooxygenase [EC:1.14.13.28] | (RefSeq) CYP93A1, D6aH; cytochrome P450 93A1-like (A)	Pratensein	2.1651	-0.864	0.0026456	3
MS.gene90015	CYP93A1	3.344	K13261 3,9-dihydroxypterocarpan 6a-monooxygenase [EC:1.14.13.28] | (RefSeq) CYP93A1, D6aH; cytochrome P450 93A1-like (A)	Formononetin-7-O-glycoside (Ononin)	1.37011	0.99	3.376e-07	3
MS.gene90015	CYP93A1	3.344	K13261 3,9-dihydroxypterocarpan 6a-monooxygenase [EC:1.14.13.28] | (RefSeq) CYP93A1, D6aH; cytochrome P450 93A1-like (A)	Biochanin A-7-O-glucoside (Sissotrin)	1.26005	0.987	8.836e-07	3
MS.gene90015	CYP93A1	3.344	K13261 3,9-dihydroxypterocarpan 6a-monooxygenase [EC:1.14.13.28] | (RefSeq) CYP93A1, D6aH; cytochrome P450 93A1-like (A)	Formononetin-7-O-(6''-Malonyl)glucoside	1.05029	0.987	8.112e-07	3
MS.gene90015	CYP93A1	3.344	K13261 3,9-dihydroxypterocarpan 6a-monooxygenase [EC:1.14.13.28] | (RefSeq) CYP93A1, D6aH; cytochrome P450 93A1-like (A)	6''-O-Malonylgenistin	1.32241	0.979	4.0385e-06	3
MS.gene90015	CYP93A1	3.344	K13261 3,9-dihydroxypterocarpan 6a-monooxygenase [EC:1.14.13.28] | (RefSeq) CYP93A1, D6aH; cytochrome P450 93A1-like (A)	6''-O-Malonylglycitin	1.42895	0.97	1.47633e-05	3
MS.gene91612	IF7MAT	2.487	K13264 isoflavone 7-O-glucoside-6''-O-malonyltransferase [EC:2.3.1.115] | (Kazusa) Lj2g3v1090790.1; - (A)	7,4'-Dihydroxyflavone	1.15091	0.835	0.0051154	3
MS.gene91612	IF7MAT	2.487	K13264 isoflavone 7-O-glucoside-6''-O-malonyltransferase [EC:2.3.1.115] | (Kazusa) Lj2g3v1090790.1; - (A)	Daidzein	1.23803	0.833	0.00535356	3
MS.gene91612	IF7MAT	2.487	K13264 isoflavone 7-O-glucoside-6''-O-malonyltransferase [EC:2.3.1.115] | (Kazusa) Lj2g3v1090790.1; - (A)	3,9-Dihydroxypterocarpan	2.93538	0.82	0.00682167	3
MS.gene91612	IF7MAT	2.487	K13264 isoflavone 7-O-glucoside-6''-O-malonyltransferase [EC:2.3.1.115] | (Kazusa) Lj2g3v1090790.1; - (A)	(-)-Vestitol	2.29582	0.814	0.00756693	3
MS.gene91612	IF7MAT	2.487	K13264 isoflavone 7-O-glucoside-6''-O-malonyltransferase [EC:2.3.1.115] | (Kazusa) Lj2g3v1090790.1; - (A)	(-)-Vestitone	2.24211	0.833	0.00528484	3
MS.gene91612	IF7MAT	2.487	K13264 isoflavone 7-O-glucoside-6''-O-malonyltransferase [EC:2.3.1.115] | (Kazusa) Lj2g3v1090790.1; - (A)	2,6,7,4'-Tetrahydroxyisoflavanone	1.21924	0.841	0.00449576	3
MS.gene91612	IF7MAT	2.487	K13264 isoflavone 7-O-glucoside-6''-O-malonyltransferase [EC:2.3.1.115] | (Kazusa) Lj2g3v1090790.1; - (A)	6''-O-Malonylglycitin	1.42895	0.876	0.00197854	3
MS.gene97679	CYP93A1	4.043	K13261 3,9-dihydroxypterocarpan 6a-monooxygenase [EC:1.14.13.28] | (RefSeq) CYP93A1, D6aH; cytochrome P450 93A1-like (A)	7,4'-Dihydroxyflavone	1.15091	0.953	6.89062e-05	3
MS.gene97679	CYP93A1	4.043	K13261 3,9-dihydroxypterocarpan 6a-monooxygenase [EC:1.14.13.28] | (RefSeq) CYP93A1, D6aH; cytochrome P450 93A1-like (A)	Daidzein	1.23803	0.961	3.87726e-05	3
MS.gene97679	CYP93A1	4.043	K13261 3,9-dihydroxypterocarpan 6a-monooxygenase [EC:1.14.13.28] | (RefSeq) CYP93A1, D6aH; cytochrome P450 93A1-like (A)	Isoformononetin	1.30005	0.988	5.588e-07	3
MS.gene97679	CYP93A1	4.043	K13261 3,9-dihydroxypterocarpan 6a-monooxygenase [EC:1.14.13.28] | (RefSeq) CYP93A1, D6aH; cytochrome P450 93A1-like (A)	Apigenin	1.21694	-0.831	0.00551435	3
MS.gene97679	CYP93A1	4.043	K13261 3,9-dihydroxypterocarpan 6a-monooxygenase [EC:1.14.13.28] | (RefSeq) CYP93A1, D6aH; cytochrome P450 93A1-like (A)	Genistein	1.1968	-0.833	0.00535307	3
MS.gene97679	CYP93A1	4.043	K13261 3,9-dihydroxypterocarpan 6a-monooxygenase [EC:1.14.13.28] | (RefSeq) CYP93A1, D6aH; cytochrome P450 93A1-like (A)	2,6,7,4'-Tetrahydroxyisoflavanone	1.21924	0.98	3.9335e-06	3
MS.gene97679	CYP93A1	4.043	K13261 3,9-dihydroxypterocarpan 6a-monooxygenase [EC:1.14.13.28] | (RefSeq) CYP93A1, D6aH; cytochrome P450 93A1-like (A)	Pratensein	2.1651	-0.849	0.00376844	3
MS.gene97679	CYP93A1	4.043	K13261 3,9-dihydroxypterocarpan 6a-monooxygenase [EC:1.14.13.28] | (RefSeq) CYP93A1, D6aH; cytochrome P450 93A1-like (A)	Formononetin-7-O-glycoside (Ononin)	1.37011	0.986	1.127e-06	3
MS.gene97679	CYP93A1	4.043	K13261 3,9-dihydroxypterocarpan 6a-monooxygenase [EC:1.14.13.28] | (RefSeq) CYP93A1, D6aH; cytochrome P450 93A1-like (A)	Biochanin A-7-O-glucoside (Sissotrin)	1.26005	0.985	1.3898e-06	3
MS.gene97679	CYP93A1	4.043	K13261 3,9-dihydroxypterocarpan 6a-monooxygenase [EC:1.14.13.28] | (RefSeq) CYP93A1, D6aH; cytochrome P450 93A1-like (A)	Formononetin-7-O-(6''-Malonyl)glucoside	1.05029	0.983	2.1638e-06	3
MS.gene97679	CYP93A1	4.043	K13261 3,9-dihydroxypterocarpan 6a-monooxygenase [EC:1.14.13.28] | (RefSeq) CYP93A1, D6aH; cytochrome P450 93A1-like (A)	6''-O-Malonylgenistin	1.32241	0.977	6.3138e-06	3
MS.gene97679	CYP93A1	4.043	K13261 3,9-dihydroxypterocarpan 6a-monooxygenase [EC:1.14.13.28] | (RefSeq) CYP93A1, D6aH; cytochrome P450 93A1-like (A)	6''-O-Malonylglycitin	1.42895	0.955	5.9923e-05	3
